# Supplementary material for: Analysis of protein structures containing HEPES and MES molecules
Source: Protein Sci. 2022 Aug 26;31(9):e4415. doi: 10.1002/pro.4415 (PMC9601878; doi:10.1002/pro.4415)
Supplement: Supplementary file 1 — Table S1 Supporting Information [file PRO-31-e4415-s003.xlsx]

## Sheet: angles
Filename	Type	Ligand	First_wing_angle	Second_wing_angle	Twist_angle	Twist_angle_err	Conformation	t1	t2	t3	Bond1	Bond2	Bond3	Bond4	Bond5	Bond6	Avg_bonds_err
EPE-0-A-idealboatQM_0.pdb	QM	EPE	-27.306	-29.675	21.01	0	boat	24.056	-72.991	47.974	1.512	1.541	1.458	1.461	1.542	1.506	0
EPE-0-A-idealboatQM_1.pdb	QM	EPE	-27.317	-29.669	20.979	0	boat	-19.438	-47.994	72.998	1.505	1.542	1.461	1.458	1.54	1.512	0
EPE-0-A-idealchairQM.pdb	QM	EPE	29.285	-28.242	3.08	0	chair	54.107	-54.233	57.84	1.519	1.51	1.513	1.519	1.451	1.451	0
MES-0-A-idealboatQM_0.pdb	QM	MES	-28.307	-26.437	22.851	0	boat	72.531	-25.237	-39.312	1.421	1.416	1.543	1.516	1.508	1.543	0
MES-0-A-idealboatQM_1.pdb	QM	MES	-28.323	-26.408	22.858	0	boat	45.663	21.7	-64.646	1.416	1.421	1.544	1.508	1.516	1.542	0
MES-0-A-idealchairQM.pdb	QM	MES	-28.132	29.082	3.602	0	chair	53.06	-53.109	56.688	1.522	1.512	1.514	1.522	1.411	1.411	0
EPE-0-A-ideal.pdb	ideal	EPE	-30.61	30.61	0	-3.08	chair	62.963	-61.222	61.22	1.467	1.529	1.467	1.467	1.529	1.467	-0.006
MES-0-A-ideal.pdb	ideal	MES	-32.353	28.956	3.646	0.043	chair	-61.359	56.622	-56.569	1.427	1.529	1.47	1.471	1.529	1.428	-0.007
