# Supplementary material for: Analysis of protein structures containing HEPES and MES molecules
Source: Protein Sci. 2022 Aug 26;31(9):e4415. doi: 10.1002/pro.4415 (PMC9601878; doi:10.1002/pro.4415)
Supplement: Supplementary file 2 — Table S2 Supporting Information [file PRO-31-e4415-s001.xlsx]

## Sheet: hepes_mes_full_table
pdbid	ligand	chain	res_num	deposition_year	release_year	modification_year	resolution	PQ1	R_free	R_work	R_obs	RSR	occupancy_mean	RSCC	SG project	Group	Filename	PDBid	Chain	Residue_number	Ligand	First_wing_angle	Second_wing_angle	Twist_angle	Twist_angle_err	Twisted	Conformation	t1	t2	t3	Bond1	Bond2	Bond3	Bond4	Bond5	Bond6	Avg_bonds_err	B-factor_min	B-factor_max	B-factor_avg
10gs	MES	A	211	1997	1998	2013	2.2	0.543	0.214	0.176	0.176	0.16	1	0.92	No	None	MES-211-A-10gs.pdb	10gs	A	211	MES	27.034	24.597	5.9	-16.955	Yes	boat	6.359	46.882	-51.178	1.45	1.55	1.55	1.55	1.55	1.46	0.03	41.9	60.43	51.2
10gs	MES	B	211	1997	1998	2013	2.2	0.543	0.214	0.176	0.176	0.19	1	0.93	No	None	MES-211-B-10gs.pdb	10gs	B	211	MES	26.992	24.699	5.94	-16.917	Yes	boat	6.34	46.946	-51.46	1.46	1.55	1.55	1.55	1.54	1.46	0.03	43.8	62.19	52
11gs	MES	A	212	1997	1999	2011	2.3	0.139	0.27	0.214	0.214	0.16	1	0.94	No	None	MES-212-A-11gs.pdb	11gs	A	212	MES	27.624	21.29	22.78	-0.079	No	boat	28.969	-55.364	20.101	1.47	1.55	1.55	1.55	1.54	1.45	0.03	32.09	51.85	39.5
11gs	MES	B	212	1997	1999	2011	2.3	0.139	0.27	0.214	0.214	0.18	1	0.91	No	None	MES-212-B-11gs.pdb	11gs	B	212	MES	-26.947	-22.32	14.78	-8.081	No	boat	-18.79	-36.289	52.128	1.46	1.54	1.54	1.56	1.55	1.45	0.03	29.43	54.91	42.2
12gs	MES	A	211	1997	1999	2011	2.1	0.283	0.261	0.207	0.207	0.2	1	0.89	No	None	MES-211-A-12gs.pdb	12gs	A	211	MES	26.31	22.009	7.13	-15.728	Yes	boat	9.522	41.085	-46.665	1.46	1.55	1.56	1.56	1.55	1.47	0.03	26.64	37.25	31.1
12gs	MES	B	211	1997	1999	2011	2.1	0.283	0.261	0.207	0.207	0.23	1	0.83	No	None	MES-211-B-12gs.pdb	12gs	B	211	MES	26.298	21.882	7.2	-15.657	Yes	boat	9.58	40.805	-46.327	1.46	1.55	1.56	1.56	1.55	1.46	0.03	27.46	39.47	32.9
13gs	MES	A	212	1997	1999	2011	1.9	0.375	0.222	0.193	0.193	0.1	1	0.93	No	None	MES-212-A-13gs.pdb	13gs	A	212	MES	-27.449	-24.233	10.64	-12.214	Yes	boat	6.302	-54.115	43.334	1.46	1.55	1.56	1.56	1.55	1.46	0.03	34.45	53.54	42.7
13gs	MES	A	213	1997	1999	2011	1.9	0.375	0.222	0.193	0.193	0.48	1	0.39	No	None	MES-213-A-13gs.pdb	13gs	A	213	MES	-25.117	-22.764	17.04	-5.818	No	boat	14.501	-54.868	36.225	1.46	1.55	1.56	1.56	1.56	1.47	0.04	100	99.94	89.6
13gs	MES	B	212	1997	1999	2011	1.9	0.375	0.222	0.193	0.193	0.14	1	0.92	No	None	MES-212-B-13gs.pdb	13gs	B	212	MES	-27.231	-24.781	6.05	-16.81	Yes	boat	1.657	-51.887	47.421	1.46	1.55	1.56	1.56	1.55	1.46	0.03	46.98	53.16	49
14gs	MES	A	210	1997	1999	2011	2.8	0.325	0.24	0.19	0.19	0.18	1	0.95	No	None	MES-210-A-14gs.pdb	14gs	A	210	MES	-27.344	-24.546	4.63	-18.226	Yes	boat	-1.864	-49.317	48.257	1.45	1.55	1.55	1.55	1.54	1.45	0.02	58.61	77.96	66.4
14gs	MES	B	210	1997	1999	2011	2.8	0.325	0.24	0.19	0.19	0.17	1	0.94	No	None	MES-210-B-14gs.pdb	14gs	B	210	MES	-27.517	-24.627	4.7	-18.156	Yes	boat	-2.192	-49.188	48.486	1.45	1.55	1.55	1.55	1.54	1.45	0.02	60.14	80.48	67.7
16gs	MES	A	211	1997	1999	2011	1.9	0.061	0.263	0.227	0.227	0.16	1	0.89	No	None	MES-211-A-16gs.pdb	16gs	A	211	MES	-26.337	-24.383	6.49	-16.365	Yes	boat	3.01	-51.645	46.074	1.46	1.55	1.55	1.56	1.55	1.46	0.03	41.22	51.18	45.1
16gs	MES	B	210	1997	1999	2011	1.9	0.061	0.263	0.227	0.227	0.19	1	0.9	No	None	MES-210-B-16gs.pdb	16gs	B	210	MES	-26.504	-24.563	5.2	-17.653	Yes	boat	1.177	-50.958	47.562	1.47	1.55	1.56	1.56	1.55	1.46	0.03	42.74	53.03	46.6
16pk	HEPES	A	430	1998	1998	2011	1.6	None	0.235	0.188	0.188	None	1	None	No	None	EPE-430-A-16pk.pdb	16pk	A	430	HEPES	26.7	-20.836	2.04	-1.039	No	chair	48.803	-42.826	41.122	1.49	1.54	1.5	1.49	1.52	1.49	0.01	18.79	27.6	22.6
17gs	MES	A	211	1997	1998	2021	1.9	0.628	0.2	0.174	0.174	0.14	1	0.91	No	None	MES-211-A-17gs.pdb	17gs	A	211	MES	-27.445	-23.691	6.23	-16.626	Yes	boat	-0.039	-49.09	44.923	1.45	1.54	1.55	1.55	1.54	1.45	0.02	38.25	55.76	45.9
17gs	MES	A	212	1997	1998	2021	1.9	0.628	0.2	0.174	0.174	0.52	1	0.4	No	None	MES-212-A-17gs.pdb	17gs	A	212	MES	-25.753	-22.925	15.84	-7.02	No	boat	12.994	-54.314	36.985	1.46	1.55	1.56	1.56	1.55	1.46	0.03	100	99.54	89.1
17gs	MES	B	211	1997	1998	2021	1.9	0.628	0.2	0.174	0.174	0.13	1	0.93	No	None	MES-211-B-17gs.pdb	17gs	B	211	MES	-27.218	-24.43	4.93	-17.931	Yes	boat	-1.233	-49.31	47.63	1.45	1.54	1.55	1.55	1.55	1.45	0.02	35.7	51.86	42.1
18gs	MES	A	211	1997	1999	2011	1.9	0.383	0.238	0.181	0.181	0.18	1	0.88	No	None	MES-211-A-18gs.pdb	18gs	A	211	MES	26.441	21.554	7.71	-15.147	Yes	boat	10.458	39.887	-45.953	1.46	1.55	1.57	1.56	1.56	1.46	0.04	25.96	39.18	31.5
18gs	MES	B	211	1997	1999	2011	1.9	0.383	0.238	0.181	0.181	0.23	1	0.83	No	None	MES-211-B-18gs.pdb	18gs	B	211	MES	26.271	21.997	8.1	-14.755	Yes	boat	10.676	40.295	-47.256	1.46	1.55	1.56	1.56	1.55	1.46	0.03	28.37	39.21	33
19gs	MES	A	212	1997	1998	2011	1.9	0.088	0.249	0.212	0.212	0.21	1	0.88	No	None	MES-212-A-19gs.pdb	19gs	A	212	MES	-26.564	-24.273	4.65	-18.207	Yes	boat	-1.34	-49.269	48.14	1.46	1.55	1.56	1.56	1.56	1.46	0.03	32.74	40.28	36.2
19gs	MES	B	212	1997	1998	2011	1.9	0.088	0.249	0.212	0.212	0.17	1	0.88	No	None	MES-212-B-19gs.pdb	19gs	B	212	MES	-26.027	-24.452	4.16	-18.701	Yes	boat	-0.993	-49.508	48.819	1.46	1.55	1.56	1.56	1.56	1.46	0.03	33.56	41.83	37.3
1a7t	MES	A	250	1998	1998	2021	1.85	None	None	0.151	None	0.09	1	0.97	No	None	MES-250-A-1a7t.pdb	1a7t	A	250	MES	-29.044	23.928	3.86	0.258	No	chair	-53.756	50.521	-49.939	1.4	1.56	1.46	1.44	1.53	1.43	-0.01	27.46	29.07	28.3
1a7t	MES	B	250	1998	1998	2021	1.85	None	None	0.151	None	0.11	1	0.97	No	None	MES-250-B-1a7t.pdb	1a7t	B	250	MES	33.993	-25.921	2.42	-1.18	No	chair	-66.802	57.923	-50.815	1.45	1.56	1.48	1.47	1.52	1.43	0	24.8	29.87	26.8
1aba	MES	A	88	1992	1993	2011	1.45	None	None	0.175	0.175	0.31	1	0.82	No	None	MES-88-A-1aba.pdb	1aba	A	88	MES	29.199	-31.693	3.54	-0.066	No	chair	-62.746	67.1	-64.442	1.44	1.37	1.4	1.38	1.38	1.45	-0.08	59.12	66.57	63
1ajk	HEPES	A	309	1997	1998	2011	1.8	0.507	0.219	0.168	None	0.13	1	0.88	No	None	EPE-309-A-1ajk.pdb	1ajk	A	309	HEPES	-4.844	28.269	14.85	11.768	Yes	chair	17.643	-47.85	64.238	1.48	1.54	1.51	1.5	1.53	1.48	0.01	21.72	44.77	33.6
1ajk	HEPES	B	216	1997	1998	2011	1.8	0.507	0.219	0.168	None	0.13	1	0.84	No	None	EPE-216-B-1ajk.pdb	1ajk	B	216	HEPES	4.613	29.541	16.17	-4.806	No	boat	0.372	-42.097	66.95	1.48	1.54	1.51	1.53	1.55	1.48	0.01	29.25	49.17	37.6
1aqv	MES	A	2300	1997	1997	2011	1.94	None	0.252	0.194	0.194	None	1	None	No	None	MES-2300-A-1aqv.pdb	1aqv	A	2300	MES	-27.734	26.813	2.19	-1.414	No	chair	52.806	-51.975	52.101	1.46	1.55	1.51	1.51	1.55	1.46	0.02	25.91	49.04	37.5
1aqv	MES	B	2400	1997	1997	2011	1.94	None	0.252	0.194	0.194	None	1	None	No	None	MES-2400-B-1aqv.pdb	1aqv	B	2400	MES	-27.666	26.834	2.25	-1.356	No	chair	52.886	-51.959	52.014	1.46	1.55	1.51	1.51	1.55	1.46	0.02	40.02	59.85	50
1aqw	MES	A	2500	1997	1998	2011	1.8	None	0.261	0.206	0.206	None	1	None	No	None	MES-2500-A-1aqw.pdb	1aqw	A	2500	MES	-29.452	23.25	4.88	1.278	No	chair	47.58	-43.695	47.19	1.45	1.53	1.51	1.52	1.56	1.47	0.03	40.16	54.4	46.1
1aqw	MES	B	2600	1997	1998	2011	1.8	None	0.261	0.206	0.206	None	1	None	No	None	MES-2600-B-1aqw.pdb	1aqw	B	2600	MES	26.897	-21.686	4.79	1.186	No	chair	49.526	-43.285	42.577	1.45	1.57	1.53	1.54	1.55	1.47	0.04	38.13	61.1	47.5
1aqw	MES	C	2700	1997	1998	2011	1.8	None	0.261	0.206	0.206	None	1	None	No	None	MES-2700-C-1aqw.pdb	1aqw	C	2700	MES	26.833	-23.145	3.27	-0.33	No	chair	49.277	-46.054	46.5	1.46	1.55	1.51	1.53	1.58	1.47	0.03	22.76	47.1	34.1
1aqw	MES	D	2800	1997	1998	2011	1.8	None	0.261	0.206	0.206	None	1	None	No	None	MES-2800-D-1aqw.pdb	1aqw	D	2800	MES	26.781	-22.844	3.61	0.01	No	chair	49.021	-45.083	45.721	1.46	1.55	1.52	1.53	1.58	1.46	0.03	34.09	50.42	41.5
1aqx	MES	A	2500	1997	1998	2011	2	None	0.283	0.202	0.202	None	1	None	No	None	MES-2500-A-1aqx.pdb	1aqx	A	2500	MES	27.719	-22.781	4.25	0.647	No	chair	50.18	-45.542	46.085	1.46	1.56	1.53	1.53	1.56	1.47	0.04	33.11	34.92	34.3
1aqx	MES	B	2600	1997	1998	2011	2	None	0.283	0.202	0.202	None	1	None	No	None	MES-2600-B-1aqx.pdb	1aqx	B	2600	MES	27.651	-21.649	4.38	0.778	No	chair	50.001	-44.126	43.16	1.46	1.55	1.53	1.53	1.56	1.47	0.03	39.97	56.18	47.7
1aqx	MES	C	2700	1997	1998	2011	2	None	0.283	0.202	0.202	None	1	None	No	None	MES-2700-C-1aqx.pdb	1aqx	C	2700	MES	27.462	-23.227	3.9	0.296	No	chair	49.599	-46.049	47.094	1.47	1.56	1.53	1.53	1.55	1.47	0.04	35.85	43.38	39.5
1aqx	MES	D	2800	1997	1998	2011	2	None	0.283	0.202	0.202	None	1	None	No	None	MES-2800-D-1aqx.pdb	1aqx	D	2800	MES	26.89	-22.814	4.05	0.443	No	chair	49.127	-46.033	46.545	1.46	1.56	1.53	1.53	1.56	1.47	0.03	34.03	54.09	44
1asu	HEPES	A	252	1995	1995	2011	1.7	None	0.188	None	0.152	None	1	None	No	None	EPE-252-A-1asu.pdb	1asu	A	252	HEPES	20.896	-27.107	1.69	-1.39	No	chair	-40.941	46.794	-52.791	1.49	1.53	1.49	1.5	1.53	1.49	0.01	23.47	31.86	27.5
1asw	HEPES	A	252	1995	1995	2011	1.8	None	0.208	None	0.139	None	1	None	No	None	EPE-252-A-1asw.pdb	1asw	A	252	HEPES	-32.526	19.243	2.5	-0.581	No	chair	66.675	-52.013	38.37	1.5	1.56	1.52	1.47	1.52	1.49	0.02	10.04	9.83	9.4
1bem	MES	A	975	1998	1998	2018	2.2	None	None	None	None	None	1	None	No	None	MES-975-A-1bem.pdb	1bem	A	975	MES	-26.974	31.597	3.02	-0.584	No	chair	63.011	-62.106	60.358	1.43	1.52	1.47	1.52	1.52	1.44	0	39.38	49.82	44.9
1beq	MES	A	975	1998	1998	2018	2.16	None	None	None	None	None	1	None	No	None	MES-975-A-1beq.pdb	1beq	A	975	MES	-29.128	25.986	3.86	0.262	No	chair	58.633	-50.804	49.178	1.42	1.52	1.49	1.52	1.51	1.43	0	11.65	29.62	20.9
1bes	MES	A	975	1998	1998	2018	2	None	None	None	None	None	1	None	No	None	MES-975-A-1bes.pdb	1bes	A	975	MES	-28.774	29.612	0.43	-3.17	No	chair	58.181	-56.399	57.853	1.43	1.52	1.48	1.52	1.5	1.43	0	19.43	39.35	29.3
1bht	HEPES	A	1	1998	1998	2011	2	None	0.247	0.196	0.196	None	1	None	No	None	EPE-1-A-1bht.pdb	1bht	A	1	HEPES	31.512	-28.439	2.09	-0.989	No	chair	58.141	-55.458	56.567	1.53	1.52	1.54	1.52	1.5	1.52	0.03	38.42	45.23	41.8
1bht	HEPES	B	2	1998	1998	2011	2	None	0.247	0.196	0.196	None	1	None	No	None	EPE-2-B-1bht.pdb	1bht	B	2	HEPES	32.771	-29.321	3.18	0.097	No	chair	64.453	-57.782	55.84	1.53	1.53	1.53	1.54	1.52	1.51	0.03	15.44	22.76	18.2
1bot	HEPES	O	602	1998	1999	2011	3.05	None	None	0.219	None	0.28	1	0.92	No	None	EPE-602-O-1bot.pdb	1bot	O	602	HEPES	22.262	-26.606	0.6	-2.481	No	chair	-45.172	49.361	-51.815	1.49	1.54	1.49	1.52	1.56	1.51	0.02	84.62	84.62	84.6
1brw	MES	A	6002	1998	1999	2011	2.1	0.077	0.276	0.232	0.232	0.14	1	0.94	No	None	MES-6002-A-1brw.pdb	1brw	A	6002	MES	29.077	-30.257	0.8	-2.804	No	chair	-61.176	62.487	-60.085	1.44	1.38	1.42	1.4	1.39	1.45	-0.07	39.28	52.36	47.7
1brw	MES	B	6001	1998	1999	2011	2.1	0.077	0.276	0.232	0.232	0.14	1	0.94	No	None	MES-6001-B-1brw.pdb	1brw	B	6001	MES	29.246	-29.87	0.24	-3.367	No	chair	-60.676	61.782	-59.632	1.45	1.38	1.42	1.4	1.39	1.45	-0.07	30.25	36.16	33.8
1bul	MES	A	301	1998	1998	2011	1.89	0.531	0.257	0.209	0.209	0.21	1	0.78	No	None	MES-301-A-1bul.pdb	1bul	A	301	MES	29.787	-31.981	3.95	0.35	No	chair	-61.352	67.362	-65.906	1.46	1.38	1.41	1.39	1.38	1.46	-0.07	38.98	43.55	41.8
1bul	MES	A	302	1998	1998	2011	1.89	0.531	0.257	0.209	0.209	0.19	1	0.82	No	None	MES-302-A-1bul.pdb	1bul	A	302	MES	29.776	-31.991	4.66	1.062	No	chair	-61.19	68.133	-66.552	1.46	1.38	1.4	1.38	1.39	1.46	-0.07	38.33	46.29	43.5
1bul	MES	A	303	1998	1998	2011	1.89	0.531	0.257	0.209	0.209	0.2	1	0.78	No	None	MES-303-A-1bul.pdb	1bul	A	303	MES	30.181	-32.278	4.95	1.347	No	chair	-60.813	68.295	-67.574	1.45	1.38	1.4	1.38	1.38	1.46	-0.07	45.92	53.53	50
1bvq	HEPES	A	208	1998	1998	2017	2	None	None	None	None	None	0.3	None	No	None	EPE-208-A-1bvq.pdb	1bvq	A	208	HEPES	33.639	-30.314	2.66	-0.421	No	chair	-65.527	62.803	-56.767	1.46	1.49	1.48	1.48	1.5	1.47	-0.02	0	97.17	29.3
1bzs	HEPES	A	260	1998	2000	2011	1.7	None	None	0.192	0.192	0.24	1	0.86	No	None	EPE-260-A-1bzs.pdb	1bzs	A	260	HEPES	-26.462	28.129	1.8	-1.279	No	chair	53.424	-56.314	58.036	1.49	1.53	1.48	1.5	1.54	1.5	0.01	21.9	37.06	29.3
1cjk	MES	A	901	1999	1999	2021	3	0.395	0.266	0.22	None	0.23	1	0.9	No	None	MES-901-A-1cjk.pdb	1cjk	A	901	MES	-28.308	28.275	3.55	-0.056	No	chair	59.962	-53.83	52.262	1.41	1.5	1.46	1.56	1.49	1.42	-0.01	67.8	72.85	69.9
1cjt	MES	A	103	1999	1999	2021	2.8	0.45	0.252	0.206	None	0.23	1	0.91	No	None	MES-103-A-1cjt.pdb	1cjt	A	103	MES	-28.258	28.48	3.59	-0.016	No	chair	59.957	-53.786	52.412	1.42	1.5	1.45	1.56	1.49	1.41	-0.01	69.89	77.34	72.7
1cjv	MES	A	103	1999	1999	2021	3	0.407	0.262	0.203	None	0.26	1	0.89	No	None	MES-103-A-1cjv.pdb	1cjv	A	103	MES	-28.824	28.794	4.06	0.455	No	chair	60.421	-53.331	52.405	1.41	1.52	1.46	1.55	1.53	1.41	0	84.44	86.63	85.4
1cjy	MES	A	3000	1999	2000	2011	2.5	None	0.298	0.229	0.229	None	1	None	No	None	MES-3000-A-1cjy.pdb	1cjy	A	3000	MES	25.896	-32.377	3.69	0.086	No	chair	-65.057	68.648	-59.593	1.47	1.38	1.43	1.41	1.41	1.47	-0.06	58.48	67.35	65
1cjy	MES	B	4000	1999	2000	2011	2.5	None	0.298	0.229	0.229	None	1	None	No	None	MES-4000-B-1cjy.pdb	1cjy	B	4000	MES	25.581	-32.573	3.75	0.148	No	chair	-65.742	68.954	-59.439	1.47	1.38	1.43	1.42	1.41	1.47	-0.05	44.29	51.26	47.1
1cs4	MES	A	1003	1999	2001	2021	2.5	0.283	0.264	0.216	0.221	0.16	1	0.93	No	None	MES-1003-A-1cs4.pdb	1cs4	A	1003	MES	-28.375	28.389	3.56	-0.045	No	chair	60.132	-54.015	52.463	1.42	1.5	1.46	1.56	1.5	1.42	-0.01	72.45	81.58	76.5
1cs4	MES	B	1083	1999	2001	2021	2.5	0.283	0.264	0.216	0.221	0.45	0.8	0.65	No	None	MES-1083-B-1cs4.pdb	1cs4	B	1083	MES	-29.004	27.457	3.85	0.245	No	chair	60.165	-53.21	52.023	1.42	1.49	1.44	1.56	1.49	1.43	-0.01	90.05	99.99	95.1
1cul	MES	A	1004	1999	2001	2021	2.4	0.265	0.263	0.216	0.221	0.16	1	0.94	No	None	MES-1004-A-1cul.pdb	1cul	A	1004	MES	-28.399	28.254	3.75	0.146	No	chair	59.915	-53.672	52.231	1.42	1.5	1.45	1.56	1.49	1.42	-0.01	67.47	76.78	72.5
1cul	MES	B	1083	1999	2001	2021	2.4	0.265	0.263	0.216	0.221	0.42	0.8	0.83	No	None	MES-1083-B-1cul.pdb	1cul	B	1083	MES	-28.224	28.231	3.69	0.082	No	chair	60.098	-53.674	52.048	1.42	1.5	1.46	1.56	1.49	1.42	-0.01	86.95	96.7	90.9
1cxq	HEPES	A	300	1999	1999	2017	1.02	0.597	0.157	0.13	0.129	0.05	1	0.99	No	None	EPE-300-A-1cxq.pdb	1cxq	A	300	HEPES	-31.436	29.772	1.05	-2.026	No	chair	-61.443	59.088	-58.832	1.51	1.53	1.47	1.48	1.53	1.51	0.01	10.08	9.77	11.2
1czb	HEPES	A	300	1999	1999	2017	1.06	0.729	0.164	0.143	0.143	0.04	1	0.99	No	None	EPE-300-A-1czb.pdb	1czb	A	300	HEPES	29.98	-29.828	1.26	-1.822	No	chair	-62.204	59.601	-58.874	1.47	1.52	1.48	1.49	1.52	1.5	0	10.16	13.59	11.4
1d1p	HEPES	A	201	1999	2000	2011	2.2	0.488	0.235	0.169	0.169	0.12	1	0.97	No	None	EPE-201-A-1d1p.pdb	1d1p	A	201	HEPES	-29.933	28.552	0.45	-2.632	No	chair	-58.862	55.614	-55.406	1.45	1.55	1.49	1.5	1.53	1.48	0.01	14.45	67.12	28
1d1p	HEPES	B	202	1999	2000	2011	2.2	0.488	0.235	0.169	0.169	0.14	1	0.98	No	None	EPE-202-B-1d1p.pdb	1d1p	B	202	HEPES	-30.756	27.03	1.08	-2.005	No	chair	-57.743	52.098	-51.885	1.47	1.54	1.51	1.51	1.53	1.49	0.02	14.21	8.69	32.2
1d2z	HEPES	C	300	1999	1999	2011	2	0.331	0.244	0.211	0.22	0.19	1	0.87	No	None	EPE-300-C-1d2z.pdb	1d2z	C	300	HEPES	25.877	-28.453	0.4	-2.68	No	chair	-51.772	54.084	-55.049	1.49	1.52	1.5	1.51	1.54	1.49	0.01	59.86	74.25	68.2
1dg9	HEPES	A	201	1999	1999	2017	1.9	None	None	None	0.179	None	1	None	No	None	EPE-201-A-1dg9.pdb	1dg9	A	201	HEPES	28.007	-29.745	2.65	-0.426	No	chair	59.067	-56.287	58.69	1.47	1.52	1.49	1.5	1.53	1.48	0.01	18.42	70.76	39.4
1dgd	MES	A	434	1994	1994	2017	2.8	None	None	None	0.178	None	1	None	No	None	MES-434-A-1dgd.pdb	1dgd	A	434	MES	-26.56	30.092	2.8	-0.803	No	chair	-54.054	60.879	-62.707	1.44	1.54	1.45	1.45	1.53	1.45	-0.01	33.65	43.22	37.6
1dge	MES	A	434	1994	1994	2017	2.8	None	None	None	0.195	None	1	None	No	None	MES-434-A-1dge.pdb	1dge	A	434	MES	-32.957	27.035	4.62	1.013	No	chair	-62.904	55.67	-51.818	1.42	1.52	1.45	1.45	1.52	1.43	-0.02	30.75	40.84	36
1dka	MES	A	434	1993	1994	2017	2.6	None	None	None	0.176	None	1	None	No	None	MES-434-A-1dka.pdb	1dka	A	434	MES	-31.495	30.16	1.31	-2.294	No	chair	-61.774	58.38	-58.773	1.42	1.52	1.44	1.44	1.52	1.41	-0.02	100	86.26	72.5
1eej	MES	B	1001	2000	2000	2011	1.9	0.198	0.247	0.214	0.214	0.12	1	0.95	No	None	MES-1001-B-1eej.pdb	1eej	B	1001	MES	27.418	-29.645	3.22	-0.385	No	chair	-58.402	62.802	-60.437	1.47	1.4	1.45	1.42	1.4	1.47	-0.05	25.07	40.12	30.2
1eke	MES	A	301	2000	2000	2011	2	0.113	0.262	0.21	0.21	0.12	1	0.96	Yes	None	MES-301-A-1eke.pdb	1eke	A	301	MES	28.548	-30.285	0.8	-2.803	No	chair	-61.691	62.545	-58.69	1.46	1.39	1.43	1.42	1.4	1.46	-0.05	23.51	58.84	42.6
1eke	MES	B	302	2000	2000	2011	2	0.113	0.262	0.21	0.21	0.12	1	0.96	Yes	None	MES-302-B-1eke.pdb	1eke	B	302	MES	23.092	30.222	6.72	-16.143	Yes	boat	-10.338	62.699	-58.664	1.47	1.41	1.44	1.41	1.4	1.47	-0.06	24.96	46.15	39.1
1eu1	HEPES	A	2001	2000	2000	2020	1.3	None	0.145	0.121	None	None	0.6	None	No	None	EPE-2001-A-1eu1.pdb	1eu1	A	2001	HEPES	-27.696	25.978	1.97	-1.11	No	chair	-55.511	51.141	-48.948	1.48	1.54	1.5	1.5	1.53	1.48	0.01	22.53	31.41	26
1evq	HEPES	A	455	2000	2000	2018	2.6	0.178	0.265	0.216	None	0.19	0.7	0.96	No	None
1ewk	HEPES	A	901	2000	2000	2020	2.2	0.39	0.227	0.196	0.198	0.27	1	0.7	No	None	EPE-901-A-1ewk.pdb	1ewk	A	901	HEPES	30.451	-29.045	1	-2.083	No	chair	58.987	-57.878	58.261	1.47	1.53	1.48	1.48	1.52	1.47	0	72.77	74.53	73.4
1ewk	HEPES	B	902	2000	2000	2020	2.2	0.39	0.227	0.196	0.198	0.3	1	0.87	No	None	EPE-902-B-1ewk.pdb	1ewk	B	902	HEPES	28.681	-30.349	1.03	-2.045	No	chair	58.775	-60.974	61.325	1.49	1.52	1.47	1.48	1.53	1.48	0	34.32	58.06	46.8
1ewk	HEPES	B	903	2000	2000	2020	2.2	0.39	0.227	0.196	0.198	0.37	1	0.83	No	None	EPE-903-B-1ewk.pdb	1ewk	B	903	HEPES	30.382	-28.95	0.84	-2.239	No	chair	59.459	-58.064	58.001	1.47	1.53	1.48	1.48	1.53	1.47	0	61.64	69.64	66.1
1f0n	MES	A	1101	2000	2001	2018	1.8	0.237	0.276	0.194	0.194	0.54	1	0.61	Yes	None	MES-1101-A-1f0n.pdb	1f0n	A	1101	MES	-32.547	28.545	5.09	1.49	No	chair	-61.349	55.526	-55.764	1.43	1.53	1.52	1.52	1.53	1.45	0.01	114.53	90.06	91.4
1f0p	MES	A	1101	2000	2001	2020	1.9	0.128	0.284	0.192	0.194	0.59	1	0.31	Yes	None	MES-1101-A-1f0p.pdb	1f0p	A	1101	MES	-32.623	28.163	5.43	1.826	No	chair	-60.495	54.438	-55.28	1.43	1.53	1.52	1.52	1.53	1.45	0.01	157.67	157.91	157.9
1fjj	HEPES	A	206	2000	2001	2017	1.66	None	0.197	0.18	None	None	1	None	No	None	EPE-206-A-1fjj.pdb	1fjj	A	206	HEPES	32.504	-28.163	9.72	6.636	No	chair	-50.08	58.796	-68.227	1.55	1.56	1.46	1.5	1.62	1.45	0.03	18.19	24.73	20.7
1fxj	MES	A	333	2000	2000	2011	2.25	0.012	0.274	0.234	None	0.17	1	0.86	No	None	MES-333-A-1fxj.pdb	1fxj	A	333	MES	-23.277	30.932	5.95	2.345	No	chair	-55.471	63.13	-61.362	1.48	1.41	1.45	1.42	1.41	1.47	-0.04	62.89	74.51	67.8
1fzq	MES	A	201	2000	2000	2011	1.7	0.122	0.235	0.213	0.215	0.21	0.9	0.74	No	None	MES-201-A-1fzq.pdb	1fzq	A	201	MES	30.998	-29.053	2.87	-0.73	No	chair	-61.145	57.671	-56.531	1.45	1.55	1.54	1.54	1.53	1.46	0.03	42.41	45.16	43.6
1g13	HEPES	A	900	2000	2001	2017	2	0.178	0.258	0.215	None	0.18	1	0.91	No	None	EPE-900-A-1g13.pdb	1g13	A	900	HEPES	31.5	-28.562	1.59	-1.486	No	chair	-61.796	60.444	-57.695	1.53	1.53	1.5	1.49	1.55	1.53	0.03	44.65	50.46	46.4
1g5a	HEPES	A	701	2000	2001	2011	1.4	None	0.204	0.189	0.189	None	1	None	No	None	EPE-701-A-1g5a.pdb	1g5a	A	701	HEPES	31.899	-27.664	2.22	-0.857	No	chair	-62.94	60.428	-56.172	1.53	1.53	1.49	1.5	1.54	1.53	0.03	31.5	34.3	32.8
1g5c	HEPES	A	2201	2000	2001	2018	2.1	None	0.248	0.211	None	None	1	None	No	None	EPE-2201-A-1g5c.pdb	1g5c	A	2201	HEPES	31.515	-27.618	2.51	-0.57	No	chair	-62.729	60.736	-56.759	1.53	1.53	1.48	1.5	1.55	1.53	0.03	37.4	59.67	48.6
1g5c	HEPES	C	2202	2000	2001	2018	2.1	None	0.248	0.211	None	None	1	None	No	None	EPE-2202-C-1g5c.pdb	1g5c	C	2202	HEPES	31.886	-27.854	2.9	-0.179	No	chair	-62.423	59.72	-55.869	1.52	1.53	1.48	1.5	1.55	1.53	0.03	52.79	62.82	56.2
1g5c	HEPES	E	2203	2000	2001	2018	2.1	None	0.248	0.211	None	None	1	None	No	None	EPE-2203-E-1g5c.pdb	1g5c	E	2203	HEPES	-34.704	18.051	6.03	2.952	No	chair	-58.492	43.491	-34.997	1.54	1.47	1.47	1.46	1.54	1.59	0.02	49.5	59.8	55.1
1gka	HEPES	B	1177	2001	2002	2011	3.23	0.3	0.252	0.213	0.213	0.36	1	0.83	No	None	EPE-1177-B-1gka.pdb	1gka	B	1177	HEPES	33.862	-25.565	3.78	0.695	No	chair	-66.641	58.851	-51.612	1.55	1.55	1.49	1.49	1.55	1.56	0.04	87.56	97.44	90.5
1gki	HEPES	E	1505	2001	2002	2011	3	None	0.232	0.21	0.21	None	0.59	None	No	None	EPE-1505-E-1gki.pdb	1gki	E	1505	HEPES	34.364	-26.291	3.93	0.847	No	chair	-70.793	58.901	-51.962	1.52	1.58	1.49	1.51	1.55	1.51	0.03	30.83	67.14	43.8
1gki	HEPES	E	1506	2001	2002	2011	3	None	0.232	0.21	0.21	None	0.79	None	No	None	EPE-1506-E-1gki.pdb	1gki	E	1506	HEPES	-26.914	36.802	4.36	1.278	No	chair	-55.088	64.039	-67.567	1.56	1.55	1.61	1.38	1.36	1.29	-0.04	50.05	66.08	58.3
1gkp	HEPES	D	1463	2001	2002	2019	1.3	0.723	0.184	0.153	0.154	0.21	1	0.96	No	None	EPE-1463-D-1gkp.pdb	1gkp	D	1463	HEPES	34.655	-25.383	3.68	0.605	No	chair	-45.986	51.821	-61.838	1.46	1.52	1.46	1.44	1.53	1.47	-0.01	30.24	36	33.2
1gkp	HEPES	F	1463	2001	2002	2019	1.3	0.723	0.184	0.153	0.154	0.09	1	0.98	No	None	EPE-1463-F-1gkp.pdb	1gkp	F	1463	HEPES	33.017	-24.101	3.16	0.082	No	chair	-45.62	48.995	-58.189	1.48	1.53	1.47	1.44	1.53	1.47	-0.01	22.03	26.15	24
1gl4	HEPES	B	2858	2001	2001	2011	2	0.208	0.247	0.217	0.217	0.29	1	0.85	No	None	EPE-2858-B-1gl4.pdb	1gl4	B	2858	HEPES	31.712	-28.281	2.01	-1.071	No	chair	-62.981	60.936	-57.226	1.52	1.53	1.49	1.5	1.54	1.53	0.03	51.85	57.24	54.2
1gl6	HEPES	E	1505	2001	2002	2011	2.8	None	0.258	0.214	0.214	None	0.67	None	No	None	EPE-1505-E-1gl6.pdb	1gl6	E	1505	HEPES	31.993	-27.584	2.58	-0.496	No	chair	-63.146	60.876	-56.444	1.52	1.53	1.48	1.49	1.54	1.54	0.02	66.52	98.64	82.2
1gmn	HEPES	A	306	2001	2001	2020	2.3	0.021	0.279	0.262	0.262	0.23	1	0.91	No	None	EPE-306-A-1gmn.pdb	1gmn	A	306	HEPES	31.353	-28.281	2.2	-0.883	No	chair	-62.472	60.579	-57.169	1.52	1.52	1.49	1.51	1.54	1.53	0.02	63.29	67.34	65.4
1gmn	HEPES	B	301	2001	2001	2020	2.3	0.021	0.279	0.262	0.262	0.22	1	0.94	No	None	EPE-301-B-1gmn.pdb	1gmn	B	301	HEPES	29.221	-30.45	2.07	-1.011	No	chair	-63.099	61.867	-58.656	1.51	1.52	1.48	1.51	1.55	1.53	0.02	30.58	50.92	43.3
1gmo	HEPES	A	308	2001	2001	2020	3	0.082	0.295	0.254	0.254	0.2	1	0.96	No	None	EPE-308-A-1gmo.pdb	1gmo	A	308	HEPES	31.78	-27.67	2.73	-0.352	No	chair	-61.776	59.244	-55.214	1.52	1.51	1.48	1.5	1.54	1.53	0.02	35.84	44.25	38.6
1gmo	HEPES	B	317	2001	2001	2020	3	0.082	0.295	0.254	0.254	0.18	1	0.95	No	None	EPE-317-B-1gmo.pdb	1gmo	B	317	HEPES	30.945	-28.607	1.7	-1.382	No	chair	-62.231	60.612	-58.304	1.53	1.53	1.48	1.51	1.54	1.53	0.03	35.17	53.49	45.5
1gmo	HEPES	C	311	2001	2001	2020	3	0.082	0.295	0.254	0.254	0.26	1	0.93	No	None	EPE-311-C-1gmo.pdb	1gmo	C	311	HEPES	29.929	-30.4	1.05	-2.028	No	chair	-62.915	62.45	-59.932	1.5	1.52	1.48	1.5	1.54	1.52	0.02	46.09	53.95	50.9
1gmo	HEPES	D	302	2001	2001	2020	3	0.082	0.295	0.254	0.254	0.2	1	0.93	No	None	EPE-302-D-1gmo.pdb	1gmo	D	302	HEPES	31.686	-28.974	2.09	-0.994	No	chair	-63.49	61.671	-58.339	1.51	1.52	1.48	1.5	1.54	1.53	0.02	62.1	68.49	66.3
1gmo	HEPES	E	302	2001	2001	2020	3	0.082	0.295	0.254	0.254	0.25	1	0.93	No	None	EPE-302-E-1gmo.pdb	1gmo	E	302	HEPES	32.165	-27.563	2.84	-0.243	No	chair	-63.058	59.685	-55.446	1.51	1.53	1.48	1.49	1.55	1.53	0.02	64.42	70.76	69.2
1gmo	HEPES	F	309	2001	2001	2020	3	0.082	0.295	0.254	0.254	0.41	1	0.78	No	None	EPE-309-F-1gmo.pdb	1gmo	F	309	HEPES	31.332	-28.153	1.95	-1.13	No	chair	-62.964	60.554	-57.228	1.53	1.54	1.49	1.51	1.56	1.53	0.03	102.58	105.12	103.8
1gmo	HEPES	G	307	2001	2001	2020	3	0.082	0.295	0.254	0.254	0.28	1	0.9	No	None	EPE-307-G-1gmo.pdb	1gmo	G	307	HEPES	31.735	-28.105	2.33	-0.754	No	chair	-63.069	60.057	-56.608	1.51	1.54	1.48	1.5	1.55	1.53	0.02	73.41	86.31	80.1
1gmo	HEPES	H	302	2001	2001	2020	3	0.082	0.295	0.254	0.254	0.16	1	0.95	No	None	EPE-302-H-1gmo.pdb	1gmo	H	302	HEPES	29.444	-30.589	1.14	-1.938	No	chair	-62.912	62.793	-59.96	1.5	1.52	1.49	1.51	1.55	1.52	0.02	54.99	58.32	56.1
1gp4	MES	A	376	2001	2002	2013	2.1	0.292	0.233	0.195	0.195	0.35	1	0.81	No	None	MES-376-A-1gp4.pdb	1gp4	A	376	MES	26.967	-29.422	2.46	-1.146	No	chair	-52.932	52.627	-55.966	1.44	1.53	1.54	1.54	1.53	1.44	0.02	46.53	60.5	53.1
1gp5	MES	A	375	2001	2002	2013	2.2	0.606	0.237	0.204	0.204	0.33	1	0.61	No	None	MES-375-A-1gp5.pdb	1gp5	A	375	MES	29.16	-28.041	2.49	-1.108	No	chair	-55.744	52.681	-53.73	1.43	1.52	1.53	1.54	1.53	1.44	0.02	58.24	74.57	66
1gp5	MES	A	376	2001	2002	2013	2.2	0.606	0.237	0.204	0.204	0.34	1	0.77	No	None	MES-376-A-1gp5.pdb	1gp5	A	376	MES	29.435	-27.332	2.76	-0.847	No	chair	-53.858	51.543	-53.986	1.44	1.53	1.53	1.54	1.53	1.44	0.02	66.08	74.39	70.1
1gp6	MES	A	375	2001	2002	2013	1.75	None	0.222	0.194	0.194	None	1	None	No	None	MES-375-A-1gp6.pdb	1gp6	A	375	MES	26.722	-30.101	1.24	-2.367	No	chair	-54.695	56.745	-59.209	1.44	1.52	1.52	1.53	1.53	1.45	0.02	37.73	56.62	47.3
1gp6	MES	A	376	2001	2002	2013	1.75	None	0.222	0.194	0.194	None	1	None	No	None	MES-376-A-1gp6.pdb	1gp6	A	376	MES	29.012	-25.69	2.91	-0.697	No	chair	-49.498	48.658	-53.58	1.44	1.53	1.53	1.54	1.53	1.43	0.02	40.6	53.11	46.1
1gp9	HEPES	A	1209	2001	2001	2017	2.5	0.003	0.288	0.237	0.237	0.2	1	0.93	No	None	EPE-1209-A-1gp9.pdb	1gp9	A	1209	HEPES	31.567	-28.537	2.57	-0.514	No	chair	-63.366	61.387	-57.923	1.51	1.52	1.48	1.5	1.55	1.53	0.02	42.9	63.92	57.5
1gp9	HEPES	B	1209	2001	2001	2017	2.5	0.003	0.288	0.237	0.237	0.23	1	0.87	No	None	EPE-1209-B-1gp9.pdb	1gp9	B	1209	HEPES	29.356	-30.674	1.65	-1.434	No	chair	-62.636	62.596	-59.859	1.51	1.52	1.49	1.51	1.55	1.53	0.02	69.61	81.81	76.7
1gp9	HEPES	B	1210	2001	2001	2017	2.5	0.003	0.288	0.237	0.237	0.28	1	0.89	No	None	EPE-1210-B-1gp9.pdb	1gp9	B	1210	HEPES	32.924	-27.983	2.3	-0.784	No	chair	-63.835	62.011	-57.631	1.54	1.53	1.51	1.49	1.5	1.51	0.02	100.1	99.35	100.2
1gp9	HEPES	C	1209	2001	2001	2017	2.5	0.003	0.288	0.237	0.237	0.3	1	0.74	No	None	EPE-1209-C-1gp9.pdb	1gp9	C	1209	HEPES	38.226	-23.552	8.48	5.4	No	chair	-64.915	59.319	-47.768	1.54	1.5	1.46	1.49	1.47	1.51	0	102.13	98.18	87.1
1gp9	HEPES	D	1209	2001	2001	2017	2.5	0.003	0.288	0.237	0.237	0.19	1	0.92	No	None	EPE-1209-D-1gp9.pdb	1gp9	D	1209	HEPES	31.707	-28.27	2.26	-0.818	No	chair	-64.199	61.776	-57.663	1.52	1.54	1.49	1.5	1.55	1.53	0.03	54.25	86.85	74.8
1gyx	HEPES	B	1077	2002	2002	2019	1.35	0.813	0.164	0.142	None	0.18	1	0.91	No	None	EPE-1077-B-1gyx.pdb	1gyx	B	1077	HEPES	-32.319	29.463	1.24	-1.843	No	chair	-61.041	62.806	-62.022	1.46	1.54	1.47	1.44	1.55	1.47	-0.01	11.85	22.87	16
1h0b	HEPES	A	1228	2002	2003	2011	1.8	0.642	0.194	0.173	0.173	0.48	0.5	0.59	No	None	EPE-1228-A-1h0b.pdb	1h0b	A	1228	HEPES	31.816	-28.59	1.87	-1.214	No	chair	-63.858	61.388	-58.127	1.51	1.52	1.47	1.48	1.53	1.52	0.01	27.65	33.37	31.1
1h0b	HEPES	B	1228	2002	2003	2011	1.8	0.642	0.194	0.173	0.173	0.48	0.5	0.65	No	None	EPE-1228-B-1h0b.pdb	1h0b	B	1228	HEPES	31.71	-28.764	1.81	-1.27	No	chair	-64.187	61.358	-58.244	1.5	1.52	1.47	1.49	1.54	1.52	0.01	28.23	32.47	30.7
1h0h	HEPES	A	1200	2002	2003	2019	1.8	None	0.201	0.167	0.169	None	1	None	No	None	EPE-1200-A-1h0h.pdb	1h0h	A	1200	HEPES	28.627	-18.945	2.43	-0.65	No	chair	-35.744	38.165	-49.184	1.48	1.54	1.45	1.45	1.53	1.48	-0.01	45.92	50.99	47.9
1h0h	HEPES	K	1200	2002	2003	2019	1.8	None	0.201	0.167	0.169	None	1	None	No	None	EPE-1200-K-1h0h.pdb	1h0h	K	1200	HEPES	-29.92	17.546	3.67	0.586	No	chair	-47.514	37.01	-37.26	1.47	1.53	1.45	1.46	1.52	1.47	-0.01	49.91	56.82	52.9
1h8f	HEPES	A	400	2001	2002	2019	2.8	None	0.256	0.22	0.22	None	1	None	No	None	EPE-400-A-1h8f.pdb	1h8f	A	400	HEPES	27.363	-27.439	1.09	-1.992	No	chair	54.557	-55.031	55.159	1.48	1.56	1.49	1.48	1.52	1.48	0.01	70.13	84.21	75.4
1h8f	HEPES	B	400	2001	2002	2019	2.8	None	0.256	0.22	0.22	None	1	None	No	None	EPE-400-B-1h8f.pdb	1h8f	B	400	HEPES	27.62	-27.409	0.95	-2.134	No	chair	54.822	-54.688	54.856	1.47	1.56	1.49	1.47	1.53	1.48	0.01	69	85.76	74.9
1hbj	MES	A	1540	2001	2001	2020	2.5	0.506	0.214	0.183	0.183	0.24	1	0.88	No	None	MES-1540-A-1hbj.pdb	1hbj	A	1540	MES	25.244	-32.237	3.53	-0.074	No	chair	-64.742	67.613	-57.908	1.48	1.39	1.44	1.43	1.41	1.49	-0.04	87.03	88.88	88
1hjs	HEPES	A	901	2003	2003	2020	1.87	0.581	0.208	0.194	0.194	0.65	1	0.25	No	None	EPE-901-A-1hjs.pdb	1hjs	A	901	HEPES	32.43	-26.8	2.89	-0.188	No	chair	-64.092	59.699	-54.536	1.53	1.53	1.48	1.5	1.54	1.53	0.02	92.52	95.71	93.9
1hjz	MES	A	1193	2003	2003	2018	1.7	0.456	0.227	0.203	0.203	0.1	1	0.96	No	None	MES-1193-A-1hjz.pdb	1hjz	A	1193	MES	28.804	-29.727	0.75	-2.857	No	chair	-58.184	57.722	-57.177	1.44	1.55	1.53	1.53	1.54	1.46	0.03	10.42	9.52	11.6
1hjz	MES	B	1193	2003	2003	2018	1.7	0.456	0.227	0.203	0.203	0.11	1	0.96	No	None	MES-1193-B-1hjz.pdb	1hjz	B	1193	MES	28.546	-29.761	0.76	-2.845	No	chair	-57.911	58.007	-57.6	1.44	1.55	1.53	1.52	1.54	1.46	0.02	10.44	8.83	12.4
1hr6	HEPES	A	489	2000	2001	2011	2.5	0.027	0.279	0.245	0.245	0.22	1	0.96	No	None	EPE-489-A-1hr6.pdb	1hr6	A	489	HEPES	32.091	-28.03	2.28	-0.801	No	chair	-63.807	61.04	-56.616	1.52	1.52	1.48	1.5	1.54	1.52	0.02	68.12	81.55	74.6
1hr6	HEPES	G	489	2000	2001	2011	2.5	0.027	0.279	0.245	0.245	0.26	1	0.91	No	None	EPE-489-G-1hr6.pdb	1hr6	G	489	HEPES	31.812	-28.557	2.51	-0.571	No	chair	-63.077	61.133	-57.398	1.51	1.51	1.48	1.5	1.54	1.53	0.02	70.97	85.38	78.9
1hr8	HEPES	A	489	2000	2001	2021	2.7	0.107	0.264	0.229	0.229	0.24	1	0.91	No	None	EPE-489-A-1hr8.pdb	1hr8	A	489	HEPES	31.517	-28.51	2.37	-0.71	No	chair	-63.149	61.891	-58.06	1.52	1.53	1.5	1.51	1.54	1.53	0.03	81.19	81.19	81.2
1hr8	HEPES	G	489	2000	2001	2021	2.7	0.107	0.264	0.229	0.229	0.33	1	0.88	No	None	EPE-489-G-1hr8.pdb	1hr8	G	489	HEPES	29.206	-30.389	1.77	-1.309	No	chair	-62.11	61.751	-58.294	1.52	1.52	1.5	1.5	1.53	1.52	0.02	87.13	87.13	87.1
1hr9	HEPES	E	489	2000	2001	2021	3.01	0.287	0.256	0.217	0.217	0.3	1	0.92	No	None	EPE-489-E-1hr9.pdb	1hr9	E	489	HEPES	31.65	-28.419	2.17	-0.912	No	chair	-63.671	61.677	-58.074	1.53	1.53	1.48	1.51	1.55	1.54	0.03	84.87	84.87	84.9
1hr9	HEPES	G	489	2000	2001	2021	3.01	0.287	0.256	0.217	0.217	0.31	1	0.92	No	None	EPE-489-G-1hr9.pdb	1hr9	G	489	HEPES	28.806	-30.592	1.63	-1.454	No	chair	-62.738	62.267	-58.731	1.52	1.52	1.51	1.51	1.54	1.53	0.03	91.13	91.13	91.1
1huv	MES	A	890	2001	2001	2017	2.15	0.218	0.212	0.175	0.175	0.11	1	0.97	No	None	MES-890-A-1huv.pdb	1huv	A	890	MES	29.165	-30.723	1.07	-2.53	No	chair	-59.237	60.127	-61.045	1.44	1.55	1.48	1.49	1.54	1.44	0.01	15.26	22.6	18.5
1hw7	MES	A	261	2001	2001	2011	2.2	0.082	0.257	0.23	None	0.27	1	0.8	No	None	MES-261-A-1hw7.pdb	1hw7	A	261	MES	32.039	-28.498	3.1	-0.506	No	chair	-63.206	59.097	-55.489	1.45	1.54	1.54	1.53	1.53	1.46	0.02	100.76	106.57	103.2
1hzo	MES	A	1000	2001	2002	2017	1.75	0.774	0.193	0.169	None	0.18	1	0.95	No	None	MES-1000-A-1hzo.pdb	1hzo	A	1000	MES	-29.146	29.714	1.61	-1.994	No	chair	-60.076	59.974	-58.639	1.45	1.55	1.49	1.49	1.55	1.45	0.01	10.82	23.31	18.4
1hzo	MES	B	1001	2001	2002	2017	1.75	0.774	0.193	0.169	None	0.2	1	0.93	No	None	MES-1001-B-1hzo.pdb	1hzo	B	1001	MES	-29.091	29.731	1.7	-1.901	No	chair	-60.16	60.087	-58.621	1.45	1.55	1.49	1.49	1.55	1.45	0.01	19.6	28.95	24.8
1i9b	HEPES	A	1050	2001	2001	2018	2.7	None	0.297	0.26	0.26	None	1	None	No	None	EPE-1050-A-1i9b.pdb	1i9b	A	1050	HEPES	-28.367	29.549	1.65	-1.43	No	chair	57.905	-58.771	62.467	1.5	1.52	1.49	1.47	1.5	1.5	0	101.29	93.68	102.6
1i9b	HEPES	B	1051	2001	2001	2018	2.7	None	0.297	0.26	0.26	None	1	None	No	None	EPE-1051-B-1i9b.pdb	1i9b	B	1051	HEPES	28.599	-32.015	3.55	0.472	No	chair	56.925	-60.57	67.804	1.53	1.54	1.5	1.48	1.49	1.48	0.01	101.81	98.68	104.5
1i9b	HEPES	C	1052	2001	2001	2018	2.7	None	0.297	0.26	0.26	None	1	None	No	None	EPE-1052-C-1i9b.pdb	1i9b	C	1052	HEPES	-27.798	29.286	1.68	-1.399	No	chair	57.465	-57.588	62.531	1.52	1.51	1.47	1.48	1.5	1.49	0	103.33	89.11	92.7
1i9b	HEPES	D	1053	2001	2001	2018	2.7	None	0.297	0.26	0.26	None	1	None	No	None	EPE-1053-D-1i9b.pdb	1i9b	D	1053	HEPES	-30.322	29.016	0.97	-2.111	No	chair	56.596	-56.449	60.03	1.51	1.5	1.49	1.49	1.5	1.5	0	101.02	98.59	108.3
1i9b	HEPES	E	1054	2001	2001	2018	2.7	None	0.297	0.26	0.26	None	1	None	No	None	EPE-1054-E-1i9b.pdb	1i9b	E	1054	HEPES	-27.351	30.655	2.83	-0.251	No	chair	57.263	-59.7	65.769	1.5	1.52	1.49	1.5	1.5	1.5	0.01	101.3	99.42	112.5
1ia2	MES	A	201	2001	2001	2017	1.82	None	None	0.16	0.16	None	1	None	No	None	MES-201-A-1ia2.pdb	1ia2	A	201	MES	30.813	-24.172	3.69	0.086	No	chair	-61.113	52.268	-48.173	1.56	1.56	1.54	1.54	1.54	1.56	0.07	26.24	41.06	34.3
1ia2	MES	B	202	2001	2001	2017	1.82	None	None	0.16	0.16	None	1	None	No	None	MES-202-B-1ia2.pdb	1ia2	B	202	MES	-26.873	18.922	4.68	1.081	No	chair	-50.335	39.671	-35.3	1.54	1.54	1.52	1.52	1.52	1.54	0.05	20.88	36.29	26.9
1ia3	MES	A	201	2001	2001	2017	1.78	None	None	0.16	0.16	None	1	None	No	None	MES-201-A-1ia3.pdb	1ia3	A	201	MES	31.717	-22.307	4.36	0.757	No	chair	-44.415	47.52	-57.473	1.55	1.53	1.53	1.58	1.57	1.56	0.07	30.56	37.36	34.5
1ia3	MES	B	202	2001	2001	2017	1.78	None	None	0.16	0.16	None	1	None	No	None	MES-202-B-1ia3.pdb	1ia3	B	202	MES	-23.949	26.991	1.34	-2.261	No	chair	-49.762	53.535	-54.117	1.54	1.53	1.55	1.55	1.54	1.54	0.06	26.55	29.35	28.7
1ia4	MES	A	201	2001	2001	2017	1.85	None	None	0.159	0.159	None	1	None	No	None	MES-201-A-1ia4.pdb	1ia4	A	201	MES	23.307	-26.391	0.56	-3.046	No	chair	-48.727	50.129	-52.353	1.53	1.52	1.53	1.57	1.54	1.55	0.06	25.2	50.59	36
1ia4	MES	B	202	2001	2001	2017	1.85	None	None	0.159	0.159	None	1	None	No	None	MES-202-B-1ia4.pdb	1ia4	B	202	MES	-21.145	28.6	2.43	-1.173	No	chair	-48.095	56.061	-57.042	1.52	1.54	1.54	1.55	1.55	1.53	0.06	30.89	50.27	37.6
1is3	MES	A	777	2001	2002	2020	1.45	None	0.226	0.195	0.196	None	1	None	No	None	MES-777-A-1is3.pdb	1is3	A	777	MES	26.057	-25.957	0.84	-2.761	No	chair	52.675	-61.066	60.317	1.44	1.53	1.41	1.4	1.53	1.44	-0.03	14.45	24.08	18.7
1is6	MES	A	777	2001	2002	2011	1.7	None	0.232	0.187	0.188	None	1	None	No	None	MES-777-A-1is6.pdb	1is6	A	777	MES	24.889	-20.101	3.91	0.308	No	chair	46.208	-53.294	52.157	1.43	1.53	1.42	1.42	1.53	1.42	-0.02	28.07	45.38	35.9
1j3w	MES	A	1304	2003	2004	2011	1.5	0.306	0.223	0.208	0.208	0.11	1	0.97	Yes	None	MES-1304-A-1j3w.pdb	1j3w	A	1304	MES	28.711	-31.189	1.29	-2.31	No	chair	-61.557	60.694	-57.796	1.46	1.56	1.55	1.55	1.55	1.48	0.04	14.72	23.17	18.9
1j3w	MES	C	1303	2003	2004	2011	1.5	0.306	0.223	0.208	0.208	0.13	1	0.97	Yes	None	MES-1303-C-1j3w.pdb	1j3w	C	1303	MES	28.98	-31.138	1.45	-2.157	No	chair	-61.504	60.669	-58.156	1.46	1.56	1.55	1.54	1.55	1.48	0.04	17.72	23.16	20.5
1j9k	HEPES	A	501	2001	2001	2011	2.1	0.242	0.231	0.192	0.192	0.34	1	0.62	No	None	EPE-501-A-1j9k.pdb	1j9k	A	501	HEPES	-26.623	27.75	1.37	-1.709	No	chair	-53.391	54.18	-53.806	1.5	1.53	1.51	1.52	1.55	1.51	0.03	51.64	67.36	61.2
1j9k	HEPES	B	1501	2001	2001	2011	2.1	0.242	0.231	0.192	0.192	0.18	1	0.79	No	None	EPE-1501-B-1j9k.pdb	1j9k	B	1501	HEPES	24.923	-29.237	0.64	-2.437	No	chair	-49.727	54.605	-56.685	1.5	1.52	1.52	1.52	1.54	1.5	0.02	47.95	59.33	51.7
1j9l	HEPES	B	501	2001	2001	2011	1.9	0.253	0.241	0.199	0.199	0.18	1	0.83	No	None	EPE-501-B-1j9l.pdb	1j9l	B	501	HEPES	24.929	-29.076	0.58	-2.503	No	chair	-49.807	54.298	-56.376	1.5	1.53	1.52	1.52	1.54	1.5	0.02	48.11	62.36	54.6
1ja1	HEPES	B	1753	2001	2001	2021	1.8	0.116	0.234	0.208	None	0.22	1	0.85	No	None	EPE-1753-B-1ja1.pdb	1ja1	B	1753	HEPES	31.498	-28.647	1.73	-1.354	No	chair	-62.207	60.635	-57.739	1.53	1.53	1.5	1.51	1.55	1.53	0.03	46.47	69.67	55.1
1jji	HEPES	A	455	2001	2001	2011	2.2	0.216	0.235	0.203	None	0.29	0.8	0.74	No	None
1jji	HEPES	B	455	2001	2001	2011	2.2	0.216	0.235	0.203	None	0.24	0.8	0.77	No	None
1jji	HEPES	C	455	2001	2001	2011	2.2	0.216	0.235	0.203	None	0.46	0.8	0.81	No	None
1jji	HEPES	D	455	2001	2001	2011	2.2	0.216	0.235	0.203	None	0.32	0.8	0.62	No	None
1jul	MES	A	1000	1996	1997	2011	2	None	None	0.176	0.176	None	1	None	No	None	MES-1000-A-1jul.pdb	1jul	A	1000	MES	26.604	-31.369	3.04	-0.562	No	chair	-51.903	57.374	-62.791	1.44	1.54	1.46	1.44	1.5	1.44	-0.01	21.15	64	43.7
1k1e	MES	C	2601	2001	2002	2011	1.67	0.368	0.225	0.178	None	0.13	1	0.92	Yes	None	MES-2601-C-1k1e.pdb	1k1e	C	2601	MES	-31.009	23.715	3.86	0.255	No	chair	-56.44	51.056	-49.274	1.44	1.55	1.46	1.46	1.52	1.44	0	26.31	43.74	34.7
1k1e	MES	H	2602	2001	2002	2011	1.67	0.368	0.225	0.178	None	0.16	1	0.92	Yes	None	MES-2602-H-1k1e.pdb	1k1e	H	2602	MES	26.211	-30.221	3.61	0.012	No	chair	-47.497	52.647	-59.732	1.45	1.59	1.47	1.48	1.57	1.47	0.02	29.46	43.98	35.2
1k1e	MES	J	2603	2001	2002	2011	1.67	0.368	0.225	0.178	None	0.17	1	0.9	Yes	None	MES-2603-J-1k1e.pdb	1k1e	J	2603	MES	32.456	-19.959	6.8	3.197	No	chair	-65.261	55.347	-42.424	1.43	1.57	1.48	1.47	1.56	1.45	0.01	27.57	40.72	34.5
1kbn	MES	A	1101	2001	2003	2021	2	0.146	0.244	0.226	None	0.2	1	0.88	No	None	MES-1101-A-1kbn.pdb	1kbn	A	1101	MES	27.937	-27.534	2.28	-1.321	No	chair	-51.727	53.974	-53.667	1.48	1.55	1.56	1.55	1.55	1.48	0.05	48.38	53.29	50.7
1kbn	MES	B	2101	2001	2003	2021	2	0.146	0.244	0.226	None	0.19	1	0.9	No	None	MES-2101-B-1kbn.pdb	1kbn	B	2101	MES	28.481	-27.444	2.41	-1.197	No	chair	-51.448	53.865	-54.246	1.48	1.55	1.56	1.56	1.55	1.48	0.05	46.99	51.51	49.1
1knw	MES	A	510	2001	2003	2011	2.1	None	0.22	0.173	None	None	1	None	No	None	MES-510-A-1knw.pdb	1knw	A	510	MES	-16.805	1.403	4.21	0.605	No	chair	-17.782	2.375	-3.278	1.39	1.36	1.4	1.44	1.42	1.42	-0.08	21.31	33.25	28.3
1kv9	HEPES	A	804	2002	2002	2021	1.9	0.521	0.189	0.154	None	0.18	1	0.83	No	None	EPE-804-A-1kv9.pdb	1kv9	A	804	HEPES	32.56	-26.982	1.58	-1.498	No	chair	-62.707	61.268	-55.603	1.56	1.58	1.56	1.49	1.56	1.55	0.06	41.83	57.02	49.5
1l4u	HEPES	A	181	2002	2002	2017	1.8	0.106	0.249	0.221	None	0.25	1	0.84	No	None	EPE-181-A-1l4u.pdb	1l4u	A	181	HEPES	-18.592	25.423	2.35	-0.73	No	chair	-44.306	51.612	-51.343	1.52	1.55	1.5	1.5	1.56	1.52	0.03	36.58	44.2	41.4
1lbk	MES	A	501	2002	2002	2017	1.86	0.285	0.224	0.198	0.198	0.14	1	0.93	No	None	MES-501-A-1lbk.pdb	1lbk	A	501	MES	31.478	-28.712	2.91	-0.695	No	chair	-62.783	59.492	-56.496	1.45	1.54	1.53	1.53	1.54	1.46	0.03	26.18	41.78	33.4
1lbk	MES	B	502	2002	2002	2017	1.86	0.285	0.224	0.198	0.198	0.1	1	0.96	No	None	MES-502-B-1lbk.pdb	1lbk	B	502	MES	29.305	-31.225	2.91	-0.689	No	chair	-62.711	59.726	-56.868	1.45	1.54	1.53	1.53	1.53	1.46	0.02	23.63	33.77	28.3
1lk9	HEPES	A	851	2002	2002	2020	1.53	0.556	0.221	0.193	None	0.16	0.5	0.88	No	None
1lk9	HEPES	A	852	2002	2002	2020	1.53	0.556	0.221	0.193	None	0.17	0.5	0.83	No	None
1lyw	HEPES	A	98	1998	1999	2011	2.5	None	0.257	0.195	0.195	None	1	None	No	None	EPE-98-A-1lyw.pdb	1lyw	A	98	HEPES	21.264	31.105	7.57	-13.412	Yes	boat	-38.431	-16.44	64.816	1.52	1.53	1.48	1.46	1.53	1.48	0	32.25	63.73	44.6
1lyw	HEPES	C	98	1998	1999	2011	2.5	None	0.257	0.195	0.195	None	1	None	No	None	EPE-98-C-1lyw.pdb	1lyw	C	98	HEPES	16.676	-38.873	6.7	3.62	No	chair	53.557	-70.828	74.144	1.47	1.54	1.47	1.47	1.54	1.46	0	39.8	81.1	56.1
1lyw	HEPES	E	98	1998	1999	2011	2.5	None	0.257	0.195	0.195	None	1	None	No	None	EPE-98-E-1lyw.pdb	1lyw	E	98	HEPES	17.461	-39.662	8.42	5.339	No	chair	55.113	-72.472	75.358	1.48	1.53	1.46	1.48	1.53	1.47	0	28.77	75.35	54.5
1lyw	HEPES	G	98	1998	1999	2011	2.5	None	0.257	0.195	0.195	None	1	None	No	None	EPE-98-G-1lyw.pdb	1lyw	G	98	HEPES	26.552	-32.688	3.44	0.36	No	chair	58.514	-68.076	67.414	1.45	1.52	1.46	1.45	1.52	1.46	-0.02	46.9	64.69	54.7
1m22	HEPES	A	2001	2002	2002	2019	1.4	0.545	0.199	0.188	0.188	0.28	1	0.88	No	None	EPE-2001-A-1m22.pdb	1m22	A	2001	HEPES	35.403	-25.197	3.77	0.687	No	chair	-69.837	60.073	-50.68	1.52	1.54	1.43	1.47	1.51	1.54	0.01	19.2	27	24.3
1m22	HEPES	B	3001	2002	2002	2019	1.4	0.545	0.199	0.188	0.188	0.22	1	0.85	No	None	EPE-3001-B-1m22.pdb	1m22	B	3001	HEPES	-34.135	27.268	4.45	1.366	No	chair	-64.178	54.725	-52.503	1.58	1.57	1.48	1.47	1.53	1.53	0.03	19.74	26.02	22.5
1m4n	MES	A	601	2002	2003	2011	2.01	0.224	0.232	0.199	None	0.23	1	0.79	No	None	MES-601-A-1m4n.pdb	1m4n	A	601	MES	31.322	-28.267	2.99	-0.617	No	chair	-62.05	57.786	-54.863	1.45	1.55	1.54	1.54	1.54	1.47	0.03	37.83	45.56	42.5
1m52	MES	B	117	2002	2002	2011	2.6	0.203	0.254	0.211	None	0.27	1	0.95	No	None	MES-117-B-1m52.pdb	1m52	B	117	MES	-25.577	-26.043	3.13	-19.733	Yes	boat	0.645	-53.277	52.71	1.48	1.56	1.57	1.56	1.57	1.48	0.04	52.61	56.31	54.3
1m52	MES	B	118	2002	2002	2011	2.6	0.203	0.254	0.211	None	0.2	1	0.92	No	None	MES-118-B-1m52.pdb	1m52	B	118	MES	-24.99	-25.512	3.18	-19.681	Yes	boat	0.529	-52.468	52.386	1.48	1.57	1.56	1.57	1.57	1.49	0.05	50.64	53.03	52
1m79	MES	A	201	2002	2003	2017	1.7	None	None	0.145	None	0.08	0.9	0.98	No	None	MES-201-A-1m79.pdb	1m79	A	201	MES	28.909	-17.395	3.21	-0.392	No	chair	-56.774	44.851	-34.397	1.54	1.55	1.53	1.54	1.52	1.54	0.05	24.14	44.62	37
1m79	MES	B	202	2002	2003	2017	1.7	None	None	0.145	None	0.21	0.6	0.95	No	None	MES-202-B-1m79.pdb	1m79	B	202	MES	28.537	-12.419	2.74	-0.867	No	chair	-57.339	40.972	-25.33	1.55	1.55	1.53	1.52	1.51	1.53	0.05	19.96	49.22	28.4
1ma3	MES	B	1002	2002	2002	2011	2	0.252	0.254	0.209	0.211	0.24	1	0.83	No	None	MES-1002-B-1ma3.pdb	1ma3	B	1002	MES	31.255	-27.863	3.01	-0.589	No	chair	-61.897	57.208	-54.302	1.45	1.55	1.53	1.54	1.53	1.46	0.03	41.09	46.1	43.4
1md3	MES	A	1001	2002	2002	2021	2.03	0.474	0.218	0.181	0.181	0.16	1	0.91	No	None	MES-1001-A-1md3.pdb	1md3	A	1001	MES	27.012	-30.414	2.78	-0.822	No	chair	-61.435	58.141	-54.223	1.45	1.55	1.51	1.54	1.53	1.47	0.03	38.87	42.03	40.4
1md3	MES	B	2001	2002	2002	2021	2.03	0.474	0.218	0.181	0.181	0.14	1	0.9	No	None	MES-2001-B-1md3.pdb	1md3	B	2001	MES	25.636	-30.526	0.81	-2.796	No	chair	-60.346	59.235	-55.266	1.44	1.55	1.52	1.54	1.54	1.46	0.03	39.58	47.06	43.3
1md4	MES	A	1001	2002	2002	2021	2.1	0.365	0.235	0.207	0.207	0.16	1	0.9	No	None	MES-1001-A-1md4.pdb	1md4	A	1001	MES	31.116	-28.317	2.88	-0.724	No	chair	-61.985	57.907	-54.965	1.44	1.55	1.53	1.54	1.54	1.46	0.03	55.46	60.38	57.8
1md4	MES	B	2001	2002	2002	2021	2.1	0.365	0.235	0.207	0.207	0.18	1	0.88	No	None	MES-2001-B-1md4.pdb	1md4	B	2001	MES	30.984	-28.068	2.9	-0.7	No	chair	-61.609	57.467	-54.707	1.44	1.55	1.53	1.54	1.54	1.46	0.03	53.69	56.72	55.1
1mlv	HEPES	A	800	2002	2002	2021	2.6	0.042	0.277	0.232	None	0.4	1	0.84	No	None	EPE-800-A-1mlv.pdb	1mlv	A	800	HEPES	-27.172	28.416	0.79	-2.287	No	chair	-56.408	56.936	-54.958	1.5	1.52	1.52	1.53	1.55	1.49	0.03	80.58	96.09	86.1
1mlv	HEPES	B	801	2002	2002	2021	2.6	0.042	0.277	0.232	None	0.35	1	0.83	No	None	EPE-801-B-1mlv.pdb	1mlv	B	801	HEPES	-26.826	29.421	0.5	-2.581	No	chair	-56.572	59.242	-57.952	1.5	1.5	1.52	1.53	1.53	1.47	0.02	71.53	86.76	76.8
1mlv	HEPES	C	802	2002	2002	2021	2.6	0.042	0.277	0.232	None	0.3	1	0.88	No	None	EPE-802-C-1mlv.pdb	1mlv	C	802	HEPES	-26.286	29.845	0.92	-2.165	No	chair	-56.396	60.259	-58.703	1.5	1.51	1.52	1.52	1.53	1.47	0.02	66.35	73.89	69.6
1moq	MES	A	610	1997	1998	2020	1.57	None	None	0.185	None	0.06	1	0.97	No	None	MES-610-A-1moq.pdb	1moq	A	610	MES	3.444	-2.877	0.35	-3.255	No	chair	6.726	-5.747	5.321	1.38	1.38	1.4	1.4	1.38	1.41	-0.09	19.94	36.11	25.3
1mos	MES	A	610	1998	1999	2011	2	0.294	0.287	None	0.244	0.08	1	0.97	No	None	MES-610-A-1mos.pdb	1mos	A	610	MES	-2.038	0.98	0.97	-2.636	No	chair	2.291	-1.866	2.654	1.39	1.39	1.39	1.39	1.38	1.4	-0.09	27.15	51.23	39.4
1mt3	MES	A	2001	2002	2002	2011	2	0.006	0.28	0.255	0.285	0.27	1	0.77	No	None
1n4r	MES	A	901	2002	2003	2017	2.8	0.469	0.218	0.2	0.2	0.33	1	0.9	No	None	MES-901-A-1n4r.pdb	1n4r	A	901	MES	28.261	-30.141	0.58	-3.021	No	chair	-60.588	62.259	-59.113	1.46	1.39	1.44	1.41	1.4	1.46	-0.05	103.14	99.97	102.5
1n4r	MES	C	902	2002	2003	2017	2.8	0.469	0.218	0.2	0.2	0.3	1	0.92	No	None	MES-902-C-1n4r.pdb	1n4r	C	902	MES	28.514	-30.029	0.32	-3.282	No	chair	-60.479	61.919	-59.131	1.46	1.39	1.44	1.41	1.4	1.46	-0.05	86.34	96.11	92.3
1n4r	MES	E	903	2002	2003	2017	2.8	0.469	0.218	0.2	0.2	0.26	1	0.93	No	None	MES-903-E-1n4r.pdb	1n4r	E	903	MES	28.337	-30.095	0.14	-3.462	No	chair	-60.644	61.891	-58.854	1.47	1.4	1.44	1.42	1.4	1.46	-0.05	84.19	94.98	90.2
1n4r	MES	G	904	2002	2003	2017	2.8	0.469	0.218	0.2	0.2	0.34	1	0.89	No	None	MES-904-G-1n4r.pdb	1n4r	G	904	MES	28.37	-29.918	0.22	-3.383	No	chair	-60.478	61.749	-58.726	1.46	1.39	1.44	1.41	1.4	1.46	-0.05	101.65	99.66	101.4
1n4r	MES	I	905	2002	2003	2017	2.8	0.469	0.218	0.2	0.2	0.29	1	0.91	No	None	MES-905-I-1n4r.pdb	1n4r	I	905	MES	28.748	-29.629	0.54	-3.064	No	chair	-60.238	61.084	-58.395	1.47	1.4	1.44	1.41	1.4	1.46	-0.05	78.83	89.28	84.7
1n4r	MES	K	906	2002	2003	2017	2.8	0.469	0.218	0.2	0.2	0.25	1	0.93	No	None	MES-906-K-1n4r.pdb	1n4r	K	906	MES	28.479	-29.874	0.23	-3.376	No	chair	-60.447	61.584	-58.538	1.47	1.39	1.44	1.41	1.4	1.46	-0.05	65.63	84.03	76.9
1n9b	HEPES	A	400	2002	2003	2019	0.9	0.812	0.15	0.125	0.125	0.15	1	0.98	No	None
1nk0	MES	A	2	2003	2004	2020	1.7	0.56	0.209	0.189	0.203	0.21	1	0.85	No	None	MES-2-A-1nk0.pdb	1nk0	A	2	MES	28.771	-31.136	2.73	-0.869	No	chair	-62.819	59.601	-56.324	1.45	1.55	1.54	1.53	1.54	1.46	0.03	32.24	36.79	34.4
1nu3	MES	A	3001	2003	2003	2021	1.75	0.713	0.195	0.158	0.159	0.11	1	0.93	No	None	MES-3001-A-1nu3.pdb	1nu3	A	3001	MES	-30.943	23.279	6.51	2.908	No	chair	-50.338	44.563	-47.76	1.41	1.52	1.49	1.47	1.53	1.43	-0.01	20.03	27.53	23.3
1nww	MES	A	901	2003	2003	2017	1.2	0.498	0.175	0.147	0.148	0.2	1	0.93	No	None	MES-901-A-1nww.pdb	1nww	A	901	MES	-29.906	24.581	4.09	0.49	No	chair	-52.003	47.655	-47.934	1.37	1.51	1.49	1.39	1.54	1.42	-0.03	15.91	23.57	18.5
1o0r	MES	A	900	2003	2003	2021	2.3	0.054	0.251	0.203	0.203	0.23	1	0.8	No	None	MES-900-A-1o0r.pdb	1o0r	A	900	MES	29.592	-30.625	2.54	-1.067	No	chair	-61.364	58.859	-57.228	1.44	1.54	1.53	1.54	1.52	1.47	0.02	75.97	81.32	78.4
1o23	MES	A	815	2003	2003	2013	2.32	0.112	0.265	0.201	0.201	0.38	1	0.68	No	None	MES-815-A-1o23.pdb	1o23	A	815	MES	27.12	-31.372	1.25	-2.357	No	chair	-63.054	60.972	-56.565	1.44	1.55	1.53	1.54	1.54	1.47	0.03	75.88	94.41	84.1
1o28	HEPES	A	715	2003	2003	2018	2.1	0.378	0.24	0.193	None	0.16	1	0.94	Yes	None	EPE-715-A-1o28.pdb	1o28	A	715	HEPES	27.264	-31.345	3.47	0.388	No	chair	-64.368	62.305	-57.338	1.5	1.53	1.48	1.5	1.55	1.53	0.02	35.97	53.54	46.2
1o28	HEPES	B	710	2003	2003	2018	2.1	0.378	0.24	0.193	None	0.16	1	0.93	Yes	None	EPE-710-B-1o28.pdb	1o28	B	710	HEPES	27.625	-30.9	3.58	0.504	No	chair	-63.948	61.505	-56.634	1.5	1.53	1.48	1.5	1.55	1.53	0.02	38.21	49.35	43.1
1o28	HEPES	C	705	2003	2003	2018	2.1	0.378	0.24	0.193	None	0.17	1	0.94	Yes	None	EPE-705-C-1o28.pdb	1o28	C	705	HEPES	30.917	-27.19	3.71	0.627	No	chair	-63.807	61.437	-56.501	1.51	1.53	1.48	1.5	1.55	1.54	0.02	37.88	60.86	49.3
1o28	HEPES	D	700	2003	2003	2018	2.1	0.378	0.24	0.193	None	0.18	1	0.92	Yes	None	EPE-700-D-1o28.pdb	1o28	D	700	HEPES	31.031	-27.079	3.84	0.764	No	chair	-64.069	61.243	-56.328	1.5	1.53	1.47	1.5	1.55	1.53	0.02	37.12	51.54	43.5
1o4z	HEPES	A	2002	2003	2003	2011	2.3	0.538	0.224	0.166	0.169	0.19	0.8	0.91	No	None	EPE-2002-A-1o4z.pdb	1o4z	A	2002	HEPES	-17.831	-27.913	15.88	-5.103	No	boat	-46.458	65.636	-27.751	1.49	1.52	1.46	1.46	1.52	1.48	-0.02	36.25	39.4	38
1o4z	HEPES	B	2004	2003	2003	2011	2.3	0.538	0.224	0.166	0.169	0.29	0.8	0.78	No	None	EPE-2004-B-1o4z.pdb	1o4z	B	2004	HEPES	-30.583	23.577	2.68	-0.402	No	chair	-56.654	46.796	-44.703	1.47	1.53	1.46	1.45	1.53	1.48	-0.01	40.18	48.85	45.2
1o4z	HEPES	C	2001	2003	2003	2011	2.3	0.538	0.224	0.166	0.169	0.18	0.8	0.91	No	None	EPE-2001-C-1o4z.pdb	1o4z	C	2001	HEPES	-33.077	17.024	10.58	7.504	No	chair	-60.029	37.849	-28.229	1.47	1.51	1.46	1.47	1.53	1.47	-0.01	28.3	37.17	34.2
1o4z	HEPES	D	2003	2003	2003	2011	2.3	0.538	0.224	0.166	0.169	0.26	0.8	0.72	No	None	EPE-2003-D-1o4z.pdb	1o4z	D	2003	HEPES	29.7	-31.177	2.29	-0.791	No	chair	-58.608	63.3	-63.32	1.47	1.52	1.45	1.46	1.52	1.48	-0.01	37.28	46.61	41.4
1o57	HEPES	A	570	2003	2003	2011	2.2	0.063	0.237	0.188	0.1	0.5	0.7	0.76	No	None	EPE-570-A-1o57.pdb	1o57	A	570	HEPES	-28.097	29.371	1.06	-2.018	No	chair	-57.408	59.84	-60.076	1.52	1.52	1.5	1.5	1.52	1.51	0.02	101.83	96.37	104.9
1o57	HEPES	D	571	2003	2003	2011	2.2	0.063	0.237	0.188	0.1	0.52	0.7	0.76	No	None	EPE-571-D-1o57.pdb	1o57	D	571	HEPES	28.994	-28.768	0.17	-2.907	No	chair	-56.664	57.844	-57.869	1.52	1.52	1.51	1.51	1.51	1.51	0.02	100.62	115.5	106.9
1o6t	MES	A	1505	2002	2002	2019	1.6	0.611	0.161	0.131	0.133	0.23	0.5	0.9	No	None
1o6t	MES	A	1506	2002	2002	2019	1.6	0.611	0.161	0.131	0.133	0.27	1	0.86	No	None	MES-1506-A-1o6t.pdb	1o6t	A	1506	MES	26.34	-31.489	0.64	-2.964	No	chair	58.416	-62.758	62.385	1.43	1.53	1.47	1.47	1.53	1.42	-0.01	47.94	49.06	48.4
1o6t	MES	A	1507	2002	2002	2019	1.6	0.611	0.161	0.131	0.133	0.15	0.5	0.91	No	None
1o6t	MES	A	1508	2002	2002	2019	1.6	0.611	0.161	0.131	0.133	0.17	0.7	0.94	No	None	MES-1508-A-1o6t.pdb	1o6t	A	1508	MES	30.243	-27.017	3.45	-0.152	No	chair	58.258	-53.497	51.645	1.42	1.51	1.47	1.47	1.53	1.41	-0.01	24.65	27.44	26.2
1o6t	MES	A	1509	2002	2002	2019	1.6	0.611	0.161	0.131	0.133	0.29	0.8	0.7	No	None	MES-1509-A-1o6t.pdb	1o6t	A	1509	MES	30.892	-23.915	6.04	2.442	No	chair	57.845	-48.11	45.309	1.4	1.52	1.48	1.49	1.53	1.41	-0.01	49.67	52.42	51.4
1o9i	MES	A	273	2002	2003	2019	1.33	None	0.145	0.115	0.117	None	1	None	No	None	MES-273-A-1o9i.pdb	1o9i	A	273	MES	31.521	-23.383	5.6	1.999	No	chair	-64.625	55.393	-48.171	1.41	1.52	1.48	1.48	1.53	1.41	-0.01	38.09	45.17	42.5
1o9i	MES	E	273	2002	2003	2019	1.33	None	0.145	0.115	0.117	None	1	None	No	None	MES-273-E-1o9i.pdb	1o9i	E	273	MES	32.03	-26.769	4.48	0.879	No	chair	-53.187	50.773	-55.285	1.42	1.53	1.48	1.47	1.53	1.42	-0.01	28.57	43.08	38.3
1o9i	MES	E	274	2002	2003	2019	1.33	None	0.145	0.115	0.117	None	1	None	No	None	MES-274-E-1o9i.pdb	1o9i	E	274	MES	25.512	-30.677	5.33	1.732	No	chair	-60.385	57.982	-50.581	1.42	1.55	1.48	1.46	1.52	1.41	-0.01	23.1	37.23	30
1o9i	MES	F	273	2002	2003	2019	1.33	None	0.145	0.115	0.117	None	1	None	No	None	MES-273-F-1o9i.pdb	1o9i	F	273	MES	33.013	-20.87	6.68	3.073	No	chair	-64.923	50.942	-40.795	1.41	1.53	1.47	1.49	1.52	1.4	-0.01	28.3	42.17	36
1o9i	MES	F	274	2002	2003	2019	1.33	None	0.145	0.115	0.117	None	1	None	No	None	MES-274-F-1o9i.pdb	1o9i	F	274	MES	-31.669	24.848	6.24	2.64	No	chair	-58.527	50.974	-48.657	1.41	1.53	1.48	1.47	1.53	1.41	-0.01	26.52	41.13	35.3
1oa0	MES	A	602	2002	2003	2019	1.25	0.761	0.15	0.133	0.134	0.21	1	0.87	No	None	MES-602-A-1oa0.pdb	1oa0	A	602	MES	32.423	-28.267	3.82	0.215	No	chair	-65.856	59.425	-55.005	1.43	1.53	1.52	1.52	1.53	1.45	0.01	20	20	20
1oe5	HEPES	A	1285	2003	2003	2013	2.3	0.377	0.229	0.163	0.166	0.22	1	0.96	No	None	EPE-1285-A-1oe5.pdb	1oe5	A	1285	HEPES	27.395	3.472	5.17	-15.81	Yes	boat	19.044	9.655	-4.722	1.51	1.55	1.48	1.48	1.55	1.5	0.01	37.84	74.86	61.7
1oe5	HEPES	B	1282	2003	2003	2013	2.3	0.377	0.229	0.163	0.166	0.27	1	0.94	No	None	EPE-1282-B-1oe5.pdb	1oe5	B	1282	HEPES	-18.831	-14.355	13.08	-7.898	No	boat	9.875	-37.611	22.85	1.51	1.56	1.48	1.48	1.55	1.51	0.01	46.86	97.73	79.3
1ooe	MES	A	2001	2003	2003	2017	1.65	0.55	0.227	0.194	0.201	0.14	1	0.94	Yes	None	MES-2001-A-1ooe.pdb	1ooe	A	2001	MES	-30.086	26.132	3.17	-0.437	No	chair	-56.368	53.984	-53.843	1.46	1.54	1.48	1.48	1.54	1.46	0.01	22.85	32.91	29.1
1ooe	MES	B	2002	2003	2003	2017	1.65	0.55	0.227	0.194	0.201	0.18	1	0.91	Yes	None	MES-2002-B-1ooe.pdb	1ooe	B	2002	MES	-30.426	25.713	3.57	-0.031	No	chair	-56.318	52.763	-52.65	1.45	1.54	1.48	1.49	1.54	1.45	0.01	23.99	35.81	29.7
1ot1	HEPES	A	1711	2003	2003	2021	2	0.845	0.181	0.152	0.152	0.27	1	0.88	No	None	EPE-1711-A-1ot1.pdb	1ot1	A	1711	HEPES	31.766	-28.455	1.45	-1.634	No	chair	-62.931	61.134	-57.474	1.52	1.53	1.5	1.49	1.53	1.53	0.02	53.99	60.36	58.5
1ot2	HEPES	A	1711	2003	2003	2021	2.1	0.823	0.184	0.148	0.148	0.31	1	0.86	No	None	EPE-1711-A-1ot2.pdb	1ot2	A	1711	HEPES	31.474	-28.435	1.87	-1.212	No	chair	-62.54	60.858	-57.615	1.52	1.53	1.49	1.5	1.54	1.53	0.03	55.85	60	59.4
1oyx	MES	A	1011	2003	2003	2011	1.85	0.136	0.238	0.207	0.209	0.35	1	0.75	No	None	MES-1011-A-1oyx.pdb	1oyx	A	1011	MES	-30.355	17.06	11.79	8.189	No	chair	-37.389	26.969	-38.172	1.42	1.53	1.49	1.5	1.53	1.39	-0.01	71.61	76.98	75
1oyx	MES	A	1012	2003	2003	2011	1.85	0.136	0.238	0.207	0.209	0.22	1	0.75	No	None	MES-1012-A-1oyx.pdb	1oyx	A	1012	MES	-32.542	16.259	10.91	7.305	No	chair	-42.925	29.485	-35.241	1.4	1.52	1.49	1.49	1.52	1.4	-0.01	66.08	71.73	68.5
1oyx	MES	B	1021	2003	2003	2011	1.85	0.136	0.238	0.207	0.209	0.44	1	0.51	No	None	MES-1021-B-1oyx.pdb	1oyx	B	1021	MES	-34.109	15.971	15.24	11.634	Yes	chair	-39.075	25.332	-37.348	1.39	1.5	1.47	1.48	1.52	1.38	-0.03	86.73	95.55	90.8
1oyx	MES	B	1022	2003	2003	2011	1.85	0.136	0.238	0.207	0.209	0.14	1	0.9	No	None	MES-1022-B-1oyx.pdb	1oyx	B	1022	MES	-30.841	27.182	3.96	0.362	No	chair	-58.731	54.419	-54.195	1.4	1.52	1.47	1.46	1.51	1.4	-0.02	32.58	50.88	41.1
1oyx	MES	B	1023	2003	2003	2011	1.85	0.136	0.238	0.207	0.209	0.34	1	0.68	No	None	MES-1023-B-1oyx.pdb	1oyx	B	1023	MES	-32.501	17.564	7.41	3.809	No	chair	-49.191	32.617	-33.193	1.39	1.53	1.47	1.48	1.52	1.4	-0.02	76.14	90.03	82.2
1oyx	MES	C	1031	2003	2003	2011	1.85	0.136	0.238	0.207	0.209	0.4	1	0.61	No	None	MES-1031-C-1oyx.pdb	1oyx	C	1031	MES	-34.165	13.053	12.57	8.968	No	chair	-39.083	21.134	-29.008	1.39	1.53	1.49	1.47	1.5	1.4	-0.02	76.46	89.77	82.4
1oyx	MES	C	1032	2003	2003	2011	1.85	0.136	0.238	0.207	0.209	0.18	1	0.76	No	None	MES-1032-C-1oyx.pdb	1oyx	C	1032	MES	30.928	-24.606	5.2	1.595	No	chair	-48.366	46.892	-51.638	1.39	1.53	1.48	1.47	1.53	1.39	-0.02	48.15	55.66	51.8
1oz2	MES	A	21	2003	2003	2011	1.55	0.327	0.219	0.189	0.19	0.14	1	0.91	No	None	MES-21-A-1oz2.pdb	1oz2	A	21	MES	28.799	-29.799	1.22	-2.378	No	chair	-55.273	56.346	-60.882	1.41	1.54	1.48	1.46	1.51	1.4	-0.02	22.43	46.07	32.6
1oz2	MES	A	22	2003	2003	2011	1.55	0.327	0.219	0.189	0.19	0.23	1	0.85	No	None	MES-22-A-1oz2.pdb	1oz2	A	22	MES	-28.738	27.495	2.74	-0.86	No	chair	-55.503	53.189	-54.216	1.41	1.53	1.47	1.48	1.54	1.41	-0.01	49.12	61.48	54.4
1oz2	MES	A	23	2003	2003	2011	1.55	0.327	0.219	0.189	0.19	0.4	1	0.38	No	None	MES-23-A-1oz2.pdb	1oz2	A	23	MES	27.558	-32.028	6.31	2.712	No	chair	-68.252	59.531	-52.6	1.4	1.51	1.45	1.48	1.53	1.4	-0.02	71.5	82.31	76.5
1oz2	MES	A	24	2003	2003	2011	1.55	0.327	0.219	0.189	0.19	0.2	1	0.83	No	None	MES-24-A-1oz2.pdb	1oz2	A	24	MES	-30.401	27.324	3.83	0.222	No	chair	-56.268	51.461	-53.052	1.39	1.52	1.48	1.48	1.51	1.44	-0.01	27.18	51.93	37.8
1oz3	MES	A	1031	2003	2003	2011	1.85	0.117	0.245	0.211	0.213	0.33	1	0.73	No	None	MES-1031-A-1oz3.pdb	1oz3	A	1031	MES	-34.304	23.527	8.43	4.83	No	chair	-63.517	48.414	-41.569	1.38	1.52	1.47	1.46	1.51	1.4	-0.03	37.33	49.83	42.7
1oz3	MES	A	1032	2003	2003	2011	1.85	0.117	0.245	0.211	0.213	0.13	1	0.91	No	None	MES-1032-A-1oz3.pdb	1oz3	A	1032	MES	-24.092	-17.813	23.07	0.208	No	boat	30.863	21.684	-48.42	1.4	1.55	1.48	1.46	1.52	1.38	-0.03	24.65	36.07	30.5
1oz3	MES	B	1021	2003	2003	2011	1.85	0.117	0.245	0.211	0.213	0.36	1	0.64	No	None	MES-1021-B-1oz3.pdb	1oz3	B	1021	MES	-35.822	17.094	11.77	8.163	No	chair	-51.072	33.099	-36.724	1.39	1.48	1.47	1.5	1.52	1.39	-0.03	40.05	51.18	44.5
1oz3	MES	B	1022	2003	2003	2011	1.85	0.117	0.245	0.211	0.213	0.14	1	0.91	No	None	MES-1022-B-1oz3.pdb	1oz3	B	1022	MES	-31.586	27.724	4.08	0.473	No	chair	-58.389	54.378	-55.677	1.41	1.51	1.48	1.45	1.51	1.39	-0.03	20.07	39.01	29.5
1oz3	MES	C	1011	2003	2003	2011	1.85	0.117	0.245	0.211	0.213	0.31	1	0.79	No	None	MES-1011-C-1oz3.pdb	1oz3	C	1011	MES	-31.9	26.434	4.25	0.648	No	chair	-58.149	47.965	-50.081	1.41	1.54	1.5	1.5	1.54	1.41	0	36.94	48.27	42.5
1oz3	MES	C	1012	2003	2003	2011	1.85	0.117	0.245	0.211	0.213	0.23	1	0.85	No	None	MES-1012-C-1oz3.pdb	1oz3	C	1012	MES	28.606	-24.245	4.75	1.149	No	chair	-53.493	47.729	-44.559	1.39	1.52	1.48	1.48	1.52	1.41	-0.01	33.6	42.2	38.1
1p0i	MES	A	607	2003	2003	2021	2	0.49	0.225	0.195	0.195	0.2	1	0.78	No	None	MES-607-A-1p0i.pdb	1p0i	A	607	MES	30.866	24.83	4.35	-18.506	Yes	boat	5.484	51.769	-51.095	1.45	1.54	1.48	1.48	1.55	1.45	0	58.66	81.04	66.4
1p0m	MES	A	606	2003	2003	2021	2.38	0.136	0.244	0.215	0.215	0.19	0.7	0.86	No	None	MES-606-A-1p0m.pdb	1p0m	A	606	MES	31.454	21.597	8.12	-14.736	Yes	boat	4.123	47.412	-41.229	1.44	1.54	1.48	1.49	1.54	1.44	0	61.6	83.92	72.2
1p4c	MES	A	890	2003	2003	2017	1.35	0.258	0.194	0.184	0.184	0.08	1	0.97	No	None	MES-890-A-1p4c.pdb	1p4c	A	890	MES	-27.541	30.196	1.43	-2.176	No	chair	-57.287	60.055	-60.901	1.45	1.56	1.48	1.51	1.56	1.46	0.02	14.71	22.46	17.4
1p5b	MES	A	890	2003	2003	2017	1.35	0.288	0.201	0.187	0.187	0.09	1	0.96	No	None	MES-890-A-1p5b.pdb	1p5b	A	890	MES	-27.391	30.33	1.33	-2.269	No	chair	-57.163	60.175	-61.212	1.45	1.56	1.48	1.51	1.56	1.46	0.02	13.91	22.12	16.5
1p7k	HEPES	B	902	2003	2004	2011	1.75	0.426	0.23	0.197	0.197	0.16	1	0.93	No	None	EPE-902-B-1p7k.pdb	1p7k	B	902	HEPES	-27.813	29.66	1.45	-1.632	No	chair	56.566	-57.568	63.006	1.51	1.51	1.49	1.49	1.5	1.48	0	45.63	57.68	52
1p7k	HEPES	L	901	2003	2004	2011	1.75	0.426	0.23	0.197	0.197	0.13	1	0.97	No	None	EPE-901-L-1p7k.pdb	1p7k	L	901	HEPES	29.135	-30.181	1.21	-1.873	No	chair	58.22	-58.65	62.506	1.5	1.52	1.5	1.49	1.49	1.5	0.01	23.98	48.97	37.8
1p8v	MES	A	400	2003	2003	2021	2.6	None	0.238	0.207	0.207	None	1	None	No	None	MES-400-A-1p8v.pdb	1p8v	A	400	MES	27.171	-29.317	1.15	-2.45	No	chair	-57.711	61.013	-57.314	1.48	1.4	1.46	1.44	1.42	1.49	-0.04	85.32	95.92	90
1pez	HEPES	A	911	2003	2003	2021	2.32	0.732	0.199	0.155	0.155	0.35	1	0.86	No	None	EPE-911-A-1pez.pdb	1pez	A	911	HEPES	31.868	-28.487	2.13	-0.953	No	chair	-64.362	62.38	-58.335	1.53	1.53	1.49	1.5	1.54	1.53	0.03	59.36	60.28	60.2
1pgt	HEPES	A	211	1997	1997	2011	1.8	None	None	0.182	None	0.16	1	0.89	No	None	EPE-211-A-1pgt.pdb	1pgt	A	211	HEPES	29.124	-21.815	4.56	1.481	No	chair	-38.298	45.894	-54.731	1.51	1.54	1.5	1.5	1.56	1.5	0.02	31.03	36.19	33
1pgt	HEPES	B	211	1997	1997	2011	1.8	None	None	0.182	None	0.16	1	0.91	No	None	EPE-211-B-1pgt.pdb	1pgt	B	211	HEPES	-26.053	29.413	1.09	-1.986	No	chair	-55.317	63.704	-63.384	1.52	1.56	1.51	1.51	1.57	1.5	0.03	31.14	35.58	33
1pjx	MES	A	411	2003	2004	2011	0.85	0.564	0.128	None	0.121	0.18	0.8	0.82	No	None	MES-411-A-1pjx.pdb	1pjx	A	411	MES	26.235	-32.651	1.26	-2.338	No	chair	-63.157	58.771	-56.716	1.42	1.55	1.52	1.5	1.52	1.38	0	10.05	32.55	24.3
1pjx	MES	A	412	2003	2004	2011	0.85	0.564	0.128	None	0.121	0.22	0.7	0.81	No	None	MES-412-A-1pjx.pdb	1pjx	A	412	MES	25.699	35.715	6.85	-16.008	Yes	boat	-2.229	62.791	-76.181	1.41	1.54	1.53	1.56	1.53	1.41	0.01	16.43	45.23	33.4
1pu5	HEPES	A	900	2003	2004	2011	1.9	0.099	0.253	0.214	0.214	0.13	1	0.92	No	None	EPE-900-A-1pu5.pdb	1pu5	A	900	HEPES	31.374	-28.592	1.83	-1.248	No	chair	-61.483	59.891	-57.612	1.53	1.53	1.49	1.5	1.55	1.53	0.03	36.31	41.46	38.6
1pu5	HEPES	C	901	2003	2004	2011	1.9	0.099	0.253	0.214	0.214	0.27	1	0.75	No	None	EPE-901-C-1pu5.pdb	1pu5	C	901	HEPES	29.733	-30.268	0.2	-2.882	No	chair	-61.733	62.12	-60.482	1.52	1.54	1.5	1.49	1.53	1.52	0.02	52.76	64.18	59
1pvl	MES	A	401	1999	1999	2011	2	None	0.243	0.201	None	None	1	None	No	None	MES-401-A-1pvl.pdb	1pvl	A	401	MES	22.577	-25.412	3.51	-0.091	No	chair	-46.695	52.556	-54.577	1.43	1.35	1.38	1.36	1.37	1.44	-0.1	30.17	30.54	30.3
1pvl	MES	A	402	1999	1999	2011	2	None	0.243	0.201	None	None	1	None	No	None	MES-402-A-1pvl.pdb	1pvl	A	402	MES	30.613	-31.211	3.26	-0.347	No	chair	-63.659	67.104	-65.422	1.45	1.37	1.39	1.39	1.38	1.46	-0.08	32.13	33.26	32.7
1px6	MES	A	1001	2003	2003	2021	2.1	0.306	0.235	0.19	0.19	0.18	1	0.92	No	None	MES-1001-A-1px6.pdb	1px6	A	1001	MES	31.217	-28.737	2.91	-0.689	No	chair	-61.89	58.823	-56.044	1.45	1.54	1.53	1.53	1.53	1.47	0.03	41.64	47.46	44.2
1px6	MES	B	1002	2003	2003	2021	2.1	0.306	0.235	0.19	0.19	0.16	1	0.9	No	None	MES-1002-B-1px6.pdb	1px6	B	1002	MES	31.211	-28.92	2.72	-0.884	No	chair	-62.346	59.145	-56.657	1.45	1.55	1.53	1.53	1.54	1.46	0.03	37.78	49.2	42.7
1px7	MES	A	1001	2003	2003	2021	2.03	0.51	0.218	0.177	0.177	0.14	1	0.93	No	None	MES-1001-A-1px7.pdb	1px7	A	1001	MES	30.851	-27.834	3.05	-0.554	No	chair	-61.175	56.42	-54.051	1.44	1.55	1.52	1.54	1.53	1.46	0.02	41	44.52	42.7
1px7	MES	B	1002	2003	2003	2021	2.03	0.51	0.218	0.177	0.177	0.15	1	0.91	No	None	MES-1002-B-1px7.pdb	1px7	B	1002	MES	30.618	-28.4	2.21	-1.389	No	chair	-60.871	56.947	-54.977	1.44	1.54	1.51	1.52	1.52	1.46	0.02	29.12	41.03	34.4
1qex	HEPES	A	301	1999	1999	2019	2.3	0.024	0.277	0.239	None	0.21	1	0.81	No	None	EPE-301-A-1qex.pdb	1qex	A	301	HEPES	-0.027	-16.719	2.95	-18.03	Yes	boat	19.306	-32.472	28.698	1.45	1.49	1.47	1.47	1.49	1.46	-0.03	45.95	58.55	51.5
1qex	HEPES	B	302	1999	1999	2019	2.3	0.024	0.277	0.239	None	0.2	1	0.86	No	None	EPE-302-B-1qex.pdb	1qex	B	302	HEPES	-8.215	-19.997	16.27	-4.709	No	boat	-52.029	33.748	4.441	1.46	1.55	1.45	1.46	1.5	1.45	-0.03	48.26	54.31	50.8
1qst	HEPES	A	401	1999	1999	2011	1.7	None	0.278	0.244	0.244	None	1	None	No	None	EPE-401-A-1qst.pdb	1qst	A	401	HEPES	25.124	-29.177	1.16	-1.916	No	chair	-50.404	55.117	-56.775	1.51	1.54	1.52	1.51	1.55	1.5	0.03	25.83	37.19	33.3
1r13	MES	A	700	2003	2003	2021	2.1	0.069	0.249	0.221	0.221	0.21	0.9	0.9	No	None	MES-700-A-1r13.pdb	1r13	A	700	MES	31.592	-28.517	3.33	-0.274	No	chair	-63.286	59.562	-56.117	1.45	1.55	1.53	1.54	1.54	1.47	0.03	47.3	52.76	50.4
1r14	MES	A	700	2003	2003	2021	2.5	0.271	0.247	0.222	0.222	0.24	1	0.92	No	None	MES-700-A-1r14.pdb	1r14	A	700	MES	32.718	-27.511	5.07	1.47	No	chair	-63.348	56.571	-52.481	1.46	1.55	1.55	1.54	1.55	1.47	0.04	81.91	85.4	83.6
1r1d	HEPES	A	701	2003	2004	2017	2	0.408	0.245	0.205	0.208	0.17	1	0.92	Yes	None	EPE-701-A-1r1d.pdb	1r1d	A	701	HEPES	29.775	-29.593	1.25	-1.831	No	chair	-60.88	60.544	-58.623	1.53	1.54	1.5	1.5	1.54	1.53	0.03	55.44	63.95	57.9
1r1d	HEPES	B	702	2003	2004	2017	2	0.408	0.245	0.205	0.208	0.15	1	0.96	Yes	None	EPE-702-B-1r1d.pdb	1r1d	B	702	HEPES	31.368	-28.336	1.75	-1.334	No	chair	-61.53	60.251	-57.238	1.53	1.53	1.49	1.5	1.54	1.53	0.03	48.66	60.02	52.2
1r7o	MES	A	2002	2003	2003	2011	1.85	0.759	0.17	0.145	0.146	0.21	1	0.89	No	None	MES-2002-A-1r7o.pdb	1r7o	A	2002	MES	30.35	-26.76	3.56	-0.038	No	chair	-53.407	51.887	-54.503	1.42	1.53	1.48	1.48	1.52	1.41	-0.01	35.35	41.06	36.6
1rhf	HEPES	B	306	2003	2004	2017	1.96	0.202	0.256	0.209	0.213	0.26	0.7	0.73	No	None	EPE-306-B-1rhf.pdb	1rhf	B	306	HEPES	31.829	-21.048	6.25	3.174	No	chair	-45.422	40.816	-49.163	1.47	1.53	1.46	1.46	1.53	1.47	-0.01	65.78	99	82.4
1rm6	HEPES	A	930	2003	2004	2011	1.6	0.762	0.173	0.152	0.152	0.14	0.7	0.93	No	None	EPE-930-A-1rm6.pdb	1rm6	A	930	HEPES	-28.529	24.861	2.27	-0.811	No	chair	53.994	-52.809	49.296	1.5	1.52	1.48	1.5	1.54	1.51	0.02	25.43	41.28	31.8
1rm6	HEPES	A	932	2003	2004	2011	1.6	0.762	0.173	0.152	0.152	0.35	0.4	0.8	No	None	EPE-932-A-1rm6.pdb	1rm6	A	932	HEPES	-28.354	24.679	1.85	-1.231	No	chair	53.86	-53.006	49.235	1.5	1.54	1.51	1.5	1.54	1.5	0.02	51.05	58.06	54.5
1rm6	HEPES	A	933	2003	2004	2011	1.6	0.762	0.173	0.152	0.152	0.68	0.4	0.63	No	None	EPE-933-A-1rm6.pdb	1rm6	A	933	HEPES	-28.533	25.08	1.72	-1.362	No	chair	54.156	-54.08	50.447	1.51	1.54	1.5	1.5	1.53	1.51	0.02	40.38	60.39	54.3
1rm6	HEPES	D	931	2003	2004	2011	1.6	0.762	0.173	0.152	0.152	0.13	0.7	0.95	No	None	EPE-931-D-1rm6.pdb	1rm6	D	931	HEPES	-28.469	24.841	1.28	-1.801	No	chair	53.691	-52.991	50.243	1.53	1.56	1.51	1.5	1.54	1.51	0.03	15.02	53.05	32.7
1rzp	MES	B	2002	2003	2004	2011	1.9	0.654	0.191	0.179	None	0.19	1	0.9	No	None	MES-2002-B-1rzp.pdb	1rzp	B	2002	MES	-30.217	25.97	3.5	-0.098	No	chair	-55.791	52.906	-53.429	1.45	1.54	1.48	1.49	1.54	1.45	0.01	43.02	46.9	44.6
1rzp	MES	C	2001	2003	2004	2011	1.9	0.654	0.191	0.179	None	0.25	1	0.8	No	None	MES-2001-C-1rzp.pdb	1rzp	C	2001	MES	-30.144	26.135	3.21	-0.391	No	chair	-56.068	53.642	-53.895	1.45	1.54	1.48	1.49	1.54	1.46	0.01	51.94	56.27	53.6
1s2e	HEPES	A	301	2004	2004	2017	2.3	0.018	0.277	0.239	0.239	0.21	1	0.79	No	None	EPE-301-A-1s2e.pdb	1s2e	A	301	HEPES	-0.027	-16.719	2.95	-18.03	Yes	boat	19.306	-32.472	28.698	1.45	1.49	1.47	1.47	1.49	1.46	-0.03	45.95	58.55	51.5
1s2e	HEPES	B	302	2004	2004	2017	2.3	0.018	0.277	0.239	0.239	0.21	1	0.86	No	None	EPE-302-B-1s2e.pdb	1s2e	B	302	HEPES	-8.215	-19.997	16.27	-4.709	No	boat	-52.029	33.748	4.441	1.46	1.55	1.45	1.46	1.5	1.45	-0.03	48.26	54.31	50.8
1s4o	HEPES	A	901	2004	2004	2020	2.01	0.445	0.25	0.197	0.197	0.24	1	0.91	No	None	EPE-901-A-1s4o.pdb	1s4o	A	901	HEPES	29.958	-30.542	0.69	-2.386	No	chair	-61.39	62.809	-61.113	1.52	1.52	1.5	1.49	1.54	1.51	0.02	41.24	54.72	51.7
1s4o	HEPES	B	902	2004	2004	2020	2.01	0.445	0.25	0.197	0.197	0.29	1	0.84	No	None	EPE-902-B-1s4o.pdb	1s4o	B	902	HEPES	29.313	-30.672	0.93	-2.151	No	chair	-62.14	62.66	-59.811	1.52	1.52	1.5	1.5	1.54	1.52	0.02	64.48	69.49	68.3
1s4p	HEPES	A	903	2004	2004	2020	2.01	0.301	0.256	0.203	0.203	0.27	1	0.81	No	None	EPE-903-A-1s4p.pdb	1s4p	A	903	HEPES	29.662	-30.596	0.85	-2.227	No	chair	-62.057	62.644	-60.492	1.52	1.52	1.5	1.5	1.54	1.52	0.02	46.81	63.36	58.2
1s4p	HEPES	B	913	2004	2004	2020	2.01	0.301	0.256	0.203	0.203	0.27	1	0.8	No	None	EPE-913-B-1s4p.pdb	1s4p	B	913	HEPES	29.395	-30.64	0.65	-2.426	No	chair	-61.849	62.471	-60.012	1.52	1.53	1.5	1.5	1.54	1.52	0.02	57.96	66.27	63.1
1s57	HEPES	A	1101	2004	2004	2011	1.8	0.209	0.241	0.212	0.212	0.1	1	0.97	No	None	EPE-1101-A-1s57.pdb	1s57	A	1101	HEPES	32.559	-27.475	2.17	-0.906	No	chair	-62.998	62.32	-56.267	1.56	1.56	1.53	1.49	1.54	1.56	0.05	13.47	21.18	15.9
1s57	HEPES	B	1102	2004	2004	2011	1.8	0.209	0.241	0.212	0.212	0.1	1	0.95	No	None	EPE-1102-B-1s57.pdb	1s57	B	1102	HEPES	32.724	-27.479	1.78	-1.297	No	chair	-63.044	62.011	-56.195	1.56	1.56	1.53	1.49	1.53	1.56	0.04	16.02	24.22	19
1s57	HEPES	C	1103	2004	2004	2011	1.8	0.209	0.241	0.212	0.212	0.11	1	0.96	No	None	EPE-1103-C-1s57.pdb	1s57	C	1103	HEPES	32.468	-27.369	1.67	-1.407	No	chair	-62.655	61.706	-55.741	1.56	1.56	1.53	1.49	1.54	1.56	0.05	20.26	23.3	21.6
1s57	HEPES	C	1105	2004	2004	2011	1.8	0.209	0.241	0.212	0.212	0.1	1	0.95	No	None	EPE-1105-C-1s57.pdb	1s57	C	1105	HEPES	32.486	-27.299	1.87	-1.214	No	chair	-62.8	61.724	-55.705	1.56	1.56	1.53	1.49	1.54	1.57	0.05	15.22	24.41	19.5
1s57	HEPES	D	1104	2004	2004	2011	1.8	0.209	0.241	0.212	0.212	0.14	1	0.94	No	None	EPE-1104-D-1s57.pdb	1s57	D	1104	HEPES	32.355	-27.111	1.92	-1.159	No	chair	-62.305	61.665	-55.468	1.56	1.56	1.53	1.48	1.54	1.56	0.05	21.31	30.74	24.6
1s57	HEPES	F	1106	2004	2004	2011	1.8	0.209	0.241	0.212	0.212	0.13	1	0.96	No	None	EPE-1106-F-1s57.pdb	1s57	F	1106	HEPES	32.63	-27.475	2.51	-0.574	No	chair	-63.366	62.844	-56.129	1.55	1.56	1.53	1.49	1.53	1.56	0.04	12.94	18.54	15.4
1s64	MES	B	381	2004	2004	2011	2.55	0.398	0.213	0.192	0.192	0.3	1	0.94	No	None	MES-381-B-1s64.pdb	1s64	B	381	MES	28.711	-30.304	1.68	-1.921	No	chair	-61.366	61.955	-58.464	1.47	1.39	1.43	1.41	1.4	1.46	-0.06	69.95	83.25	75.1
1s64	MES	D	382	2004	2004	2011	2.55	0.398	0.213	0.192	0.192	0.28	1	0.95	No	None	MES-382-D-1s64.pdb	1s64	D	382	MES	28.768	-30.253	1.7	-1.907	No	chair	-61.136	62.005	-58.523	1.47	1.39	1.43	1.42	1.4	1.47	-0.06	71.08	78.91	74.3
1s64	MES	F	382	2004	2004	2011	2.55	0.398	0.213	0.192	0.192	0.31	1	0.95	No	None	MES-382-F-1s64.pdb	1s64	F	382	MES	31.153	-28.599	1.28	-2.327	No	chair	-61.146	61.692	-58.563	1.47	1.39	1.43	1.42	1.4	1.46	-0.06	72.19	86.38	77.9
1s64	MES	H	382	2004	2004	2011	2.55	0.398	0.213	0.192	0.192	0.26	1	0.93	No	None	MES-382-H-1s64.pdb	1s64	H	382	MES	30.946	-28.751	0.68	-2.927	No	chair	-60.419	61.092	-58.559	1.47	1.39	1.43	1.42	1.4	1.46	-0.05	74.62	84.64	78.6
1s64	MES	J	382	2004	2004	2011	2.55	0.398	0.213	0.192	0.192	0.38	1	0.94	No	None	MES-382-J-1s64.pdb	1s64	J	382	MES	28.904	-30.409	1.64	-1.959	No	chair	-61.354	62.242	-58.762	1.47	1.39	1.43	1.42	1.4	1.46	-0.06	70.8	81.76	75.7
1s64	MES	L	382	2004	2004	2011	2.55	0.398	0.213	0.192	0.192	0.36	1	0.94	No	None	MES-382-L-1s64.pdb	1s64	L	382	MES	31.302	-28.891	1.44	-2.162	No	chair	-61.522	62.569	-59.387	1.47	1.39	1.42	1.41	1.4	1.45	-0.06	69.27	77.19	72.8
1s7c	MES	A	401	2004	2004	2011	2.04	0.387	0.22	0.2	0.2	0.42	1	0.32	Yes	None	MES-401-A-1s7c.pdb	1s7c	A	401	MES	28.338	-27.895	0.45	-3.156	No	chair	-56.05	55.843	-55.305	1.45	1.54	1.47	1.46	1.52	1.44	0	88.13	99.57	93.9
1sb3	HEPES	A	1111	2004	2004	2011	2.2	0.64	0.205	0.171	0.171	0.16	0.7	0.95	No	None	EPE-1111-A-1sb3.pdb	1sb3	A	1111	HEPES	-28.692	24.085	1.72	-1.358	No	chair	54.005	-52.778	48.801	1.52	1.55	1.51	1.49	1.54	1.51	0.03	39.93	61.31	45.4
1se6	MES	A	632	2004	2005	2017	1.75	0.021	0.268	0.234	0.234	0.55	0.5	0.33	No	None	MES-632-A-1se6.pdb	1se6	A	632	MES	28.658	-28.581	1.22	-2.385	No	chair	-56.397	55.788	-55.342	1.45	1.49	1.46	1.46	1.51	1.43	-0.02	47.32	50.06	48.8
1sox	HEPES	B	911	1997	1998	2011	1.9	None	0.22	0.175	0.175	None	1	None	No	None	EPE-911-B-1sox.pdb	1sox	B	911	HEPES	18.516	-25.388	3.4	0.316	No	chair	-39.243	46.831	-51.857	1.48	1.54	1.49	1.49	1.53	1.47	0	63.33	68.98	66
1spv	MES	A	201	2004	2004	2017	2	0.439	0.232	0.201	0.232	0.09	1	0.96	Yes	None	MES-201-A-1spv.pdb	1spv	A	201	MES	28.44	-28.006	0.79	-2.813	No	chair	-57.165	56.373	-55.618	1.45	1.53	1.48	1.49	1.53	1.45	0	19.97	24.36	22.6
1su3	HEPES	B	600	2004	2004	2011	2.2	None	0.252	0.223	0.224	None	1	None	Yes	None
1t2q	MES	H	801	2004	2005	2011	1.83	0.339	0.247	0.204	0.204	0.09	1	0.97	No	None	MES-801-H-1t2q.pdb	1t2q	H	801	MES	27.307	-28.906	0.48	-3.126	No	chair	-57.015	56.797	-55.492	1.45	1.54	1.48	1.47	1.53	1.45	0	21.82	31.47	25.8
1t31	MES	A	910	2004	2005	2021	1.9	0.444	0.234	0.198	None	0.35	1	0.61	No	None	MES-910-A-1t31.pdb	1t31	A	910	MES	29.524	-30.873	2.85	-0.75	No	chair	-62.49	59.211	-56.839	1.45	1.55	1.53	1.53	1.54	1.46	0.03	64.96	79.97	72.6
1t8e	MES	A	4008	2004	2004	2011	2.54	0.102	0.255	0.22	0.22	0.13	1	0.97	No	None	MES-4008-A-1t8e.pdb	1t8e	A	4008	MES	-25.995	28.431	0.9	-2.698	No	chair	-53.977	56.772	-57.102	1.46	1.55	1.48	1.48	1.57	1.44	0.01	40.08	46.68	43.2
1tc1	MES	A	800	1998	1999	2018	1.41	0.382	0.228	0.198	0.193	0.28	1	0.87	No	None	MES-800-A-1tc1.pdb	1tc1	A	800	MES	28.811	-30.039	1.93	-1.668	No	chair	-60.637	62.454	-59.749	1.45	1.39	1.42	1.4	1.43	1.45	-0.06	17.34	45.8	33.5
1tc1	MES	B	801	1998	1999	2018	1.41	0.382	0.228	0.198	0.193	0.21	1	0.91	No	None	MES-801-B-1tc1.pdb	1tc1	B	801	MES	28.703	-29.856	1.65	-1.957	No	chair	-60.333	62.057	-59.371	1.46	1.39	1.43	1.41	1.43	1.46	-0.05	17.06	42.22	31.4
1tdl	HEPES	A	900	2004	2004	2021	1.8	0.788	0.181	0.142	0.144	1.13	0.2	0.49	No	None
1tfk	MES	B	1001	2004	2005	2017	2.1	0.171	0.251	0.225	0.228	0.17	1	0.94	No	None	MES-1001-B-1tfk.pdb	1tfk	B	1001	MES	28.458	-29.798	0.19	-3.408	No	chair	-58.485	58.642	-57.687	1.45	1.53	1.48	1.49	1.53	1.45	0.01	40.86	52.06	46
1tjj	HEPES	A	900	2004	2004	2013	2	0.343	0.234	0.189	0.189	0.15	1	0.94	No	None	EPE-900-A-1tjj.pdb	1tjj	A	900	HEPES	31.816	-28.119	2.39	-0.688	No	chair	-62.117	59.558	-56.597	1.53	1.54	1.49	1.5	1.55	1.53	0.03	29.91	46.81	37.2
1tjj	HEPES	C	901	2004	2004	2013	2	0.343	0.234	0.189	0.189	0.27	1	0.81	No	None	EPE-901-C-1tjj.pdb	1tjj	C	901	HEPES	29.129	-30.693	1.78	-1.297	No	chair	-63.453	62.635	-59.179	1.5	1.53	1.49	1.51	1.55	1.53	0.02	53.68	69.48	63.6
1tk0	MES	A	902	2004	2004	2018	2.3	0.077	0.263	0.217	None	0.2	1	0.96	No	None	MES-902-A-1tk0.pdb	1tk0	A	902	MES	28.144	-28.217	0.61	-2.997	No	chair	-55.332	55.128	-55.605	1.45	1.54	1.47	1.48	1.52	1.44	0	46.61	50.75	48.4
1tk5	MES	A	991	2004	2004	2018	2.2	0.095	0.246	0.214	0.214	0.13	1	0.96	No	None	MES-991-A-1tk5.pdb	1tk5	A	991	MES	28.044	-28.205	0.43	-3.178	No	chair	-55.474	55.185	-55.631	1.45	1.54	1.48	1.48	1.52	1.44	0	39.61	45.32	42.3
1tk8	MES	A	991	2004	2004	2011	2.5	0.152	0.261	0.206	0.206	0.17	1	0.95	No	None	MES-991-A-1tk8.pdb	1tk8	A	991	MES	28.292	-27.851	0.19	-3.415	No	chair	-56.058	55.484	-55.14	1.45	1.54	1.47	1.47	1.52	1.44	0	37.1	43.05	39
1tkd	MES	A	991	2004	2004	2011	2.49	0.104	0.265	0.202	0.202	0.16	1	0.97	No	None	MES-991-A-1tkd.pdb	1tkd	A	991	MES	27.805	-28.527	0.35	-3.254	No	chair	-55.748	56.099	-56.116	1.45	1.54	1.47	1.47	1.52	1.44	0	39.22	44.61	42.3
1tnb	MES	F	380	2004	2004	2011	2.85	0.501	0.21	0.189	0.189	0.29	1	0.92	No	None	MES-380-F-1tnb.pdb	1tnb	F	380	MES	27.925	-29.638	2.62	-0.979	No	chair	-58.63	62.653	-60.302	1.45	1.39	1.44	1.41	1.4	1.47	-0.05	72.52	79.31	77.3
1tno	MES	B	379	2004	2004	2011	2.7	0.444	0.211	0.194	0.194	0.25	1	0.88	No	None	MES-379-B-1tno.pdb	1tno	B	379	MES	27.227	-29.431	2.96	-0.642	No	chair	-58.052	62.265	-59.668	1.47	1.41	1.46	1.42	1.42	1.48	-0.04	101.39	99.69	106.8
1tno	MES	F	380	2004	2004	2011	2.7	0.444	0.211	0.194	0.194	0.22	1	0.96	No	None	MES-380-F-1tno.pdb	1tno	F	380	MES	27.772	-29.656	2.37	-1.233	No	chair	-58.664	62.615	-59.829	1.47	1.4	1.45	1.42	1.41	1.47	-0.05	86.97	97.43	93.3
1tnu	MES	F	381	2004	2004	2011	2.7	0.405	0.212	0.193	0.193	0.21	1	0.93	No	None	MES-381-F-1tnu.pdb	1tnu	F	381	MES	28.042	-29.765	2.47	-1.131	No	chair	-58.817	62.781	-60.37	1.46	1.39	1.45	1.41	1.4	1.47	-0.05	89.38	99.57	94.8
1tny	MES	F	380	2004	2004	2011	2.7	0.407	0.212	0.193	0.193	0.27	1	0.9	No	None	MES-380-F-1tny.pdb	1tny	F	380	MES	27.66	-29.608	2.63	-0.969	No	chair	-58.534	62.616	-59.918	1.46	1.4	1.45	1.42	1.41	1.47	-0.05	85.43	88.25	87.1
1tnz	MES	F	380	2004	2004	2011	2.9	0.377	0.218	0.199	0.199	0.3	1	0.92	No	None	MES-380-F-1tnz.pdb	1tnz	F	380	MES	28.262	-29.888	1.74	-1.867	No	chair	-59.534	62.748	-59.984	1.45	1.39	1.45	1.41	1.4	1.47	-0.05	114.75	120.69	118.2
1tqd	MES	B	2000	2004	2004	2011	2.3	0.048	0.258	0.214	0.236	0.32	1	0.75	No	None	MES-2000-B-1tqd.pdb	1tqd	B	2000	MES	33.574	-27.427	4.93	1.33	No	chair	-66.357	58.826	-53.454	1.43	1.53	1.53	1.52	1.53	1.45	0.02	39.42	66.87	50.9
1tvp	HEPES	A	700	2004	2005	2020	1.6	0.82	0.189	0.158	0.159	0.17	1	0.89	No	None	EPE-700-A-1tvp.pdb	1tvp	A	700	HEPES	30.739	-29.312	0.61	-2.473	No	chair	-60.819	60.056	-59.221	1.52	1.52	1.48	1.49	1.52	1.51	0.01	18.45	30.28	26.3
1tvy	MES	A	860	2004	2004	2021	2.3	0.179	0.246	0.194	0.194	0.56	1	0.59	No	None	MES-860-A-1tvy.pdb	1tvy	A	860	MES	28.108	-31.324	2.41	-1.19	No	chair	-62.932	59.982	-56.317	1.46	1.55	1.53	1.54	1.54	1.47	0.03	51.89	67.54	58.5
1tw1	MES	B	870	2004	2004	2021	2.3	0.296	0.261	0.196	0.196	0.33	1	0.73	No	None	MES-870-B-1tw1.pdb	1tw1	B	870	MES	29.329	-30.909	2.69	-0.908	No	chair	-62.453	59.155	-56.776	1.45	1.55	1.53	1.54	1.54	1.47	0.03	84.96	88.43	86.5
1tw5	MES	A	870	2004	2004	2021	2.3	0.288	0.257	0.195	0.195	0.32	1	0.83	No	None	MES-870-A-1tw5.pdb	1tw5	A	870	MES	31.123	-29.252	2.42	-1.182	No	chair	-61.542	58.803	-57.007	1.45	1.54	1.53	1.54	1.53	1.46	0.02	63.88	73.46	68.4
1u16	MES	A	2119	2004	2004	2021	2.2	0.363	0.265	0.212	None	0.17	1	0.94	No	None	MES-2119-A-1u16.pdb	1u16	A	2119	MES	29.221	-31.329	2.83	-0.768	No	chair	-62.665	59.657	-56.989	1.45	1.55	1.53	1.54	1.53	1.47	0.03	43.74	64.35	52.3
1ufy	MES	A	301	2003	2003	2011	0.96	0.853	0.127	0.11	0.11	0.1	0.7	0.96	Yes	None	MES-301-A-1ufy.pdb	1ufy	A	301	MES	29.707	-27.186	1.4	-2.202	No	chair	-59.655	55.287	-52.928	1.43	1.52	1.46	1.46	1.51	1.42	-0.02	18.57	41.7	30.9
1ufy	MES	A	302	2003	2003	2011	0.96	0.853	0.127	0.11	0.11	0.1	0.5	0.97	Yes	None	MES-302-A-1ufy.pdb	1ufy	A	302	MES	28.267	-29.79	0.39	-3.215	No	chair	-60.569	58.311	-57.027	1.43	1.51	1.47	1.47	1.51	1.42	-0.01	10.32	9.86	14.5
1ufy	MES	A	303	2003	2003	2011	0.96	0.853	0.127	0.11	0.11	0.12	0.6	0.95	Yes	None	MES-303-A-1ufy.pdb	1ufy	A	303	MES	24.187	-27.443	0.47	-3.129	No	chair	-55.273	53.77	-51.014	1.42	1.51	1.46	1.46	1.49	1.41	-0.03	12.18	7.52	21.4
1ufy	MES	A	304	2003	2003	2011	0.96	0.853	0.127	0.11	0.11	0.13	0.5	0.92	Yes	None	MES-304-A-1ufy.pdb	1ufy	A	304	MES	30.089	-29.066	0.92	-2.687	No	chair	-60.889	58.111	-56.632	1.43	1.52	1.47	1.47	1.52	1.42	-0.01	16.86	28.06	22
1ui9	MES	A	301	2003	2003	2011	1.65	0.612	0.227	0.204	0.204	0.2	1	0.8	Yes	None	MES-301-A-1ui9.pdb	1ui9	A	301	MES	28.017	-29.875	1.67	-1.934	No	chair	-59.516	56.955	-54.713	1.44	1.52	1.54	1.54	1.54	1.45	0.02	57.47	59.29	58.2
1umn	HEPES	E	1174	2003	2004	2019	1.95	0.492	0.224	0.185	0.185	0.23	1	0.91	No	None	EPE-1174-E-1umn.pdb	1umn	E	1174	HEPES	-29.218	24.747	2.21	-0.874	No	chair	-54.684	52.388	-51.58	1.48	1.54	1.48	1.49	1.54	1.47	0.01	31.63	39.59	35.8
1umn	HEPES	I	1174	2003	2004	2019	1.95	0.492	0.224	0.185	0.185	0.16	1	0.94	No	None	EPE-1174-I-1umn.pdb	1umn	I	1174	HEPES	-29.149	24.863	2.22	-0.861	No	chair	-55.185	52.363	-51.336	1.48	1.54	1.49	1.49	1.54	1.48	0.01	26.56	38.35	32.3
1umn	HEPES	J	1174	2003	2004	2019	1.95	0.492	0.224	0.185	0.185	0.19	1	0.93	No	None	EPE-1174-J-1umn.pdb	1umn	J	1174	HEPES	-27.995	26.174	0.85	-2.226	No	chair	-53.929	54.843	-55.059	1.48	1.54	1.48	1.49	1.54	1.47	0.01	31.55	41.55	36.5
1umn	HEPES	K	1174	2003	2004	2019	1.95	0.492	0.224	0.185	0.185	0.17	1	0.94	No	None	EPE-1174-K-1umn.pdb	1umn	K	1174	HEPES	-25.618	28.151	1.8	-1.279	No	chair	-52.475	59.579	-60.971	1.49	1.54	1.47	1.47	1.54	1.48	0.01	27.21	33.43	30.5
1upk	MES	A	400	2003	2004	2019	1.85	0.229	0.23	0.202	0.202	0.3	1	0.69	No	None
1upx	MES	B	1547	2003	2003	2020	1.25	0.736	0.153	0.14	0.14	0.17	1	0.88	No	None	MES-1547-B-1upx.pdb	1upx	B	1547	MES	32.701	-28.147	4.11	0.509	No	chair	-66.599	59.659	-54.772	1.42	1.53	1.52	1.52	1.53	1.45	0.01	20.57	25.53	22.9
1ux2	HEPES	A	1206	2004	2004	2020	2.2	None	0.284	0.236	0.239	None	1	None	No	None	EPE-1206-A-1ux2.pdb	1ux2	A	1206	HEPES	32.819	-7.554	6.82	3.74	No	chair	38.957	-14.703	16.579	1.46	1.53	1.45	1.45	1.53	1.47	-0.01	43.69	47.38	45.2
1ux2	HEPES	C	1206	2004	2004	2020	2.2	None	0.284	0.236	0.239	None	1	None	No	None	EPE-1206-C-1ux2.pdb	1ux2	C	1206	HEPES	32.117	-3.989	7.96	4.884	No	chair	31.093	-5.489	11.028	1.47	1.53	1.45	1.46	1.52	1.47	-0.01	43.71	47.01	45.2
1ux2	HEPES	D	1206	2004	2004	2020	2.2	None	0.284	0.236	0.239	None	1	None	No	None	EPE-1206-D-1ux2.pdb	1ux2	D	1206	HEPES	31.433	-16.761	4.15	1.072	No	chair	48.434	-34.978	35.049	1.47	1.52	1.45	1.45	1.52	1.47	-0.01	80.54	85.87	82.5
1ux2	HEPES	E	1206	2004	2004	2020	2.2	None	0.284	0.236	0.239	None	1	None	No	None	EPE-1206-E-1ux2.pdb	1ux2	E	1206	HEPES	30.459	-20.017	4.21	1.129	No	chair	48.184	-41.303	44.134	1.47	1.53	1.45	1.46	1.53	1.47	-0.01	81.32	88.53	83.9
1ux2	HEPES	F	1206	2004	2004	2020	2.2	None	0.284	0.236	0.239	None	1	None	No	None	EPE-1206-F-1ux2.pdb	1ux2	F	1206	HEPES	31.682	-3.601	5.28	2.203	No	chair	34.958	-7.234	7.555	1.47	1.53	1.47	1.46	1.52	1.46	-0.01	74.84	91.75	83
1ux2	HEPES	H	1206	2004	2004	2020	2.2	None	0.284	0.236	0.239	None	1	None	No	None	EPE-1206-H-1ux2.pdb	1ux2	H	1206	HEPES	31.874	-7.869	8.89	5.811	No	chair	32.736	-12.609	19.823	1.47	1.53	1.45	1.45	1.53	1.46	-0.01	43.62	47	45.1
1ux2	HEPES	I	1206	2004	2004	2020	2.2	None	0.284	0.236	0.239	None	1	None	No	None	EPE-1206-I-1ux2.pdb	1ux2	I	1206	HEPES	31.981	-16.91	6.09	3.008	No	chair	52.953	-36.786	33.737	1.47	1.52	1.44	1.45	1.52	1.46	-0.02	80.55	85.75	82.5
1ux2	HEPES	J	1206	2004	2004	2020	2.2	None	0.284	0.236	0.239	None	1	None	No	None	EPE-1206-J-1ux2.pdb	1ux2	J	1206	HEPES	32.468	-6.273	9.12	6.044	No	chair	32.381	-9.69	16.544	1.47	1.53	1.45	1.45	1.53	1.47	-0.01	43.7	47.43	45.2
1uzx	MES	A	1160	2004	2004	2017	1.85	0.047	0.274	0.241	0.241	0.21	1	0.81	No	None	MES-1160-A-1uzx.pdb	1uzx	A	1160	MES	29.756	-30.493	2.26	-1.346	No	chair	-60.589	59.026	-57.263	1.45	1.54	1.54	1.52	1.54	1.47	0.03	51.74	55.43	53.1
1uzy	HEPES	A	1240	2004	2004	2020	2	None	0.209	0.189	0.189	None	1	None	No	None	EPE-1240-A-1uzy.pdb	1uzy	A	1240	HEPES	-26.567	28.022	1.18	-1.895	No	chair	-53.737	55.009	-54.56	1.5	1.52	1.51	1.52	1.55	1.5	0.02	41.02	52.2	46.2
1uzy	HEPES	A	1241	2004	2004	2020	2	None	0.209	0.189	0.189	None	1	None	No	None	EPE-1241-A-1uzy.pdb	1uzy	A	1241	HEPES	25.653	-28.502	0.61	-2.473	No	chair	-51.367	54.45	-55.644	1.51	1.54	1.52	1.51	1.55	1.51	0.03	42.85	51.36	46.5
1uzy	HEPES	B	1239	2004	2004	2020	2	None	0.209	0.189	0.189	None	1	None	No	None	EPE-1239-B-1uzy.pdb	1uzy	B	1239	HEPES	27.454	-26.094	0.43	-2.648	No	chair	-54.194	53.883	-53.037	1.5	1.52	1.51	1.52	1.55	1.51	0.03	23.4	43.59	33.7
1uzy	HEPES	B	1240	2004	2004	2020	2	None	0.209	0.189	0.189	None	1	None	No	None	EPE-1240-B-1uzy.pdb	1uzy	B	1240	HEPES	-26.692	28.251	0.94	-2.137	No	chair	-54.501	55.919	-54.744	1.51	1.54	1.52	1.5	1.54	1.5	0.02	42.39	53.71	47.6
1vcu	HEPES	A	382	2004	2004	2020	2.85	0.277	0.266	0.195	0.199	0.14	1	0.98	No	None	EPE-382-A-1vcu.pdb	1vcu	A	382	HEPES	25.487	-27.949	3.2	0.12	No	chair	-58.563	56.501	-50.608	1.51	1.54	1.51	1.5	1.52	1.49	0.02	10.04	9.74	9.7
1vcu	HEPES	A	383	2004	2004	2020	2.85	0.277	0.266	0.195	0.199	0.21	1	0.92	No	None	EPE-383-A-1vcu.pdb	1vcu	A	383	HEPES	28.973	-26.77	1.26	-1.817	No	chair	-56.923	56.239	-53.46	1.51	1.54	1.5	1.5	1.53	1.49	0.02	46.17	55.31	51.7
1vcu	HEPES	B	382	2004	2004	2020	2.85	0.277	0.266	0.195	0.199	0.15	1	0.97	No	None	EPE-382-B-1vcu.pdb	1vcu	B	382	HEPES	25.409	-28.315	1.35	-1.734	No	chair	-58.072	57.667	-52.647	1.5	1.54	1.51	1.51	1.52	1.49	0.02	10.07	5.95	12.5
1vcu	HEPES	B	383	2004	2004	2020	2.85	0.277	0.266	0.195	0.199	0.2	1	0.91	No	None	EPE-383-B-1vcu.pdb	1vcu	B	383	HEPES	27.167	-28.007	0.78	-2.304	No	chair	-56.273	56.891	-55.017	1.51	1.54	1.5	1.5	1.52	1.49	0.02	50.6	56.35	52.8
1vev	MES	A	1716	2004	2005	2011	2.51	0.155	0.29	0.258	0.258	0.2	1	0.94	No	None	MES-1716-A-1vev.pdb	1vev	A	1716	MES	29.261	-27.482	0.44	-3.167	No	chair	-57.97	56.324	-54.681	1.45	1.53	1.47	1.47	1.51	1.44	-0.01	49.44	53.54	50.9
1vev	MES	A	3716	2004	2005	2011	2.51	0.155	0.29	0.258	0.258	0.32	1	0.71	No	None	MES-3716-A-1vev.pdb	1vev	A	3716	MES	28.351	-28.021	0.46	-3.148	No	chair	-55.878	55.519	-55.158	1.46	1.54	1.48	1.47	1.53	1.44	0.01	20	20	20
1vev	MES	B	2716	2004	2005	2011	2.51	0.155	0.29	0.258	0.258	0.25	1	0.96	No	None	MES-2716-B-1vev.pdb	1vev	B	2716	MES	28.643	-28.288	0.32	-3.286	No	chair	-56.728	56.599	-56.055	1.45	1.53	1.47	1.47	1.52	1.44	0	48.56	53.28	50.8
1vey	HEPES	A	1716	2004	2005	2011	3.3	0.189	0.306	0.24	0.24	0.21	1	0.97	No	None	EPE-1716-A-1vey.pdb	1vey	A	1716	HEPES	31.247	-28.263	2.16	-0.921	No	chair	-63.456	60.676	-57.469	1.52	1.52	1.48	1.51	1.55	1.52	0.02	36.21	43.49	39.2
1vey	HEPES	B	2717	2004	2005	2011	3.3	0.189	0.306	0.24	0.24	0.26	1	0.95	No	None	EPE-2717-B-1vey.pdb	1vey	B	2717	HEPES	30.773	-29.019	2.02	-1.056	No	chair	-62.567	61.108	-58.745	1.52	1.52	1.48	1.52	1.55	1.52	0.02	44.14	51.04	47.2
1vhm	MES	A	194	2003	2003	2017	2.1	0.235	0.268	0.206	None	0.09	1	0.98	No	None	MES-194-A-1vhm.pdb	1vhm	A	194	MES	27.989	-29.989	2.21	-1.394	No	chair	-59.71	57.796	-56.502	1.44	1.55	1.54	1.55	1.53	1.43	0.02	25.18	27.88	26.6
1vhm	MES	B	194	2003	2003	2017	2.1	0.235	0.268	0.206	None	0.12	1	0.96	No	None	MES-194-B-1vhm.pdb	1vhm	B	194	MES	26.534	-31.042	0.8	-2.804	No	chair	-60.579	60.123	-55.659	1.44	1.54	1.53	1.53	1.54	1.45	0.02	31.87	34.03	33.2
1vhr	HEPES	A	401	1996	1996	2011	2.1	0.386	0.254	0.176	0.176	0.13	1	0.98	No	None	EPE-401-A-1vhr.pdb	1vhr	A	401	HEPES	-26.602	29.964	2.16	-0.919	No	chair	52.575	-57.654	61.181	1.47	1.55	1.46	1.46	1.51	1.46	-0.01	10.24	8.76	34.7
1vhu	MES	A	210	2003	2003	2017	1.34	0.718	0.18	0.151	None	0.07	1	0.98	No	None	MES-210-A-1vhu.pdb	1vhu	A	210	MES	-28.109	30.101	0.9	-2.704	No	chair	-58.351	56.565	-58.23	1.42	1.53	1.49	1.49	1.52	1.43	0	10.85	9.55	9
1vlp	MES	A	502	2004	2004	2017	1.75	0.664	0.21	0.17	0.172	0.13	1	0.91	Yes	None	MES-502-A-1vlp.pdb	1vlp	A	502	MES	-31.375	14.138	5.3	1.702	No	chair	58.256	-41.616	25.755	1.41	1.51	1.46	1.47	1.53	1.43	-0.01	20.83	38	30
1vmf	HEPES	C	135	2004	2004	2017	1.46	0.822	0.175	0.148	0.15	0.15	1	0.98	Yes	None	EPE-135-C-1vmf.pdb	1vmf	C	135	HEPES	-26.128	31.259	2.58	-0.505	No	chair	-57.874	61.884	-61.66	1.47	1.53	1.45	1.46	1.52	1.47	-0.01	23.65	52.07	38.1
1vqw	HEPES	A	502	2005	2005	2021	2.4	0.328	0.239	0.226	0.226	0.25	1	0.84	Yes	None
1vqw	HEPES	A	503	2005	2005	2021	2.4	0.328	0.239	0.226	0.226	0.23	1	0.84	Yes	None
1vr5	HEPES	A	5	2005	2005	2017	1.73	0.804	0.182	0.152	0.153	0.19	1	0.96	Yes	None	EPE-5-A-1vr5.pdb	1vr5	A	5	HEPES	18.813	-30.96	5.39	2.308	No	chair	-65.257	63.08	-48.638	1.47	1.52	1.45	1.45	1.54	1.49	-0.01	30.01	61.8	52.9
1vsd	HEPES	A	261	1995	1996	2011	1.7	None	0.191	None	0.15	None	1	None	No	None	EPE-261-A-1vsd.pdb	1vsd	A	261	HEPES	19.773	-28.041	2.6	-0.478	No	chair	-39.054	45.983	-55.914	1.49	1.54	1.49	1.51	1.55	1.5	0.02	34.63	51.55	41.6
1vse	HEPES	A	261	1995	1996	2011	2.2	None	0.201	None	0.138	None	1	None	No	None	EPE-261-A-1vse.pdb	1vse	A	261	HEPES	25.741	-26.794	1.51	-1.57	No	chair	-55.482	51.348	-50.833	1.5	1.52	1.49	1.51	1.53	1.48	0.01	10.61	24.86	15.9
1vsf	HEPES	A	261	1995	1996	2011	2.05	None	0.189	None	0.13	None	1	None	No	None	EPE-261-A-1vsf.pdb	1vsf	A	261	HEPES	23.606	-29.38	2.69	-0.391	No	chair	-47.603	50.751	-62.314	1.5	1.54	1.49	1.52	1.52	1.49	0.01	10.5	9.88	15.6
1vsh	HEPES	A	261	1997	1997	2011	1.95	None	None	0.173	None	0.1	1	0.95	No	None	EPE-261-A-1vsh.pdb	1vsh	A	261	HEPES	22.025	-28.743	1.26	-1.818	No	chair	-43.845	50.006	-59.243	1.49	1.54	1.49	1.52	1.54	1.5	0.02	32.9	41.8	37.8
1vsi	HEPES	A	261	1997	1997	2011	2.2	None	None	0.171	None	0.06	1	0.98	No	None	EPE-261-A-1vsi.pdb	1vsi	A	261	HEPES	20.543	-27.18	0.23	-2.853	No	chair	-42.57	47.691	-57.15	1.48	1.51	1.5	1.51	1.55	1.5	0.01	14.28	23.4	20
1vsj	HEPES	A	261	1997	1997	2011	2.1	None	None	0.175	None	0.08	1	0.97	No	None	EPE-261-A-1vsj.pdb	1vsj	A	261	HEPES	-23.816	29.049	2.42	-0.657	No	chair	-55.168	56.838	-56.055	1.49	1.55	1.51	1.52	1.53	1.51	0.02	11.76	27.42	20.2
1vxr	MES	A	8010	1999	1999	2021	2.2	None	0.23	0.189	None	None	1	None	No	None	MES-8010-A-1vxr.pdb	1vxr	A	8010	MES	28.084	-28.755	3.55	-0.048	No	chair	-54.193	61.034	-59.784	1.49	1.41	1.47	1.44	1.41	1.51	-0.03	79.43	82.42	80.9
1vxr	MES	A	8020	1999	1999	2021	2.2	None	0.23	0.189	None	None	1	None	No	None	MES-8020-A-1vxr.pdb	1vxr	A	8020	MES	27.461	-27.749	2.53	-1.071	No	chair	-53.803	58.526	-58.49	1.52	1.43	1.46	1.46	1.43	1.52	-0.01	82.64	84.51	83.6
1w23	HEPES	B	1365	2004	2004	2019	1.08	0.67	0.139	None	0.117	0.27	0.5	0.64	No	None	EPE-1365-B-1w23.pdb	1w23	B	1365	HEPES	-31.942	27.418	1.3	-1.782	No	chair	-60.669	54.156	-52.922	1.53	1.52	1.51	1.49	1.56	1.53	0.03	26.2	58.51	37.6
1wa0	MES	X	1343	2004	2005	2019	1.6	0.818	0.192	0.165	0.166	0.15	0.9	0.86	No	None	MES-1343-X-1wa0.pdb	1wa0	X	1343	MES	27.82	8.743	22.81	-0.048	No	boat	-3.201	29.041	-7.045	1.43	1.54	1.51	1.51	1.53	1.43	0	28.52	40.25	34.7
1wa1	MES	X	1338	2004	2005	2019	1.65	0.739	0.191	0.166	0.165	0.17	0.9	0.84	No	None	MES-1338-X-1wa1.pdb	1wa1	X	1338	MES	-25.304	-8.874	16.35	-6.507	No	boat	-7.666	26.263	-3.099	1.43	1.53	1.52	1.51	1.52	1.44	0	30.29	42.23	36.1
1wa2	MES	X	1343	2004	2005	2019	1.72	0.617	0.21	0.18	0.182	0.14	0.9	0.92	No	None	MES-1343-X-1wa2.pdb	1wa2	X	1343	MES	-29.178	-18.252	18.65	-4.204	No	boat	-23.744	45.625	-10.867	1.44	1.54	1.51	1.51	1.53	1.44	0	27.06	35.15	31.7
1wd5	MES	A	2955	2004	2004	2011	2	None	0.227	0.195	0.195	None	1	None	Yes	None	MES-2955-A-1wd5.pdb	1wd5	A	2955	MES	28.138	-27.889	0.68	-2.927	No	chair	-56.19	56.02	-55.401	1.44	1.54	1.47	1.47	1.53	1.44	0	27.71	30.31	29.1
1we5	MES	A	801	2004	2005	2017	2.4	0.058	0.247	0.206	None	0.3	1	0.85	No	None	MES-801-A-1we5.pdb	1we5	A	801	MES	27.924	-27.331	0.15	-3.457	No	chair	-55.3	54.677	-53.888	1.45	1.54	1.48	1.48	1.53	1.44	0	81.39	83.66	82.8
1we5	MES	B	802	2004	2005	2017	2.4	0.058	0.247	0.206	None	0.27	1	0.91	No	None	MES-802-B-1we5.pdb	1we5	B	802	MES	28.515	-28.003	0.14	-3.462	No	chair	-56.439	55.847	-55.385	1.45	1.54	1.47	1.48	1.53	1.44	0	81.89	87.36	85
1we5	MES	C	803	2004	2005	2017	2.4	0.058	0.247	0.206	None	0.23	1	0.85	No	None	MES-803-C-1we5.pdb	1we5	C	803	MES	27.514	-28.63	0.63	-2.971	No	chair	-55.243	56.294	-56.491	1.45	1.53	1.47	1.47	1.52	1.44	0	54.58	62.21	58.7
1we5	MES	D	804	2004	2005	2017	2.4	0.058	0.247	0.206	None	0.1	1	0.97	No	None	MES-804-D-1we5.pdb	1we5	D	804	MES	27.31	-28.933	0.66	-2.939	No	chair	-56.347	56.42	-55.574	1.45	1.54	1.47	1.48	1.53	1.45	0	56.32	68.16	63.6
1we5	MES	E	805	2004	2005	2017	2.4	0.058	0.247	0.206	None	0.24	1	0.85	No	None	MES-805-E-1we5.pdb	1we5	E	805	MES	27.295	-28.961	0.5	-3.099	No	chair	-56.471	56.526	-55.654	1.45	1.54	1.47	1.47	1.53	1.44	0	79.68	81.57	80.6
1we5	MES	F	806	2004	2005	2017	2.4	0.058	0.247	0.206	None	0.24	1	0.92	No	None	MES-806-F-1we5.pdb	1we5	F	806	MES	27.609	-28.761	0.1	-3.502	No	chair	-55.926	56.573	-56.192	1.45	1.53	1.47	1.47	1.52	1.44	0	67.83	76.19	72.6
1wk4	MES	A	201	2004	2004	2011	2.8	0.109	0.275	0.217	0.217	0.24	1	0.96	Yes	None	MES-201-A-1wk4.pdb	1wk4	A	201	MES	30.071	-29.352	1.52	-2.083	No	chair	-58.493	57.858	-58.011	1.44	1.53	1.47	1.47	1.53	1.44	0	62.45	95.31	74.7
1wk4	MES	B	202	2004	2004	2011	2.8	0.109	0.275	0.217	0.217	0.21	1	0.96	Yes	None	MES-202-B-1wk4.pdb	1wk4	B	202	MES	29.319	-30.213	0.82	-2.78	No	chair	-57.878	59.614	-60.308	1.44	1.53	1.47	1.47	1.53	1.44	0	45.26	80.04	60.8
1wk4	MES	C	203	2004	2004	2011	2.8	0.109	0.275	0.217	0.217	0.24	1	0.97	Yes	None	MES-203-C-1wk4.pdb	1wk4	C	203	MES	29.728	-29.895	0.8	-2.798	No	chair	-58.939	59.239	-58.948	1.44	1.53	1.47	1.47	1.53	1.44	0	62.38	94.39	81.2
1wlc	MES	A	777	2004	2005	2021	2	None	0.223	0.182	None	None	1	None	No	None	MES-777-A-1wlc.pdb	1wlc	A	777	MES	30.501	-25.689	2.51	-1.097	No	chair	53.972	-60.718	61.938	1.46	1.54	1.43	1.4	1.57	1.45	-0.01	18.45	26.54	22.8
1wld	MES	A	777	2004	2005	2021	1.6	None	0.224	0.187	None	None	1	None	No	None	MES-777-A-1wld.pdb	1wld	A	777	MES	-34.114	30.898	2.93	-0.67	No	chair	68.944	-64.114	57.632	1.45	1.54	1.42	1.4	1.55	1.44	-0.02	17.6	25.32	20.5
1wlw	MES	A	777	2004	2005	2021	1.8	None	0.177	0.173	None	None	1	None	No	None	MES-777-A-1wlw.pdb	1wlw	A	777	MES	-31.157	30.098	1.44	-2.166	No	chair	58.167	-63.032	57.77	1.44	1.52	1.42	1.4	1.56	1.44	-0.02	11.86	18.83	14.5
1wrm	MES	A	164	2004	2005	2011	1.5	0.1	0.282	0.251	None	0.16	1	0.93	No	None	MES-164-A-1wrm.pdb	1wrm	A	164	MES	-26.569	26.597	1.21	-2.39	No	chair	49.927	-52.359	52.554	1.47	1.56	1.53	1.51	1.55	1.47	0.03	20	34.5	28.7
1wyd	HEPES	A	1003	2005	2006	2011	2.3	0.031	0.279	0.232	0.237	0.13	1	0.96	No	None
1wyd	HEPES	B	1004	2005	2006	2011	2.3	0.031	0.279	0.232	0.237	0.24	1	0.88	No	None
1x0j	MES	C	1401	2005	2006	2011	1.8	None	0.213	0.178	0.18	None	1	None	Yes	None	MES-1401-C-1x0j.pdb	1x0j	C	1401	MES	29.618	21.401	7.81	-15.047	Yes	boat	1.01	45.915	-36.9	1.4	1.52	1.49	1.46	1.53	1.41	-0.02	48.18	66.53	59.6
1x7d	MES	B	3158	2004	2004	2011	1.6	0.652	0.19	0.17	0.17	0.29	1	0.6	No	None	MES-3158-B-1x7d.pdb	1x7d	B	3158	MES	25.925	-30.213	3.73	0.126	No	chair	-59.231	53.7	-51.475	1.43	1.56	1.55	1.53	1.53	1.39	0.02	36.68	49.28	42.3
1xbi	HEPES	A	150	2004	2005	2017	1.45	0.572	0.193	0.132	0.135	0.13	1	0.94	No	None	EPE-150-A-1xbi.pdb	1xbi	A	150	HEPES	38.316	-24.356	2.63	-0.445	No	chair	-68.464	59.305	-44.344	1.49	1.64	1.54	1.45	1.54	1.52	0.04	18.55	27.88	23.3
1xdf	HEPES	A	301	2004	2005	2011	1.9	0.091	0.251	0.205	0.207	0.34	0.5	0.38	No	None	EPE-301-A-1xdf.pdb	1xdf	A	301	HEPES	-32.15	21.825	2.83	-0.255	No	chair	-52.622	42.321	-43.607	1.46	1.52	1.46	1.46	1.52	1.47	-0.01	65.35	72.18	68.8
1xhk	MES	B	301	2004	2004	2011	1.9	0.119	0.263	0.226	0.226	0.21	0.7	0.9	No	None	MES-301-B-1xhk.pdb	1xhk	B	301	MES	26.905	-28.766	0.55	-3.055	No	chair	-55.812	56.455	-55.386	1.44	1.54	1.47	1.46	1.53	1.44	0	28.64	33.39	30.4
1xkz	HEPES	B	2003	2004	2004	2011	1.75	0.617	0.234	0.205	0.209	0.08	1	0.98	No	None	EPE-2003-B-1xkz.pdb	1xkz	B	2003	HEPES	28.932	-27.624	2.34	-0.744	No	chair	59.47	-57.144	53.912	1.48	1.54	1.49	1.54	1.53	1.57	0.03	19.53	25.83	21.8
1xl7	HEPES	A	613	2004	2004	2017	2	0.495	0.217	0.19	0.19	0.11	1	0.96	No	None	EPE-613-A-1xl7.pdb	1xl7	A	613	HEPES	30.155	-28.446	0.82	-2.259	No	chair	58.098	-56.839	57.219	1.47	1.53	1.47	1.47	1.53	1.47	0	23.91	42.17	30.7
1xl7	HEPES	B	701	2004	2004	2017	2	0.495	0.217	0.19	0.19	0.14	1	0.96	No	None	EPE-701-B-1xl7.pdb	1xl7	B	701	HEPES	30.042	-29.321	0.46	-2.621	No	chair	59.775	-59.222	58.698	1.47	1.53	1.47	1.47	1.55	1.47	0	17.14	42.37	25.7
1xmc	HEPES	A	613	2004	2004	2021	2	0.474	0.217	0.19	None	0.11	1	0.96	No	None	EPE-613-A-1xmc.pdb	1xmc	A	613	HEPES	29.771	-28.781	0.63	-2.452	No	chair	58.029	-57.6	57.938	1.47	1.53	1.47	1.47	1.54	1.47	0	20.5	36.08	26.7
1xmc	HEPES	B	701	2004	2004	2021	2	0.474	0.217	0.19	None	0.12	1	0.97	No	None	EPE-701-B-1xmc.pdb	1xmc	B	701	HEPES	-29.329	30.346	1.04	-2.045	No	chair	60.399	-61.155	59.846	1.47	1.53	1.47	1.47	1.55	1.47	0	15.62	36.97	23.7
1xmd	HEPES	A	613	2004	2004	2021	2.1	0.42	0.224	0.196	None	0.2	1	0.85	No	None	EPE-613-A-1xmd.pdb	1xmd	A	613	HEPES	29.646	-28.956	0.32	-2.759	No	chair	58.573	-58.306	58.189	1.47	1.53	1.47	1.47	1.53	1.47	0	43.61	49.92	46.6
1xmd	HEPES	B	701	2004	2004	2021	2.1	0.42	0.224	0.196	None	0.39	1	0.65	No	None	EPE-701-B-1xmd.pdb	1xmd	B	701	HEPES	29.207	-30.342	0.37	-2.706	No	chair	59.587	-61.147	61.135	1.47	1.53	1.47	1.47	1.53	1.47	0	50.69	56.98	54.6
1xu9	MES	A	293	2004	2004	2021	1.55	None	0.181	0.157	0.158	None	1	None	No	None	MES-293-A-1xu9.pdb	1xu9	A	293	MES	31.508	-21.304	6.58	2.978	No	chair	52.426	-43.69	44.644	1.41	1.52	1.48	1.46	1.52	1.43	-0.01	20.77	27.94	22.9
1xx1	HEPES	A	2001	2004	2005	2017	1.75	0.216	0.225	0.186	0.188	0.08	1	0.98	No	None	EPE-2001-A-1xx1.pdb	1xx1	A	2001	HEPES	32.707	-21.839	5.61	2.534	No	chair	50.885	-44.701	48.935	1.48	1.54	1.48	1.45	1.53	1.47	0	17.05	23.94	19.2
1xx1	HEPES	C	2003	2004	2005	2017	1.75	0.216	0.225	0.186	0.188	0.09	1	0.98	No	None	EPE-2003-C-1xx1.pdb	1xx1	C	2003	HEPES	31.828	-19.812	7.38	4.299	No	chair	58.03	-44.984	38.651	1.47	1.52	1.47	1.45	1.53	1.49	-0.01	17.06	28.8	20.1
1xx1	HEPES	D	2004	2004	2005	2017	1.75	0.216	0.225	0.186	0.188	0.06	1	0.99	No	None	EPE-2004-D-1xx1.pdb	1xx1	D	2004	HEPES	32.244	-19.373	4.32	1.237	No	chair	53.92	-42.087	40.175	1.48	1.52	1.47	1.47	1.53	1.49	0	18.96	27.07	21.5
1y44	MES	B	801	2004	2005	2021	2.1	0.087	0.248	0.215	0.215	0.21	1	0.85	No	None	MES-801-B-1y44.pdb	1y44	B	801	MES	28.171	-29.661	1.12	-2.479	No	chair	-59.232	61.833	-59.181	1.46	1.39	1.45	1.42	1.4	1.47	-0.05	68.92	78.92	74.3
1y7b	HEPES	A	3006	2004	2005	2021	1.6	0.797	0.206	0.157	0.158	0.09	1	0.93	Yes	None	EPE-3006-A-1y7b.pdb	1y7b	A	3006	HEPES	29.557	-16.964	4.69	1.612	No	chair	-33.921	33.071	-43.642	1.49	1.54	1.47	1.46	1.52	1.47	0	18.48	73.73	30.2
1y7b	HEPES	B	3005	2004	2005	2021	1.6	0.797	0.206	0.157	0.158	0.09	1	0.93	Yes	None	EPE-3005-B-1y7b.pdb	1y7b	B	3005	HEPES	-26.181	21.659	2.28	-0.797	No	chair	-45.725	42.952	-44.297	1.47	1.54	1.47	1.46	1.53	1.48	0	18.62	68.42	31.4
1y7b	HEPES	C	3008	2004	2005	2021	1.6	0.797	0.206	0.157	0.158	0.11	1	0.91	Yes	None	EPE-3008-C-1y7b.pdb	1y7b	C	3008	HEPES	29.463	-19.668	5.39	2.314	No	chair	-41.442	37.625	-44.23	1.47	1.52	1.46	1.46	1.54	1.48	-0.01	20.18	52.66	28.8
1y7b	HEPES	D	3007	2004	2005	2021	1.6	0.797	0.206	0.157	0.158	0.1	1	0.92	Yes	None	EPE-3007-D-1y7b.pdb	1y7b	D	3007	HEPES	28.651	-20.302	5.26	2.176	No	chair	-54.148	45.236	-40.162	1.47	1.52	1.46	1.47	1.54	1.48	0	19.53	40.02	27.9
1yi7	HEPES	A	3012	2005	2005	2021	1.9	0.796	0.202	0.142	0.144	0.1	1	0.95	Yes	None	EPE-3012-A-1yi7.pdb	1yi7	A	3012	HEPES	-29.155	22.388	2.46	-0.616	No	chair	-49.364	45.224	-46.609	1.47	1.53	1.46	1.45	1.54	1.47	-0.01	18.92	56.4	31.4
1yi7	HEPES	A	3013	2005	2005	2021	1.9	0.796	0.202	0.142	0.144	0.08	1	0.97	Yes	None	EPE-3013-A-1yi7.pdb	1yi7	A	3013	HEPES	29.196	-18.598	3.47	0.387	No	chair	-56.578	45.664	-35.759	1.46	1.52	1.45	1.45	1.53	1.48	-0.01	17.63	52.04	28.4
1yi7	HEPES	C	3015	2005	2005	2021	1.9	0.796	0.202	0.142	0.144	0.08	1	0.96	Yes	None	EPE-3015-C-1yi7.pdb	1yi7	C	3015	HEPES	-29.028	17.725	4.52	1.437	No	chair	-50.448	39.037	-35.185	1.47	1.53	1.45	1.46	1.53	1.48	-0.01	17.06	46.3	28.5
1yi7	HEPES	D	3014	2005	2005	2021	1.9	0.796	0.202	0.142	0.144	0.06	1	0.97	Yes	None	EPE-3014-D-1yi7.pdb	1yi7	D	3014	HEPES	-30.225	19.974	4.12	1.041	No	chair	-48.429	42.025	-42.887	1.47	1.53	1.46	1.47	1.53	1.46	-0.01	18.73	49.53	29.3
1yiv	HEPES	A	1001	2005	2005	2011	2.1	0.553	0.233	0.186	0.188	0.32	1	0.77	No	None	EPE-1001-A-1yiv.pdb	1yiv	A	1001	HEPES	30.159	-23.026	4.66	1.576	No	chair	48.677	-44.072	47.502	1.47	1.52	1.45	1.44	1.51	1.46	-0.02	101.03	99.94	89.2
1yro	MES	A	805	2005	2005	2021	1.9	0.28	0.225	0.189	0.189	0.16	1	0.87	No	None	MES-805-A-1yro.pdb	1yro	A	805	MES	27.935	-31.291	3.09	-0.509	No	chair	-61.959	59.031	-55.433	1.43	1.54	1.52	1.53	1.53	1.46	0.02	42.65	52.14	46.9
1z0k	MES	D	1001	2005	2005	2021	1.92	0.22	0.259	0.224	0.225	0.18	1	0.8	No	None	MES-1001-D-1z0k.pdb	1z0k	D	1001	MES	32.467	-2.516	10.34	6.741	No	chair	35.69	-5.706	5.094	1.43	1.53	1.47	1.47	1.53	1.42	-0.01	36.07	48.21	41.7
1z3z	MES	A	435	2005	2006	2021	2.9	0.268	0.266	0.209	0.209	0.39	1	0.89	No	None	MES-435-A-1z3z.pdb	1z3z	A	435	MES	28.503	-27.162	0.83	-2.772	No	chair	-55.94	54.369	-53.359	1.45	1.53	1.48	1.48	1.52	1.44	0	80.95	83.34	82.3
1z6g	HEPES	A	430	2005	2005	2011	2.18	0.058	0.269	0.219	0.222	0.36	1	0.76	Yes	None	EPE-430-A-1z6g.pdb	1z6g	A	430	HEPES	29.446	-28.907	0.15	-2.927	No	chair	58.422	-58.741	58.745	1.51	1.54	1.5	1.5	1.54	1.51	0.02	60.62	88.58	71.6
1zgn	MES	A	1220	2005	2005	2017	2.1	0.453	0.244	0.182	0.182	0.15	1	0.91	No	None	MES-1220-A-1zgn.pdb	1zgn	A	1220	MES	31.217	-28.752	2.6	-1.001	No	chair	-61.727	58.829	-56.468	1.45	1.43	1.53	1.53	1.42	1.47	-0.01	23.95	73.01	55.1
1zgn	MES	B	2220	2005	2005	2017	2.1	0.453	0.244	0.182	0.182	0.13	1	0.95	No	None	MES-2220-B-1zgn.pdb	1zgn	B	2220	MES	31.209	-28.662	2.87	-0.729	No	chair	-62.074	58.996	-56.341	1.45	1.43	1.53	1.54	1.42	1.47	-0.01	34.79	70.24	48.4
1zo4	MES	A	1491	2005	2006	2021	1.46	0.36	0.216	0.189	0.216	0.29	1	0.77	No	None	MES-1491-A-1zo4.pdb	1zo4	A	1491	MES	32.286	-28.405	3.48	-0.127	No	chair	-64.742	58.504	-54.904	1.44	1.54	1.54	1.53	1.53	1.45	0.03	48.5	60.51	53.6
1zo4	MES	B	1490	2005	2006	2021	1.46	0.36	0.216	0.189	0.216	0.15	1	0.93	No	None	MES-1490-B-1zo4.pdb	1zo4	B	1490	MES	32.108	-28.524	3.14	-0.458	No	chair	-64.808	59.244	-55.635	1.45	1.55	1.54	1.53	1.54	1.47	0.03	36.37	42.85	40.2
1zo9	MES	B	1490	2005	2006	2011	1.7	0.488	0.199	0.164	0.199	0.26	1	0.82	No	None	MES-1490-B-1zo9.pdb	1zo9	B	1490	MES	29.106	-30.714	0.69	-2.913	No	chair	-60.553	60.468	-58.989	1.45	1.55	1.51	1.53	1.53	1.47	0.03	43.19	66.83	54.2
1zo9	MES	B	1491	2005	2006	2011	1.7	0.488	0.199	0.164	0.199	0.51	1	0.51	No	None	MES-1491-B-1zo9.pdb	1zo9	B	1491	MES	29.418	-31.036	2.5	-1.103	No	chair	-62.311	59.384	-57.272	1.45	1.55	1.54	1.56	1.54	1.49	0.04	53.52	73.02	61.4
1zoa	MES	B	1490	2005	2006	2021	1.74	0.638	0.196	0.165	0.196	0.33	1	0.76	No	None	MES-1490-B-1zoa.pdb	1zoa	B	1490	MES	28.728	-30.704	0.77	-2.837	No	chair	-61.02	60.477	-58.09	1.45	1.55	1.53	1.53	1.54	1.49	0.03	49.1	68.11	57.7
1zoa	MES	B	1491	2005	2006	2021	1.74	0.638	0.196	0.165	0.196	0.46	1	0.46	No	None	MES-1491-B-1zoa.pdb	1zoa	B	1491	MES	30.773	-28.821	1.85	-1.757	No	chair	-61.031	58.87	-56.689	1.49	1.56	1.56	1.55	1.55	1.49	0.05	60.15	72.51	65.5
1zob	MES	A	437	2005	2006	2011	2.75	0.153	0.277	0.219	None	0.29	1	0.88	No	None	MES-437-A-1zob.pdb	1zob	A	437	MES	27.128	-28.948	0.87	-2.737	No	chair	-56.394	56.361	-55.189	1.45	1.54	1.47	1.47	1.53	1.45	0	88	91.56	90.2
1zod	MES	A	436	2005	2006	2011	1.8	0.443	0.226	0.2	None	0.14	1	0.94	No	None	MES-436-A-1zod.pdb	1zod	A	436	MES	28.397	-27.207	1.11	-2.49	No	chair	-56.252	56.086	-54.496	1.46	1.54	1.48	1.48	1.52	1.46	0.01	44.96	59.19	52.8
1zr3	MES	A	500	2005	2006	2011	1.66	0.297	0.232	0.188	0.19	0.25	1	0.94	No	None	MES-500-A-1zr3.pdb	1zr3	A	500	MES	-34.034	-0.454	11.31	-11.544	Yes	boat	-32.602	-1.563	0.4	1.42	1.51	1.47	1.46	1.52	1.41	-0.03	29.76	46.56	40.2
1zs0	MES	A	995	2005	2006	2018	1.56	0.1	0.235	0.21	0.21	0.12	1	0.93	No	None	MES-995-A-1zs0.pdb	1zs0	A	995	MES	25.229	-33.015	1.74	-1.859	No	chair	-65.088	60.348	-54.975	1.42	1.56	1.54	1.52	1.54	1.4	0.02	10.34	9.38	12.3
20gs	MES	A	210	1997	1998	2011	2.45	0.07	0.28	0.229	0.229	0.16	1	0.95	No	None	MES-210-A-20gs.pdb	20gs	A	210	MES	25.474	23.96	5.51	-17.345	Yes	boat	5.603	45.859	-50.359	1.47	1.55	1.56	1.56	1.55	1.47	0.04	35.05	39.9	37.3
20gs	MES	B	210	1997	1998	2011	2.45	0.07	0.28	0.229	0.229	0.22	1	0.91	No	None	MES-210-B-20gs.pdb	20gs	B	210	MES	25.861	25.571	9.57	-13.288	Yes	boat	9.547	46.294	-56.445	1.47	1.54	1.56	1.56	1.54	1.48	0.03	35.65	40.58	38
22gs	MES	A	210	1998	1999	2018	1.9	None	0.23	0.206	0.206	None	1	None	No	None	MES-210-A-22gs.pdb	22gs	A	210	MES	-27.67	-21.163	6.79	-16.069	Yes	boat	-3.573	-43.261	40.241	1.46	1.56	1.56	1.57	1.55	1.45	0.03	25.85	35.98	29.3
22gs	MES	A	211	1998	1999	2018	1.9	None	0.23	0.206	0.206	None	1	None	No	None	MES-211-A-22gs.pdb	22gs	A	211	MES	-26.551	-23.435	8.01	-14.846	Yes	boat	3.168	-50.85	43.774	1.46	1.56	1.57	1.56	1.56	1.47	0.04	45.79	72.7	58.5
22gs	MES	B	210	1998	1999	2018	1.9	None	0.23	0.206	0.206	None	1	None	No	None	MES-210-B-22gs.pdb	22gs	B	210	MES	-27.182	-21.562	5.71	-17.151	Yes	boat	-4.757	-43.145	42.336	1.46	1.55	1.56	1.56	1.55	1.46	0.03	29.89	37.52	33.7
2a2r	MES	A	1220	2005	2006	2011	1.4	0.445	0.213	0.197	None	0.22	1	0.73	No	None	MES-1220-A-2a2r.pdb	2a2r	A	1220	MES	29.393	-31.149	2.41	-1.197	No	chair	-62.626	59.804	-57.35	1.45	1.54	1.53	1.53	1.54	1.46	0.03	35.72	43.15	39.3
2a2r	MES	B	2220	2005	2006	2011	1.4	0.445	0.213	0.197	None	0.13	1	0.88	No	None	MES-2220-B-2a2r.pdb	2a2r	B	2220	MES	31.292	-28.912	2.7	-0.9	No	chair	-62.405	59.375	-56.832	1.45	1.54	1.53	1.53	1.54	1.46	0.03	25.71	36.26	30.5
2a2s	MES	A	1220	2005	2006	2011	1.7	0.668	0.208	0.178	None	0.15	1	0.9	No	None	MES-1220-A-2a2s.pdb	2a2s	A	1220	MES	29.317	-31.105	2.61	-0.995	No	chair	-62.575	59.592	-56.956	1.45	1.54	1.53	1.53	1.54	1.46	0.03	19.7	53.79	33.6
2a2s	MES	B	2220	2005	2006	2011	1.7	0.668	0.208	0.178	None	0.14	1	0.89	No	None	MES-2220-B-2a2s.pdb	2a2s	B	2220	MES	31.411	-28.742	2.88	-0.722	No	chair	-62.748	59.467	-56.71	1.45	1.54	1.53	1.53	1.54	1.46	0.03	19.56	40.53	28.5
2a3u	HEPES	A	600	2005	2005	2021	1.34	0.684	0.194	0.175	0.175	0.11	1	0.98	No	None
2a49	HEPES	A	600	2005	2005	2021	1.43	0.643	0.226	0.194	0.194	0.19	1	0.95	No	None
2a7n	MES	A	890	2005	2006	2021	1.8	0.328	0.199	0.18	None	0.1	1	0.97	No	None	MES-890-A-2a7n.pdb	2a7n	A	890	MES	-26.393	29.538	2.14	-1.458	No	chair	-54.718	58.757	-60.643	1.46	1.57	1.49	1.53	1.57	1.47	0.03	13.96	24.12	17.7
2a7p	MES	A	890	2005	2006	2021	2.2	0.111	0.243	0.198	None	0.1	1	0.96	No	None	MES-890-A-2a7p.pdb	2a7p	A	890	MES	-25.809	29.851	1.47	-2.131	No	chair	-55.123	59.762	-61.209	1.45	1.57	1.49	1.53	1.56	1.47	0.03	21.1	26.18	23.4
2a85	MES	A	890	2005	2006	2021	2.5	0.058	0.259	0.189	None	0.13	1	0.97	No	None	MES-890-A-2a85.pdb	2a85	A	890	MES	27.414	-30.299	0.78	-2.823	No	chair	-53.848	57.323	-60.276	1.45	1.57	1.5	1.53	1.56	1.46	0.03	30.54	37.62	33.7
2adw	MES	C	406	2005	2006	2020	1.6	None	0.221	None	0.18	None	0.71	None	No	None	MES-406-C-2adw.pdb	2adw	C	406	MES	22.931	-32.121	2.92	-0.679	No	chair	-46.209	53.106	-64.871	1.42	1.51	1.46	1.48	1.52	1.42	-0.01	36.59	50.58	41.7
2aec	MES	C	436	2005	2005	2021	2	0.278	0.239	0.208	0.208	0.36	1	0.43	No	None	MES-436-C-2aec.pdb	2aec	C	436	MES	31.361	-29.275	2.88	-0.72	No	chair	-61.741	58.595	-56.759	1.44	1.54	1.54	1.53	1.54	1.47	0.03	79.75	90.06	84.3
2aes	MES	C	436	2005	2005	2021	2	0.249	0.232	0.204	0.204	0.31	1	0.67	No	None	MES-436-C-2aes.pdb	2aes	C	436	MES	31.265	-29.398	2.79	-0.809	No	chair	-61.596	58.666	-56.788	1.45	1.54	1.54	1.54	1.54	1.47	0.03	67.71	79.4	73
2ag2	HEPES	A	900	2005	2005	2011	2	0.293	0.231	0.188	0.188	0.23	1	0.88	No	None	EPE-900-A-2ag2.pdb	2ag2	A	900	HEPES	31.656	-28.06	2.46	-0.62	No	chair	-61.641	59.37	-56.394	1.53	1.53	1.49	1.5	1.55	1.53	0.03	29.83	46.02	38
2ag2	HEPES	C	901	2005	2005	2011	2	0.293	0.231	0.188	0.188	0.31	1	0.79	No	None	EPE-901-C-2ag2.pdb	2ag2	C	901	HEPES	31.393	-28.762	1.96	-1.118	No	chair	-62.927	61.412	-58.352	1.52	1.53	1.49	1.5	1.55	1.53	0.03	75.12	80.28	78.3
2agd	MES	C	439	2005	2005	2021	1.9	0.349	0.228	0.202	0.202	0.37	1	0.52	No	None	MES-439-C-2agd.pdb	2agd	C	439	MES	31.295	-29.163	2.8	-0.802	No	chair	-62.088	58.835	-56.747	1.45	1.54	1.54	1.53	1.54	1.46	0.03	57.84	70.39	63.4
2ah9	MES	C	433	2005	2005	2021	2	0.481	0.224	0.202	0.202	0.32	1	0.53	No	None	MES-433-C-2ah9.pdb	2ah9	C	433	MES	30.785	-31.538	2.8	-0.801	No	chair	-64.386	60.767	-58.179	1.45	1.51	1.56	1.53	1.55	1.48	0.03	52.05	67.36	59.6
2aib	MES	A	477	2005	2006	2011	1.1	0.814	0.15	0.115	0.119	0.16	1	0.93	No	None	MES-477-A-2aib.pdb	2aib	A	477	MES	-23.85	32.038	3.09	-0.514	No	chair	-52.837	62.428	-64.146	1.41	1.54	1.48	1.5	1.52	1.38	-0.01	18.36	34.08	27
2amb	HEPES	A	1004	2005	2006	2011	1.75	0.248	0.209	0.186	0.194	0.26	0.7	0.86	No	None
2atm	MES	A	500	2005	2006	2017	2	0.317	0.215	0.186	0.188	0.2	1	0.81	No	None	MES-500-A-2atm.pdb	2atm	A	500	MES	32.445	-28.561	3.42	-0.183	No	chair	-64.103	59.679	-55.66	1.44	1.54	1.53	1.53	1.53	1.47	0.02	35.13	55.17	45.5
2ayw	MES	A	901	2005	2006	2017	0.97	0.721	0.157	0.134	0.138	0.19	1	0.58	No	None
2azn	HEPES	B	3001	2005	2006	2011	2.7	0.094	0.253	0.23	0.23	0.38	1	0.78	No	None
2azn	HEPES	F	3002	2005	2006	2011	2.7	0.094	0.253	0.23	0.23	0.44	1	0.35	No	None
2b45	HEPES	X	1001	2005	2006	2021	2	0.814	0.195	0.158	0.162	0.14	1	0.9	No	None	EPE-1001-X-2b45.pdb	2b45	X	1001	HEPES	31.566	12.749	8.58	-12.399	Yes	boat	28.073	-23.944	-21.884	1.48	1.54	1.48	1.45	1.52	1.46	-0.02	36.23	41.95	39.2
2b4y	HEPES	A	1003	2005	2006	2011	1.9	0.591	0.236	0.183	0.185	0.15	1	0.87	Yes	None	EPE-1003-A-2b4y.pdb	2b4y	A	1003	HEPES	33.086	-9.654	6.21	3.131	No	chair	-17.963	19.1	-42.233	1.48	1.54	1.45	1.45	1.52	1.46	-0.01	57.39	62.69	59.6
2b4y	HEPES	B	2003	2005	2006	2011	1.9	0.591	0.236	0.183	0.185	0.16	1	0.87	Yes	None	EPE-2003-B-2b4y.pdb	2b4y	B	2003	HEPES	31.127	-16.049	8.64	5.557	No	chair	-25.649	35.221	-54.822	1.49	1.53	1.46	1.44	1.51	1.46	-0.01	51.54	62.29	56
2b4y	HEPES	C	3003	2005	2006	2011	1.9	0.591	0.236	0.183	0.185	0.09	1	0.98	Yes	None	EPE-3003-C-2b4y.pdb	2b4y	C	3003	HEPES	-33.122	20.925	5.85	2.771	No	chair	40.675	-39.099	50.694	1.45	1.54	1.48	1.46	1.51	1.48	-0.01	15.23	28	23.6
2b4y	HEPES	D	4003	2005	2006	2011	1.9	0.591	0.236	0.183	0.185	0.09	1	0.98	Yes	None	EPE-4003-D-2b4y.pdb	2b4y	D	4003	HEPES	19.757	-7.706	4.69	1.605	No	chair	-16.969	13.451	-22.853	1.49	1.54	1.46	1.44	1.51	1.48	-0.01	19.79	27.87	24
2b7u	MES	A	258	2005	2006	2018	1.6	0.25	0.208	0.182	0.183	0.17	1	0.87	No	None	MES-258-A-2b7u.pdb	2b7u	A	258	MES	-26.967	-17.251	23.21	0.347	No	boat	66.36	-32.335	-19.767	1.43	1.52	1.46	1.47	1.53	1.43	-0.02	28.6	33.38	30.8
2b81	MES	A	2403	2005	2005	2011	2.5	0.452	0.218	0.183	0.186	0.13	1	0.97	Yes	None	MES-2403-A-2b81.pdb	2b81	A	2403	MES	30.834	-3.059	18.85	15.248	Yes	chair	17.808	1.448	14.299	1.42	1.54	1.48	1.47	1.53	1.43	0	51.28	58.04	55
2b81	MES	A	2404	2005	2005	2011	2.5	0.452	0.218	0.183	0.186	0.26	1	0.78	Yes	None	MES-2404-A-2b81.pdb	2b81	A	2404	MES	-33.413	31.237	3	-0.607	No	chair	55.018	-57.705	61.176	1.42	1.52	1.46	1.45	1.52	1.4	-0.02	63.35	82.71	73.5
2b81	MES	B	2405	2005	2005	2011	2.5	0.452	0.218	0.183	0.186	0.15	1	0.95	Yes	None	MES-2405-B-2b81.pdb	2b81	B	2405	MES	26.397	10.188	20.99	-1.866	No	boat	36.198	12.394	-32.966	1.43	1.53	1.48	1.48	1.54	1.44	-0.01	58.25	66.76	63.1
2b81	MES	C	2401	2005	2005	2011	2.5	0.452	0.218	0.183	0.186	0.15	1	0.97	Yes	None	MES-2401-C-2b81.pdb	2b81	C	2401	MES	-31.738	-6.849	10.07	-12.785	Yes	boat	-23.829	-15.445	14.428	1.44	1.54	1.48	1.48	1.54	1.43	-0.01	45.44	58.5	53.4
2b81	MES	D	2402	2005	2005	2011	2.5	0.452	0.218	0.183	0.186	0.31	1	0.73	Yes	None	MES-2402-D-2b81.pdb	2b81	D	2402	MES	-29.265	30.192	2.41	-1.193	No	chair	50.999	-58.857	60.554	1.44	1.53	1.46	1.46	1.52	1.43	-0.01	111.9	115.47	113.6
2bag	MES	A	1418	2005	2006	2020	2.4	0.332	0.236	0.19	0.19	0.27	1	0.87	No	None	MES-1418-A-2bag.pdb	2bag	A	1418	MES	29.68	-29.149	1.21	-2.394	No	chair	-57.374	57.341	-57.621	1.44	1.53	1.47	1.47	1.53	1.44	0	100.82	98.49	95
2bag	MES	A	1419	2005	2006	2020	2.4	0.332	0.236	0.19	0.19	0.24	1	0.83	No	None	MES-1419-A-2bag.pdb	2bag	A	1419	MES	30.42	-29.768	1.67	-1.936	No	chair	-58.263	58.414	-58.009	1.44	1.53	1.47	1.47	1.53	1.44	0	100.06	99.18	93.2
2bdu	HEPES	A	401	2005	2005	2017	2.35	0.67	0.22	0.163	0.166	0.12	1	0.95	Yes	None	EPE-401-A-2bdu.pdb	2bdu	A	401	HEPES	-31.4	15.759	9.71	6.625	No	chair	56.278	-38.346	27.051	1.47	1.53	1.46	1.46	1.53	1.48	-0.01	58.99	80.57	68.3
2bdu	HEPES	B	402	2005	2005	2017	2.35	0.67	0.22	0.163	0.166	0.11	1	0.96	Yes	None	EPE-402-B-2bdu.pdb	2bdu	B	402	HEPES	29.085	-13.512	8.23	5.149	No	chair	50.369	-31.89	23.716	1.47	1.52	1.46	1.46	1.53	1.48	-0.01	59.84	81.58	68.1
2bj8	HEPES	A	1139	2005	2005	2011	2.1	0.201	0.229	0.2	0.2	0.35	1	0.75	No	None
2bkl	MES	A	1678	2005	2005	2011	1.5	0.827	0.182	0.16	0.161	0.17	1	0.94	No	None	MES-1678-A-2bkl.pdb	2bkl	A	1678	MES	-31.015	-19.712	6.27	-16.589	Yes	boat	-38.576	34.169	14.313	1.44	1.53	1.47	1.47	1.53	1.42	-0.02	16.37	30.73	24.2
2bkl	MES	A	1679	2005	2005	2011	1.5	0.827	0.182	0.16	0.161	0.21	1	0.94	No	None	MES-1679-A-2bkl.pdb	2bkl	A	1679	MES	30.51	-21.415	5.8	2.196	No	chair	52.4	-45.861	45.498	1.43	1.53	1.46	1.47	1.53	1.43	-0.01	35.61	42.6	39.1
2bkl	MES	B	1680	2005	2005	2011	1.5	0.827	0.182	0.16	0.161	0.11	1	0.96	No	None	MES-1680-B-2bkl.pdb	2bkl	B	1680	MES	32.157	16.627	22.16	-0.695	No	boat	36.499	24.391	-46.265	1.42	1.51	1.46	1.48	1.54	1.44	-0.02	15.48	28.03	22.1
2bla	MES	A	303	2005	2005	2017	2.5	0.109	0.282	0.194	0.194	0.17	1	0.93	No	None	MES-303-A-2bla.pdb	2bla	A	303	MES	26.747	-30.312	1.45	-2.148	No	chair	-60.765	59.865	-57.077	1.46	1.56	1.54	1.53	1.57	1.46	0.04	47.22	83.77	62.5
2blb	MES	A	1241	2005	2005	2017	3	None	0.3	0.192	0.192	None	1	None	No	None	MES-1241-A-2blb.pdb	2blb	A	1241	MES	28.992	-30.721	3.08	-0.525	No	chair	-63.37	59.173	-55.649	1.45	1.55	1.53	1.53	1.57	1.47	0.03	107.04	95.76	74
2blc	MES	A	1241	2005	2005	2019	2.25	None	0.28	0.215	0.215	None	1	None	No	None	MES-1241-A-2blc.pdb	2blc	A	1241	MES	-27.275	30.494	2.22	-1.384	No	chair	-56.493	59.552	-59.143	1.45	1.55	1.55	1.52	1.56	1.47	0.04	45.84	62.85	55.3
2br7	HEPES	A	1206	2005	2005	2011	3	0.343	0.249	0.174	0.178	0.19	1	0.93	No	None	EPE-1206-A-2br7.pdb	2br7	A	1206	HEPES	-21.1	30.408	4.55	1.466	No	chair	-52.758	74.205	-73.479	1.47	1.52	1.44	1.45	1.53	1.47	-0.01	38.43	51.44	44.4
2br7	HEPES	B	1206	2005	2005	2011	3	0.343	0.249	0.174	0.178	0.29	1	0.87	No	None	EPE-1206-B-2br7.pdb	2br7	B	1206	HEPES	27.799	-23.356	1.2	-1.885	No	chair	-40.401	46.655	-52.195	1.48	1.53	1.46	1.46	1.53	1.47	-0.01	67.38	75.5	71.3
2br7	HEPES	C	1206	2005	2005	2011	3	0.343	0.249	0.174	0.178	0.34	1	0.79	No	None	EPE-1206-C-2br7.pdb	2br7	C	1206	HEPES	-29.425	17.058	5.52	2.44	No	chair	-43.508	37.777	-41.36	1.46	1.53	1.47	1.47	1.53	1.46	-0.01	84.43	90.42	88
2br7	HEPES	D	1206	2005	2005	2011	3	0.343	0.249	0.174	0.178	0.19	1	0.94	No	None	EPE-1206-D-2br7.pdb	2br7	D	1206	HEPES	-22.65	-32.188	15.27	-5.705	No	boat	30.831	29.956	-73.495	1.47	1.53	1.45	1.45	1.53	1.46	-0.02	59.45	66.32	62.5
2bw1	HEPES	A	200	2005	2006	2019	1.81	0.546	0.23	0.187	0.188	0.16	1	0.94	No	None	EPE-200-A-2bw1.pdb	2bw1	A	200	HEPES	22.907	22.634	21.9	0.886	No	boat	-56.241	21.852	32.591	1.48	1.53	1.45	1.45	1.52	1.48	-0.02	26.14	50.95	38.6
2bw1	HEPES	B	200	2005	2006	2019	1.81	0.546	0.23	0.187	0.188	0.11	1	0.97	No	None	EPE-200-B-2bw1.pdb	2bw1	B	200	HEPES	24.918	20.299	21.4	0.392	No	boat	-33.99	-21.204	52.273	1.48	1.53	1.46	1.46	1.53	1.48	-0.02	22.29	40.74	31.2
2bw1	HEPES	C	200	2005	2006	2019	1.81	0.546	0.23	0.187	0.188	0.13	1	0.96	No	None	EPE-200-C-2bw1.pdb	2bw1	C	200	HEPES	28.84	-19.727	5.68	2.597	No	chair	-40.199	37.442	-43.948	1.47	1.54	1.46	1.45	1.52	1.47	-0.01	28.65	45.51	36.9
2bw1	HEPES	D	200	2005	2006	2019	1.81	0.546	0.23	0.187	0.188	0.15	1	0.95	No	None	EPE-200-D-2bw1.pdb	2bw1	D	200	HEPES	33.939	7.507	11.59	-9.387	No	boat	19.421	-9.525	-34.838	1.49	1.54	1.45	1.45	1.53	1.46	-0.02	25.27	37.74	32.6
2bwr	MES	A	600	2005	2006	2011	1.5	0.807	0.182	0.158	0.159	0.09	1	0.95	No	None	MES-600-A-2bwr.pdb	2bwr	A	600	MES	25.249	-31.877	3.83	0.226	No	chair	-48.721	53.237	-61.024	1.42	1.52	1.49	1.46	1.51	1.44	-0.01	10.13	9.64	13.9
2bwr	MES	A	601	2005	2006	2011	1.5	0.807	0.182	0.158	0.159	0.23	0.7	0.73	No	None	MES-601-A-2bwr.pdb	2bwr	A	601	MES	-13.454	-27.858	3.17	-19.687	Yes	boat	-54.841	56.028	-16.839	1.43	1.52	1.47	1.47	1.53	1.44	-0.02	22.05	32.69	27.2
2bwr	MES	B	600	2005	2006	2011	1.5	0.807	0.182	0.158	0.159	0.12	1	0.91	No	None	MES-600-B-2bwr.pdb	2bwr	B	600	MES	31.034	-25.008	3.85	0.247	No	chair	-51.203	52.556	-56.677	1.41	1.5	1.47	1.47	1.52	1.43	-0.02	11.33	26.76	18.1
2c1i	MES	A	1464	2005	2005	2018	1.35	0.314	0.225	0.188	0.189	0.19	1	0.82	No	None	MES-1464-A-2c1i.pdb	2c1i	A	1464	MES	31.931	-25.705	4.31	0.711	No	chair	-50.758	51.392	-57.027	1.44	1.54	1.48	1.48	1.53	1.45	0	23.8	38.95	29.9
2c1l	MES	B	1360	2005	2005	2011	1.9	0.308	0.217	0.188	0.188	0.13	1	0.96	No	None	MES-1360-B-2c1l.pdb	2c1l	B	1360	MES	-31.866	25.142	8.54	4.937	No	chair	-52.648	46.843	-51.109	1.45	1.53	1.58	1.56	1.51	1.44	0.03	33.13	43.46	39.4
2c1l	MES	B	1361	2005	2005	2011	1.9	0.308	0.217	0.188	0.188	0.28	1	0.67	No	None	MES-1361-B-2c1l.pdb	2c1l	B	1361	MES	-30.841	25.798	5.74	2.135	No	chair	-57.606	49.36	-48.667	1.45	1.57	1.56	1.56	1.55	1.47	0.05	95.4	96.77	96.1
2c4b	MES	B	1158	2005	2005	2019	1.3	0.654	0.164	0.132	0.133	0.09	0.5	0.97	No	None	MES-1158-B-2c4b.pdb	2c4b	B	1158	MES	-22.257	-26.261	10.97	-11.887	Yes	boat	37.441	17.419	-57.968	1.43	1.54	1.47	1.46	1.53	1.42	-0.02	22.21	43.49	29.1
2c54	HEPES	A	1390	2005	2005	2019	1.5	0.686	0.167	0.118	0.121	0.21	1	0.81	No	None	EPE-1390-A-2c54.pdb	2c54	A	1390	HEPES	-26.703	28.759	2.45	-0.633	No	chair	56.901	-58.179	59.316	1.48	1.52	1.45	1.46	1.53	1.48	-0.01	34.17	44.58	37.4
2c7p	HEPES	A	1334	2005	2005	2019	1.7	None	0.22	0.196	0.196	None	1	None	No	None	EPE-1334-A-2c7p.pdb	2c7p	A	1334	HEPES	-32.086	27.362	0.59	-2.494	No	chair	-59.998	54.505	-54.169	1.51	1.53	1.48	1.51	1.54	1.51	0.02	34.48	37.43	35.6
2c91	MES	B	364	2005	2006	2019	2.3	0.667	0.208	0.16	0.162	0.16	1	0.98	No	None	MES-364-B-2c91.pdb	2c91	B	364	MES	31.581	4.248	9.97	-12.889	Yes	boat	12.212	-2.907	-34.529	1.43	1.54	1.49	1.48	1.53	1.43	-0.01	50.78	65.19	59.9
2c91	MES	C	364	2005	2006	2019	2.3	0.667	0.208	0.16	0.162	0.14	1	0.98	No	None	MES-364-C-2c91.pdb	2c91	C	364	MES	23.384	-25.041	3.21	-0.389	No	chair	50.73	-57.206	54.502	1.44	1.54	1.48	1.48	1.55	1.47	0.01	57.21	64.95	62.4
2c91	MES	D	364	2005	2006	2019	2.3	0.667	0.208	0.16	0.162	0.09	1	0.97	No	None	MES-364-D-2c91.pdb	2c91	D	364	MES	29.213	-6.708	12.5	8.897	No	chair	-17.648	7.017	-22.422	1.45	1.54	1.5	1.48	1.51	1.43	0	48.15	67.43	61.3
2c91	MES	I	363	2005	2006	2019	2.3	0.667	0.208	0.16	0.162	0.22	1	0.97	No	None	MES-363-I-2c91.pdb	2c91	I	363	MES	29.101	-19.086	1.53	-2.071	No	chair	-57.44	47.864	-38.081	1.44	1.53	1.47	1.47	1.55	1.44	0	55.24	61.5	59.9
2c91	MES	J	368	2005	2006	2019	2.3	0.667	0.208	0.16	0.162	0.16	1	0.97	No	None	MES-368-J-2c91.pdb	2c91	J	368	MES	-30.123	-8.988	20.99	-1.868	No	boat	-1.274	-30.718	10.386	1.43	1.54	1.49	1.46	1.51	1.42	-0.02	53.84	60.42	57.6
2cbm	MES	A	1113	2006	2006	2011	2.03	0.266	0.253	0.218	0.218	0.15	1	0.89	No	None	MES-1113-A-2cbm.pdb	2cbm	A	1113	MES	31.587	-28.814	2.93	-0.674	No	chair	-62.913	59.434	-56.458	1.45	1.54	1.53	1.53	1.54	1.45	0.02	28.71	37.27	32.1
2cek	MES	A	601	2006	2006	2021	2.2	0.483	0.206	0.175	0.175	0.2	1	0.85	No	None	MES-601-A-2cek.pdb	2cek	A	601	MES	-29.699	28.557	1.88	-1.721	No	chair	-58.325	57.419	-57.259	1.44	1.53	1.47	1.47	1.53	1.44	0	107.69	108.58	108.1
2cek	MES	A	602	2006	2006	2021	2.2	0.483	0.206	0.175	0.175	0.39	1	0.82	No	None	MES-602-A-2cek.pdb	2cek	A	602	MES	-29.808	27.817	2.31	-1.29	No	chair	-57.516	55.732	-55.797	1.44	1.53	1.47	1.47	1.53	1.44	0	103.34	112.14	108.1
2cf7	HEPES	B	3173	2006	2006	2019	1.5	0.737	0.177	0.153	0.154	0.1	1	0.98	No	None	EPE-3173-B-2cf7.pdb	2cf7	B	3173	HEPES	-30.195	16.144	5.66	2.582	No	chair	-42.181	31.106	-35.543	1.47	1.53	1.46	1.46	1.53	1.47	-0.01	24.04	34.33	29.6
2cf7	HEPES	E	3173	2006	2006	2019	1.5	0.737	0.177	0.153	0.154	0.11	1	0.97	No	None	EPE-3173-E-2cf7.pdb	2cf7	E	3173	HEPES	-31.107	-12.526	12.91	-8.074	No	boat	-6.411	-33.522	19.957	1.47	1.53	1.47	1.46	1.53	1.48	-0.01	18.81	31.27	23
2cf7	HEPES	G	3173	2006	2006	2019	1.5	0.737	0.177	0.153	0.154	0.07	1	0.98	No	None	EPE-3173-G-2cf7.pdb	2cf7	G	3173	HEPES	-31.075	25.28	1.69	-1.386	No	chair	-57.573	53.197	-49.838	1.48	1.52	1.46	1.46	1.53	1.48	-0.01	17.79	32.08	22.7
2cf7	HEPES	K	3173	2006	2006	2019	1.5	0.737	0.177	0.153	0.154	0.12	1	0.97	No	None	EPE-3173-K-2cf7.pdb	2cf7	K	3173	HEPES	-19.01	25.69	3.37	0.285	No	chair	-46.818	55.886	-54.187	1.49	1.53	1.46	1.45	1.52	1.47	-0.01	19.58	34.24	26
2chm	MES	A	1862	2006	2006	2019	1.6	None	0.223	0.195	None	None	1	None	No	None	MES-1862-A-2chm.pdb	2chm	A	1862	MES	-30.802	29.205	2.68	-0.923	No	chair	61.617	-57.174	56.139	1.43	1.53	1.48	1.48	1.53	1.43	0	29.78	37.43	34.1
2ciq	HEPES	A	1289	2006	2006	2018	1.7	0.504	0.219	0.187	0.188	0.17	1	0.95	No	None	EPE-1289-A-2ciq.pdb	2ciq	A	1289	HEPES	28.305	-12.604	8.2	5.122	No	chair	33.289	-22.508	30.549	1.48	1.53	1.47	1.46	1.52	1.47	0	26.3	41.37	35.5
2cl5	MES	B	1215	2006	2006	2011	1.6	0.781	0.178	0.149	0.151	0.2	1	0.85	No	None	MES-1215-B-2cl5.pdb	2cl5	B	1215	MES	31.213	-26.075	4.34	0.737	No	chair	59.623	-50.786	46.813	1.4	1.53	1.47	1.47	1.53	1.41	-0.01	49.83	55.9	52.1
2cv4	MES	A	1001	2005	2005	2011	2.3	0.187	0.23	0.178	0.178	0.15	1	0.94	Yes	None	MES-1001-A-2cv4.pdb	2cv4	A	1001	MES	26.362	-27.841	0.49	-3.113	No	chair	-54.535	55.075	-54.437	1.46	1.55	1.48	1.46	1.53	1.45	0.01	41.98	66.72	56.1
2cv4	MES	F	1002	2005	2005	2011	2.3	0.187	0.23	0.178	0.178	0.18	1	0.88	Yes	None	MES-1002-F-2cv4.pdb	2cv4	F	1002	MES	-27.637	29.257	0.48	-3.128	No	chair	-56.576	57.537	-58.705	1.48	1.55	1.47	1.51	1.51	1.46	0.01	70.26	84.19	76.7
2d03	MES	H	901	2005	2006	2011	1.97	0.062	0.262	0.218	0.218	0.11	1	0.98	No	None	MES-901-H-2d03.pdb	2d03	H	901	MES	29.319	-27.76	0.77	-2.838	No	chair	-57.238	55.943	-54.424	1.45	1.53	1.48	1.47	1.52	1.44	0	38.37	44.64	41.7
2d5m	MES	A	2001	2005	2006	2011	1.05	0.827	0.162	0.128	0.135	0.09	1	0.97	No	None	MES-2001-A-2d5m.pdb	2d5m	A	2001	MES	-29.027	31.991	1.75	-1.856	No	chair	-60.213	61.379	-64.688	1.48	1.53	1.53	1.53	1.53	1.45	0.03	10.06	31.91	16.8
2d7c	MES	A	1	2005	2006	2021	1.75	0.306	0.224	0.202	0.203	0.21	1	0.85	Yes	None	MES-1-A-2d7c.pdb	2d7c	A	1	MES	29.289	29.403	3.4	-19.46	Yes	boat	-1.508	58.421	-56.574	1.45	1.55	1.53	1.53	1.54	1.47	0.02	49.69	52.92	51.1
2dbt	HEPES	A	295	2005	2006	2011	3.14	None	0.225	0.174	0.176	None	1	None	Yes	None	EPE-295-A-2dbt.pdb	2dbt	A	295	HEPES	30.282	-19.584	3.52	0.436	No	chair	-62.626	52.673	-40.278	1.47	1.52	1.44	1.45	1.53	1.47	-0.01	37.55	43.39	39.1
2dbt	HEPES	B	295	2005	2006	2011	3.14	None	0.225	0.174	0.176	None	1	None	Yes	None	EPE-295-B-2dbt.pdb	2dbt	B	295	HEPES	30.004	-8.484	12.74	9.658	No	chair	-52.36	25.424	-10.373	1.48	1.53	1.46	1.46	1.53	1.47	-0.01	43.83	54.77	48.7
2dbt	HEPES	C	295	2005	2006	2011	3.14	None	0.225	0.174	0.176	None	1	None	Yes	None	EPE-295-C-2dbt.pdb	2dbt	C	295	HEPES	-28.26	19.538	4.04	0.964	No	chair	-51.138	41.213	-39.167	1.48	1.53	1.46	1.46	1.52	1.47	-0.01	41.14	44.07	42.4
2dcf	MES	A	504	2006	2007	2021	1.4	0.673	0.195	0.183	0.183	0.34	1	0.87	No	None	MES-504-A-2dcf.pdb	2dcf	A	504	MES	27.692	-25.968	3.44	-0.165	No	chair	-51.834	50.733	-50.526	1.47	1.55	1.56	1.56	1.55	1.47	0.04	38.68	41.76	40.7
2ddq	HEPES	H	501	2006	2006	2011	2.35	0.27	0.263	0.225	0.225	0.33	1	0.74	No	None	EPE-501-H-2ddq.pdb	2ddq	H	501	HEPES	-30.577	30.298	3.61	0.53	No	chair	63.043	-55.611	56.665	1.46	1.59	1.52	1.58	1.54	1.55	0.04	74.89	90.27	84
2ddt	MES	A	313	2006	2006	2011	1.8	0.4	0.23	0.193	0.195	0.13	1	0.91	Yes	None	MES-313-A-2ddt.pdb	2ddt	A	313	MES	-27.866	27.947	1.28	-2.321	No	chair	-55.842	54.459	-54.401	1.41	1.53	1.47	1.47	1.54	1.41	-0.01	32.94	41.5	38
2ddt	MES	B	307	2006	2006	2011	1.8	0.4	0.23	0.193	0.195	0.16	1	0.91	Yes	None	MES-307-B-2ddt.pdb	2ddt	B	307	MES	-27.813	27.909	1.31	-2.288	No	chair	-55.788	54.258	-54.307	1.41	1.53	1.47	1.47	1.54	1.41	-0.01	35.51	41.15	38.6
2dfp	MES	A	4001	1998	1999	2021	2.3	0.442	0.228	0.186	None	0.16	1	0.95	No	None	MES-4001-A-2dfp.pdb	2dfp	A	4001	MES	24.577	-31.732	3.98	0.376	No	chair	-63.858	67.941	-58.149	1.49	1.4	1.45	1.42	1.43	1.5	-0.04	64.7	67.88	66.1
2dkb	MES	A	434	1994	1994	2017	2.1	None	None	None	0.178	None	1	None	No	None	MES-434-A-2dkb.pdb	2dkb	A	434	MES	-31.831	28.736	2.52	-1.08	No	chair	-60.553	56.864	-56.759	1.42	1.52	1.44	1.45	1.52	1.42	-0.02	100	98.53	76.2
2dkv	MES	A	341	2006	2007	2020	2	0.283	0.223	0.175	0.177	0.17	1	0.89	No	None	MES-341-A-2dkv.pdb	2dkv	A	341	MES	-23.347	34.907	5.77	2.166	No	chair	47.972	-61.789	70.311	1.43	1.52	1.5	1.48	1.52	1.41	-0.01	40.14	47.9	43.7
2dkv	MES	A	342	2006	2007	2020	2	0.283	0.223	0.175	0.177	0.19	1	0.89	No	None	MES-342-A-2dkv.pdb	2dkv	A	342	MES	-29.025	23.977	4.12	0.513	No	chair	56.188	-52.258	47.451	1.42	1.52	1.5	1.49	1.53	1.41	-0.01	42.01	50.88	46.7
2dou	HEPES	A	501	2006	2006	2011	2.3	0.204	0.254	0.222	0.222	0.25	1	0.9	Yes	None	EPE-501-A-2dou.pdb	2dou	A	501	HEPES	-27.565	30.871	2.36	-0.721	No	chair	59.439	-57.31	60.376	1.48	1.53	1.49	1.51	1.56	1.48	0.02	47.68	64.66	57.6
2dpk	HEPES	A	1009	2006	2006	2011	2.5	None	0.284	0.222	0.225	None	1	None	No	None	EPE-1009-A-2dpk.pdb	2dpk	A	1009	HEPES	27.254	-29.722	2.3	-0.782	No	chair	-59.388	61.383	-59.136	1.48	1.52	1.45	1.45	1.53	1.48	-0.01	56.3	77.21	68.4
2dq4	MES	A	505	2006	2007	2011	2.5	0.478	0.237	0.207	0.207	0.15	1	0.96	Yes	None	MES-505-A-2dq4.pdb	2dq4	A	505	MES	-32.062	-27.969	4.39	-18.469	Yes	boat	-1.971	-58.707	55.804	1.46	1.55	1.49	1.49	1.55	1.47	0.01	50.23	59.26	55.4
2dq4	MES	B	506	2006	2007	2011	2.5	0.478	0.237	0.207	0.207	0.16	1	0.91	Yes	None	MES-506-B-2dq4.pdb	2dq4	B	506	MES	-35.612	26.234	8.15	4.545	No	chair	65.525	-54.863	47.438	1.45	1.51	1.49	1.49	1.53	1.45	0	52.44	57.07	55.6
2dsg	MES	A	1402	2006	2006	2021	2	0.614	0.211	0.188	0.188	0.22	1	0.83	Yes	None	MES-1402-A-2dsg.pdb	2dsg	A	1402	MES	-29.91	30.413	1.37	-2.23	No	chair	61.049	-59.423	57.929	1.45	1.51	1.49	1.48	1.54	1.45	0.01	59.08	66.16	61.8
2dsg	MES	B	1403	2006	2006	2021	2	0.614	0.211	0.188	0.188	0.22	1	0.88	Yes	None	MES-1403-B-2dsg.pdb	2dsg	B	1403	MES	-30.07	30.32	0.3	-3.299	No	chair	60.935	-59.895	58.964	1.45	1.51	1.5	1.49	1.55	1.45	0.01	45.35	55.43	52.4
2dsg	MES	B	1404	2006	2006	2021	2	0.614	0.211	0.188	0.188	0.27	1	0.67	Yes	None	MES-1404-B-2dsg.pdb	2dsg	B	1404	MES	-29.558	30.423	0.75	-2.853	No	chair	61.011	-59.696	58.357	1.45	1.51	1.49	1.49	1.55	1.45	0.01	62.68	73.95	68.1
2dsh	MES	A	1501	2006	2006	2021	2	0.433	0.218	0.194	0.194	0.27	1	0.73	Yes	None	MES-1501-A-2dsh.pdb	2dsh	A	1501	MES	-29.76	30.472	0.93	-2.673	No	chair	61.117	-59.748	58.305	1.45	1.51	1.49	1.48	1.54	1.45	0	67.82	77.33	72.2
2dsh	MES	B	1502	2006	2006	2021	2	0.433	0.218	0.194	0.194	0.24	1	0.91	Yes	None	MES-1502-B-2dsh.pdb	2dsh	B	1502	MES	-30	30.306	0.45	-3.155	No	chair	60.889	-59.854	58.751	1.45	1.51	1.5	1.49	1.55	1.45	0.01	63.31	70.32	67.9
2dsh	MES	B	1503	2006	2006	2021	2	0.433	0.218	0.194	0.194	0.24	1	0.82	Yes	None	MES-1503-B-2dsh.pdb	2dsh	B	1503	MES	-29.74	30.546	1.07	-2.531	No	chair	61.326	-59.745	58.299	1.45	1.51	1.49	1.49	1.54	1.45	0.01	64.14	73.02	68.4
2dsi	MES	A	1501	2006	2006	2021	2.2	0.404	0.238	0.206	0.206	0.22	1	0.83	Yes	None	MES-1501-A-2dsi.pdb	2dsi	A	1501	MES	-29.837	30.457	1	-2.605	No	chair	61.149	-59.722	58.319	1.45	1.51	1.49	1.48	1.54	1.45	0.01	76.97	82.76	79
2dsi	MES	B	1502	2006	2006	2021	2.2	0.404	0.238	0.206	0.206	0.22	1	0.88	Yes	None	MES-1502-B-2dsi.pdb	2dsi	B	1502	MES	-30.535	29.323	1.28	-2.327	No	chair	58.464	-57.069	57.654	1.45	1.51	1.48	1.49	1.54	1.45	0.01	78.99	82.47	80.2
2dsi	MES	B	1503	2006	2006	2021	2.2	0.404	0.238	0.206	0.206	0.25	1	0.62	Yes	None	MES-1503-B-2dsi.pdb	2dsi	B	1503	MES	-29.777	30.545	0.67	-2.929	No	chair	61.347	-59.958	58.584	1.45	1.51	1.5	1.49	1.55	1.45	0.01	86.69	96.77	91.5
2dv4	MES	A	1501	2006	2007	2021	2.2	0.463	0.225	0.197	0.197	0.32	1	0.67	Yes	None	MES-1501-A-2dv4.pdb	2dv4	A	1501	MES	-29.945	30.448	1.33	-2.272	No	chair	61.332	-59.613	58.031	1.45	1.51	1.49	1.48	1.54	1.45	0.01	82.48	89.65	85.4
2dv4	MES	B	1502	2006	2007	2021	2.2	0.463	0.225	0.197	0.197	0.29	1	0.77	Yes	None	MES-1502-B-2dv4.pdb	2dv4	B	1502	MES	-29.959	30.344	0.76	-2.839	No	chair	61.015	-59.661	58.449	1.45	1.51	1.5	1.49	1.55	1.45	0.01	93.65	96.69	95.9
2dv4	MES	B	1503	2006	2007	2021	2.2	0.463	0.225	0.197	0.197	0.26	1	0.72	Yes	None	MES-1503-B-2dv4.pdb	2dv4	B	1503	MES	-29.848	30.501	0.98	-2.618	No	chair	61.378	-59.818	58.34	1.45	1.5	1.49	1.49	1.55	1.45	0.01	83.5	91.15	87.4
2dv5	MES	A	1501	2006	2007	2021	2.2	0.458	0.228	0.198	0.198	0.34	1	0.7	Yes	None	MES-1501-A-2dv5.pdb	2dv5	A	1501	MES	-29.994	30.535	1.6	-2.004	No	chair	61.46	-59.607	57.943	1.45	1.5	1.49	1.48	1.54	1.45	0	90.78	98.54	93.8
2dv5	MES	B	1502	2006	2007	2021	2.2	0.458	0.228	0.198	0.198	0.27	1	0.74	Yes	None	MES-1502-B-2dv5.pdb	2dv5	B	1502	MES	-29.807	30.517	0.98	-2.622	No	chair	61.235	-59.726	58.339	1.45	1.51	1.49	1.49	1.54	1.45	0	84.22	92.65	88.3
2dv7	MES	A	1501	2006	2007	2021	2.3	0.299	0.241	0.215	0.215	0.31	1	0.66	Yes	None	MES-1501-A-2dv7.pdb	2dv7	A	1501	MES	-30.015	30.405	1.21	-2.391	No	chair	61.144	-59.61	58.217	1.45	1.51	1.49	1.48	1.54	1.45	0.01	103.38	99.69	100.6
2dv7	MES	B	1502	2006	2007	2021	2.3	0.299	0.241	0.215	0.215	0.26	1	0.86	Yes	None	MES-1502-B-2dv7.pdb	2dv7	B	1502	MES	-30.175	30.262	0.48	-3.124	No	chair	60.884	-59.681	58.802	1.45	1.51	1.5	1.49	1.55	1.45	0.01	85.63	93.01	88.8
2dv7	MES	B	1503	2006	2007	2021	2.3	0.299	0.241	0.215	0.215	0.26	1	0.74	Yes	None	MES-1503-B-2dv7.pdb	2dv7	B	1503	MES	-29.904	30.596	0.65	-2.952	No	chair	61.401	-59.969	58.801	1.45	1.51	1.49	1.48	1.54	1.44	0	101.23	98.79	94.9
2dvm	MES	A	2759	2006	2007	2011	1.6	0.436	0.207	0.191	0.191	0.3	1	0.71	Yes	None	MES-2759-A-2dvm.pdb	2dvm	A	2759	MES	26.181	-31.363	2.63	-0.97	No	chair	-60.214	55.553	-53.784	1.43	1.56	1.54	1.52	1.53	1.39	0.01	45.57	51.41	47.5
2dvm	MES	A	2760	2006	2007	2011	1.6	0.436	0.207	0.191	0.191	0.25	1	0.81	Yes	None	MES-2760-A-2dvm.pdb	2dvm	A	2760	MES	26.426	-31.281	2.19	-1.413	No	chair	-59.874	55.84	-54.806	1.43	1.56	1.54	1.52	1.53	1.39	0.01	48.19	49.8	48.8
2dvm	MES	C	2758	2006	2007	2011	1.6	0.436	0.207	0.191	0.191	0.2	1	0.9	Yes	None	MES-2758-C-2dvm.pdb	2dvm	C	2758	MES	27.126	-30.063	3.08	-0.527	No	chair	-57.112	54.115	-55.65	1.44	1.57	1.54	1.53	1.52	1.39	0.01	26.23	37.03	33.6
2dvv	HEPES	A	300	2006	2007	2011	1.8	None	0.239	0.188	0.188	None	1	None	Yes	None	EPE-300-A-2dvv.pdb	2dvv	A	300	HEPES	31.855	-28.332	2.12	-0.96	No	chair	-63.459	60.969	-56.918	1.52	1.53	1.49	1.5	1.54	1.53	0.02	47.75	57.05	52.1
2dwz	HEPES	A	2241	2006	2007	2011	2.4	None	0.268	0.194	0.194	None	1	None	Yes	None	EPE-2241-A-2dwz.pdb	2dwz	A	2241	HEPES	-30.294	31.229	0.74	-2.343	No	chair	60.953	-60.802	62.212	1.49	1.55	1.49	1.5	1.55	1.5	0.02	76.88	88.29	83.5
2dxv	MES	A	1501	2006	2007	2021	1.9	0.477	0.219	0.202	0.202	0.37	1	0.58	Yes	None	MES-1501-A-2dxv.pdb	2dxv	A	1501	MES	-30.456	29.535	1.14	-2.459	No	chair	58.776	-57.52	57.931	1.45	1.51	1.48	1.49	1.54	1.45	0.01	83.61	90.49	86.5
2dxv	MES	B	1502	2006	2007	2021	1.9	0.477	0.219	0.202	0.202	0.28	1	0.67	Yes	None	MES-1502-B-2dxv.pdb	2dxv	B	1502	MES	-29.798	30.482	1.13	-2.474	No	chair	61.287	-59.598	58.142	1.45	1.51	1.49	1.49	1.55	1.45	0.01	75.82	84.26	79.9
2dxw	MES	A	1501	2006	2007	2021	1.8	0.571	0.203	0.195	0.195	0.27	1	0.67	Yes	None	MES-1501-A-2dxw.pdb	2dxw	A	1501	MES	-30.513	29.649	1.7	-1.903	No	chair	59.173	-57.395	57.56	1.45	1.51	1.48	1.5	1.54	1.45	0.01	73.14	79.8	76.1
2dxw	MES	B	1502	2006	2007	2021	1.8	0.571	0.203	0.195	0.195	0.29	1	0.59	Yes	None	MES-1502-B-2dxw.pdb	2dxw	B	1502	MES	-29.858	30.429	0.92	-2.684	No	chair	61.159	-59.648	58.291	1.45	1.51	1.49	1.49	1.55	1.45	0.01	70.24	78.93	74.4
2dxx	MES	A	1501	2006	2007	2021	1.75	0.461	0.212	0.199	0.199	0.26	1	0.74	Yes	None	MES-1501-A-2dxx.pdb	2dxx	A	1501	MES	-30.5	29.674	1.65	-1.954	No	chair	59.235	-57.519	57.648	1.45	1.51	1.48	1.49	1.54	1.45	0.01	59.98	66.04	62.7
2dxx	MES	B	1502	2006	2007	2021	1.75	0.461	0.212	0.199	0.199	0.29	1	0.77	Yes	None	MES-1502-B-2dxx.pdb	2dxx	B	1502	MES	-30.032	30.413	1.21	-2.394	No	chair	61.339	-59.595	58.184	1.45	1.51	1.5	1.49	1.55	1.45	0.01	50.95	61.07	57.9
2dxx	MES	B	1503	2006	2007	2021	1.75	0.461	0.212	0.199	0.199	0.29	1	0.57	Yes	None	MES-1503-B-2dxx.pdb	2dxx	B	1503	MES	-29.847	30.471	0.85	-2.753	No	chair	61.273	-59.745	58.418	1.45	1.51	1.5	1.49	1.55	1.45	0.01	65.11	73.26	69.1
2e07	MES	A	1501	2006	2007	2021	1.9	0.558	0.212	0.197	0.197	0.3	1	0.6	Yes	None	MES-1501-A-2e07.pdb	2e07	A	1501	MES	-30.512	29.599	1.49	-2.112	No	chair	58.987	-57.464	57.744	1.45	1.51	1.48	1.49	1.54	1.45	0	70.08	80.31	74.5
2e07	MES	B	1502	2006	2007	2021	1.9	0.558	0.212	0.197	0.197	0.24	1	0.78	Yes	None	MES-1502-B-2e07.pdb	2e07	B	1502	MES	-29.846	30.295	0.95	-2.653	No	chair	60.961	-59.397	58.123	1.45	1.51	1.49	1.49	1.55	1.45	0.01	63.79	74.09	68.8
2e08	MES	A	1501	2006	2007	2021	2	0.399	0.231	0.203	0.203	0.31	1	0.69	Yes	None	MES-1501-A-2e08.pdb	2e08	A	1501	MES	-30.535	29.585	1.21	-2.391	No	chair	58.907	-57.559	57.989	1.45	1.51	1.48	1.49	1.54	1.45	0	79.27	87.75	83
2e08	MES	B	1502	2006	2007	2021	2	0.399	0.231	0.203	0.203	0.3	1	0.61	Yes	None	MES-1502-B-2e08.pdb	2e08	B	1502	MES	-29.763	30.428	0.88	-2.719	No	chair	61.12	-59.681	58.308	1.45	1.51	1.49	1.49	1.55	1.45	0.01	77.5	85.64	81.7
2e15	MES	A	1501	2006	2007	2021	1.8	0.538	0.211	0.197	0.197	0.29	1	0.61	Yes	None	MES-1501-A-2e15.pdb	2e15	A	1501	MES	-30.459	29.635	1.46	-2.139	No	chair	59.067	-57.468	57.723	1.45	1.51	1.48	1.49	1.54	1.45	0.01	74.45	80.24	76.9
2e15	MES	B	1502	2006	2007	2021	1.8	0.538	0.211	0.197	0.197	0.32	1	0.6	Yes	None	MES-1502-B-2e15.pdb	2e15	B	1502	MES	-29.871	30.403	0.9	-2.706	No	chair	61.11	-59.648	58.333	1.45	1.51	1.49	1.49	1.54	1.45	0.01	67.67	75.06	71.2
2e16	MES	A	1501	2006	2007	2021	2	0.348	0.228	0.203	0.203	0.28	1	0.71	Yes	None	MES-1501-A-2e16.pdb	2e16	A	1501	MES	-30.524	29.536	1.28	-2.326	No	chair	58.854	-57.434	57.842	1.45	1.51	1.48	1.49	1.54	1.45	0	78.83	86.97	82.3
2e16	MES	B	1502	2006	2007	2021	2	0.348	0.228	0.203	0.203	0.27	1	0.72	Yes	None	MES-1502-B-2e16.pdb	2e16	B	1502	MES	-29.937	30.449	0.84	-2.758	No	chair	61.284	-59.756	58.44	1.45	1.5	1.49	1.49	1.55	1.45	0.01	83.89	90.28	87.2
2e17	MES	A	1501	2006	2007	2021	1.9	0.571	0.209	0.192	0.192	0.27	1	0.71	Yes	None	MES-1501-A-2e17.pdb	2e17	A	1501	MES	-29.952	30.405	1.16	-2.446	No	chair	61.124	-59.523	58.148	1.45	1.51	1.5	1.48	1.54	1.45	0.01	72.68	80.46	76.2
2e17	MES	B	1502	2006	2007	2021	1.9	0.571	0.209	0.192	0.192	0.32	1	0.58	Yes	None	MES-1502-B-2e17.pdb	2e17	B	1502	MES	-29.851	30.41	0.74	-2.858	No	chair	61.059	-59.674	58.43	1.45	1.51	1.49	1.49	1.54	1.45	0.01	71.58	79.81	75.5
2e2n	HEPES	B	604	2006	2007	2011	1.9	0.67	0.21	0.175	0.175	0.12	1	0.95	No	None	EPE-604-B-2e2n.pdb	2e2n	B	604	HEPES	-30.922	30.915	0.14	-2.939	No	chair	63.019	-61.559	61.663	1.49	1.55	1.49	1.5	1.54	1.5	0.02	19.71	52.52	29.6
2e2p	HEPES	B	605	2006	2007	2011	2	0.587	0.226	0.183	0.183	0.47	1	0.69	No	None	EPE-605-B-2e2p.pdb	2e2p	B	605	HEPES	-31.335	30.163	0.82	-2.263	No	chair	60.995	-60.09	61.88	1.48	1.56	1.49	1.49	1.55	1.5	0.02	76.23	84.62	79.3
2e4o	MES	D	4246	2006	2007	2011	2.2	0.025	0.272	0.222	0.222	0.19	1	0.95	No	None	MES-4246-D-2e4o.pdb	2e4o	D	4246	MES	-29.953	30.362	0.68	-2.922	No	chair	60.233	-59.431	59.459	1.45	1.55	1.5	1.49	1.55	1.45	0.02	57.22	69.08	64.2
2e4z	MES	A	1001	2006	2007	2011	3.3	0.014	0.324	0.27	0.274	0.23	1	0.81	No	None	MES-1001-A-2e4z.pdb	2e4z	A	1001	MES	29.189	25.963	14.9	-7.959	No	boat	-12.14	59.949	-42.229	1.41	1.53	1.49	1.48	1.53	1.42	-0.02	56.14	89.42	74.9
2e7r	MES	A	1501	2007	2007	2021	1.8	0.459	0.216	0.199	0.199	0.23	1	0.77	Yes	None	MES-1501-A-2e7r.pdb	2e7r	A	1501	MES	-30.416	29.638	1.64	-1.96	No	chair	59.114	-57.386	57.509	1.45	1.51	1.49	1.49	1.54	1.45	0.01	59.75	66.69	62.8
2e7r	MES	B	1502	2007	2007	2021	1.8	0.459	0.216	0.199	0.199	0.28	1	0.68	Yes	None	MES-1502-B-2e7r.pdb	2e7r	B	1502	MES	-29.807	30.483	0.83	-2.772	No	chair	61.126	-59.737	58.424	1.45	1.51	1.5	1.49	1.54	1.45	0.01	65.14	71.29	68.1
2e8i	MES	A	506	2007	2008	2021	1.45	0.645	0.199	0.187	0.187	0.28	1	0.94	No	None	MES-506-A-2e8i.pdb	2e8i	A	506	MES	27.422	-26.44	2.91	-0.696	No	chair	-51.635	51.573	-51.772	1.47	1.55	1.56	1.56	1.55	1.47	0.04	33.57	37.99	36.1
2e8i	MES	A	507	2007	2008	2021	1.45	0.645	0.199	0.187	0.187	0.18	1	0.86	No	None	MES-507-A-2e8i.pdb	2e8i	A	507	MES	-26.59	24.605	4.32	0.713	No	chair	-51.342	49.126	-49.259	1.47	1.55	1.56	1.56	1.55	1.46	0.04	28.13	35.44	31.1
2ead	MES	B	904	2007	2007	2021	1.89	0.73	0.21	0.159	0.162	0.2	1	0.92	No	None	MES-904-B-2ead.pdb	2ead	B	904	MES	-28.346	25.839	5.29	1.688	No	chair	52.609	-48.493	47.63	1.44	1.53	1.47	1.48	1.54	1.44	0	31.78	46.2	40.7
2ef1	HEPES	A	301	2007	2007	2011	2.4	0.158	0.256	0.203	0.203	0.25	1	0.9	Yes	None	EPE-301-A-2ef1.pdb	2ef1	A	301	HEPES	-31.267	30.332	0.51	-2.569	No	chair	61.199	-61.077	61.984	1.49	1.54	1.49	1.5	1.54	1.5	0.02	59.4	83.79	76
2ef1	HEPES	B	302	2007	2007	2011	2.4	0.158	0.256	0.203	0.203	0.32	1	0.84	Yes	None	EPE-302-B-2ef1.pdb	2ef1	B	302	HEPES	-31.161	30.214	0.65	-2.435	No	chair	61.221	-60.547	61.352	1.49	1.55	1.49	1.49	1.54	1.5	0.02	100.34	97.82	92.5
2egb	MES	A	1501	2007	2007	2021	1.9	0.393	0.223	0.201	0.201	0.25	1	0.77	Yes	None	MES-1501-A-2egb.pdb	2egb	A	1501	MES	-30.528	29.638	1.77	-1.838	No	chair	58.824	-57.34	58.079	1.45	1.54	1.48	1.49	1.54	1.45	0.01	75.6	81.82	78.2
2egb	MES	B	1502	2007	2007	2021	1.9	0.393	0.223	0.201	0.201	0.24	1	0.78	Yes	None	MES-1502-B-2egb.pdb	2egb	B	1502	MES	-30.406	29.535	1.66	-1.943	No	chair	58.638	-57.068	57.891	1.45	1.54	1.48	1.49	1.54	1.45	0.01	69.81	80.26	74.8
2egl	MES	A	1501	2007	2007	2021	1.8	0.467	0.213	0.199	0.199	0.2	1	0.82	Yes	None	MES-1501-A-2egl.pdb	2egl	A	1501	MES	-30.588	29.642	1.92	-1.682	No	chair	58.869	-57.206	57.975	1.45	1.54	1.48	1.49	1.54	1.45	0.01	62.05	66.28	63.8
2egl	MES	B	1502	2007	2007	2021	1.8	0.467	0.213	0.199	0.199	0.26	1	0.58	Yes	None	MES-1502-B-2egl.pdb	2egl	B	1502	MES	-30.466	29.509	1.61	-1.997	No	chair	58.541	-57.15	58.05	1.45	1.55	1.48	1.49	1.54	1.45	0.01	69.33	77.54	73.2
2egs	MES	A	1501	2007	2007	2021	1.9	0.167	0.242	0.221	0.221	0.19	1	0.83	Yes	None	MES-1501-A-2egs.pdb	2egs	A	1501	MES	-30.592	29.608	1.99	-1.611	No	chair	58.829	-57.139	57.904	1.45	1.54	1.48	1.49	1.54	1.45	0.01	70.22	74.15	71.8
2egs	MES	B	1502	2007	2007	2021	1.9	0.167	0.242	0.221	0.221	0.23	1	0.81	Yes	None	MES-1502-B-2egs.pdb	2egs	B	1502	MES	-30.293	29.547	1.47	-2.134	No	chair	58.681	-57.205	58.026	1.45	1.55	1.48	1.49	1.54	1.45	0.01	66.56	75.86	71
2eh2	MES	A	1404	2007	2007	2021	2	0.411	0.232	0.195	0.195	0.31	1	0.69	Yes	None	MES-1404-A-2eh2.pdb	2eh2	A	1404	MES	-29.679	30.364	0.6	-2.999	No	chair	60.371	-59.65	58.85	1.45	1.54	1.5	1.48	1.54	1.45	0.01	58.38	68.26	62.7
2eh2	MES	B	1401	2007	2007	2021	2	0.411	0.232	0.195	0.195	0.38	1	0.8	Yes	None	MES-1401-B-2eh2.pdb	2eh2	B	1401	MES	-30.346	30.276	0.85	-2.75	No	chair	60.392	-59.479	59.083	1.45	1.54	1.5	1.48	1.55	1.45	0.01	75.1	78.35	76.5
2eh2	MES	B	1402	2007	2007	2021	2	0.411	0.232	0.195	0.195	0.1	1	0.97	Yes	None	MES-1402-B-2eh2.pdb	2eh2	B	1402	MES	-30.16	30.426	0.67	-2.929	No	chair	60.76	-60.172	59.955	1.45	1.54	1.5	1.48	1.55	1.45	0.01	24.44	37.6	32.3
2eh2	MES	B	1403	2007	2007	2021	2	0.411	0.232	0.195	0.195	0.24	1	0.73	Yes	None	MES-1403-B-2eh2.pdb	2eh2	B	1403	MES	-30.326	29.722	0.93	-2.674	No	chair	60.947	-59.408	58.491	1.45	1.54	1.49	1.49	1.55	1.45	0.01	49.61	66.1	57.4
2ehc	MES	A	1501	2007	2007	2021	1.8	0.549	0.213	0.198	0.198	0.23	1	0.77	Yes	None	MES-1501-A-2ehc.pdb	2ehc	A	1501	MES	-30.49	29.589	1.92	-1.68	No	chair	58.837	-57.152	57.846	1.45	1.54	1.48	1.49	1.54	1.45	0.01	62.15	68.14	64.9
2ehc	MES	B	1502	2007	2007	2021	1.8	0.549	0.213	0.198	0.198	0.28	1	0.59	Yes	None	MES-1502-B-2ehc.pdb	2ehc	B	1502	MES	-30.359	29.834	0.96	-2.647	No	chair	60.978	-59.378	58.558	1.45	1.54	1.49	1.49	1.55	1.45	0.01	67.4	76.05	71.5
2ehl	MES	A	1501	2007	2007	2021	1.6	0.567	0.199	0.185	0.185	0.24	1	0.79	Yes	None	MES-1501-A-2ehl.pdb	2ehl	A	1501	MES	-30.442	29.599	1.91	-1.697	No	chair	58.885	-57.129	57.806	1.45	1.55	1.48	1.49	1.54	1.45	0.01	46.37	53.31	49.8
2ehl	MES	B	1502	2007	2007	2021	1.6	0.567	0.199	0.185	0.185	0.37	1	0.48	Yes	None	MES-1502-B-2ehl.pdb	2ehl	B	1502	MES	-30.349	29.92	0.86	-2.746	No	chair	60.932	-59.515	58.783	1.45	1.54	1.49	1.49	1.55	1.45	0.01	49.71	58.64	53.7
2ehl	MES	B	1503	2007	2007	2021	1.6	0.567	0.199	0.185	0.185	0.14	1	0.93	Yes	None	MES-1503-B-2ehl.pdb	2ehl	B	1503	MES	-30.403	30.489	0.96	-2.641	No	chair	61.188	-59.958	59.592	1.45	1.54	1.5	1.49	1.54	1.45	0.01	19.73	33.04	28
2ejj	MES	A	1303	2007	2007	2021	2.1	0.425	0.222	0.201	0.201	0.23	1	0.82	Yes	None	MES-1303-A-2ejj.pdb	2ejj	A	1303	MES	-30.537	29.832	1.09	-2.511	No	chair	60.883	-59.272	58.355	1.45	1.54	1.49	1.49	1.54	1.45	0.01	57.27	68.7	62.8
2ejj	MES	A	1304	2007	2007	2021	2.1	0.425	0.222	0.201	0.201	0.24	1	0.85	Yes	None	MES-1304-A-2ejj.pdb	2ejj	A	1304	MES	-30.455	29.717	0.91	-2.689	No	chair	61.108	-59.802	58.582	1.45	1.54	1.49	1.48	1.54	1.45	0.01	77.21	80.99	79.1
2esb	HEPES	A	1002	2005	2006	2011	2	0.71	0.189	0.159	0.161	0.11	1	0.99	No	None	EPE-1002-A-2esb.pdb	2esb	A	1002	HEPES	22.942	-26.049	0.2	-2.88	No	chair	-45.27	48.892	-51.264	1.5	1.53	1.5	1.52	1.55	1.51	0.02	11.94	70	34.4
2exh	MES	A	2005	2005	2006	2017	1.88	0.084	0.286	0.233	0.235	0.11	1	0.96	No	None	MES-2005-A-2exh.pdb	2exh	A	2005	MES	-30.708	10.988	8.33	4.732	No	chair	-41.481	24.105	-24.358	1.45	1.53	1.48	1.48	1.54	1.43	0	29.67	34.75	33.3
2exh	MES	B	2006	2005	2006	2017	1.88	0.084	0.286	0.233	0.235	0.3	1	0.62	No	None	MES-2006-B-2exh.pdb	2exh	B	2006	MES	-28.473	-19.74	7.06	-15.8	Yes	boat	-3.866	-45.786	40.51	1.46	1.54	1.48	1.48	1.54	1.46	0	76.17	78.43	77.2
2exh	MES	D	2007	2005	2006	2017	1.88	0.084	0.286	0.233	0.235	0.39	1	0.71	No	None	MES-2007-D-2exh.pdb	2exh	D	2007	MES	-29.431	-16.918	12.45	-10.41	Yes	boat	-23.318	-30.823	42.363	1.45	1.54	1.48	1.48	1.54	1.45	0	96.6	98.07	97.3
2exi	MES	A	3005	2005	2006	2021	2.15	0.283	0.276	0.199	0.203	0.13	1	0.97	No	None	MES-3005-A-2exi.pdb	2exi	A	3005	MES	-29.813	17.046	6.44	2.84	No	chair	-45.875	37.028	-37.739	1.46	1.54	1.48	1.48	1.53	1.44	0.01	29.96	37.37	34.8
2exi	MES	B	3006	2005	2006	2021	2.15	0.283	0.276	0.199	0.203	0.3	1	0.82	No	None	MES-3006-B-2exi.pdb	2exi	B	3006	MES	-22.645	-19.432	21.52	-1.341	No	boat	57.117	-24.905	-24.635	1.46	1.54	1.47	1.48	1.54	1.46	0	74.77	77.85	76.4
2exi	MES	D	3007	2005	2006	2021	2.15	0.283	0.276	0.199	0.203	0.44	1	0.53	No	None	MES-3007-D-2exi.pdb	2exi	D	3007	MES	-29.63	-11.245	20.87	-1.988	No	boat	45.406	6.562	-33.814	1.45	1.57	1.49	1.48	1.54	1.45	0.01	109.81	112.09	111.1
2exj	MES	A	2013	2005	2006	2021	2.2	0.112	0.282	0.205	0.208	0.14	1	0.96	No	None	MES-2013-A-2exj.pdb	2exj	A	2013	MES	-30.435	9.255	10.3	6.696	No	chair	-44.19	22.784	-17.475	1.45	1.53	1.5	1.48	1.54	1.43	0.01	34.06	38.02	36.1
2exj	MES	B	2014	2005	2006	2021	2.2	0.112	0.282	0.205	0.208	0.36	1	0.71	No	None	MES-2014-B-2exj.pdb	2exj	B	2014	MES	17.838	22.844	20.64	-2.218	No	boat	54.671	-31.726	-15.616	1.48	1.55	1.47	1.47	1.55	1.46	0.01	81.6	85.63	83.5
2exj	MES	D	2015	2005	2006	2021	2.2	0.112	0.282	0.205	0.208	0.46	1	0.48	No	None	MES-2015-D-2exj.pdb	2exj	D	2015	MES	-27.094	-13.488	22.38	-0.477	No	boat	39.626	13.122	-38.982	1.46	1.54	1.48	1.48	1.55	1.46	0	116.18	118.68	117.3
2exk	MES	A	2013	2005	2006	2021	2.2	None	0.238	0.185	0.188	None	1	None	No	None	MES-2013-A-2exk.pdb	2exk	A	2013	MES	-32.754	13.093	11.09	7.483	No	chair	-39.396	25.447	-31.88	1.45	1.53	1.48	1.47	1.53	1.43	0	47.43	52	50.1
2exk	MES	B	2014	2005	2006	2021	2.2	None	0.238	0.185	0.188	None	1	None	No	None	MES-2014-B-2exk.pdb	2exk	B	2014	MES	-23.513	-16.336	22.92	0.064	No	boat	59.296	-30.539	-18.037	1.47	1.55	1.47	1.48	1.54	1.47	0	78.46	79.87	79.1
2exk	MES	D	2015	2005	2006	2021	2.2	None	0.238	0.185	0.188	None	1	None	No	None	MES-2015-D-2exk.pdb	2exk	D	2015	MES	-27.347	-19.852	6.45	-16.406	Yes	boat	-11.286	-41.372	45.348	1.46	1.54	1.48	1.49	1.55	1.46	0	125.31	126.32	125.8
2eyq	HEPES	A	1151	2005	2006	2011	3.2	0.183	0.295	0.234	0.234	0.4	1	0.89	No	None	EPE-1151-A-2eyq.pdb	2eyq	A	1151	HEPES	-30.318	31.06	1.43	-1.654	No	chair	59.693	-60.269	61.959	1.49	1.56	1.5	1.48	1.53	1.49	0.01	104.94	106.23	105.5
2eyq	HEPES	A	1152	2005	2006	2011	3.2	0.183	0.295	0.234	0.234	0.38	1	0.87	No	None	EPE-1152-A-2eyq.pdb	2eyq	A	1152	HEPES	30.467	-31.305	1.41	-1.675	No	chair	60.336	-61.58	62.689	1.49	1.55	1.51	1.5	1.53	1.5	0.02	88.46	92.24	89.8
2eyq	HEPES	B	1150	2005	2006	2011	3.2	0.183	0.295	0.234	0.234	0.34	1	0.84	No	None	EPE-1150-B-2eyq.pdb	2eyq	B	1150	HEPES	-30.229	31.76	0.8	-2.279	No	chair	64.213	-63.478	62.665	1.48	1.56	1.5	1.48	1.53	1.47	0.01	81.96	92.63	88.4
2eyq	HEPES	B	1151	2005	2006	2011	3.2	0.183	0.295	0.234	0.234	0.45	1	0.75	No	None	EPE-1151-B-2eyq.pdb	2eyq	B	1151	HEPES	-31.671	28.778	2.12	-0.963	No	chair	57.879	-58.207	61.006	1.5	1.55	1.5	1.48	1.54	1.5	0.02	105.35	109.4	108.1
2eyq	HEPES	B	1152	2005	2006	2011	3.2	0.183	0.295	0.234	0.234	0.47	1	0.74	No	None	EPE-1152-B-2eyq.pdb	2eyq	B	1152	HEPES	-29.937	31.245	0.9	-2.182	No	chair	59.836	-60.466	61.97	1.49	1.55	1.5	1.5	1.54	1.5	0.02	95.4	98.93	96.5
2f17	HEPES	B	2201	2005	2005	2011	2.5	0.09	0.252	0.237	0.24	0.35	1	0.68	No	None	EPE-2201-B-2f17.pdb	2f17	B	2201	HEPES	28.086	-30.139	1.41	-1.674	No	chair	-60.805	59.012	-57.397	1.46	1.53	1.47	1.46	1.5	1.48	-0.01	100.11	99.68	100.3
2f25	HEPES	A	1003	2005	2006	2021	1.95	0.27	0.222	0.192	None	0.15	1	0.94	No	None	EPE-1003-A-2f25.pdb	2f25	A	1003	HEPES	23.909	-27.828	0.92	-2.164	No	chair	-57.169	57.398	-50.838	1.49	1.48	1.51	1.51	1.53	1.49	0.01	15.7	24.75	20.7
2f25	HEPES	A	1005	2005	2006	2021	1.95	0.27	0.222	0.192	None	0.15	1	0.91	No	None	EPE-1005-A-2f25.pdb	2f25	A	1005	HEPES	26.461	-27.554	0.76	-2.318	No	chair	-57.13	56.577	-52.789	1.51	1.5	1.51	1.51	1.54	1.5	0.02	29	47.24	38.8
2f25	HEPES	B	1004	2005	2006	2021	1.95	0.27	0.222	0.192	None	0.15	1	0.95	No	None	EPE-1004-B-2f25.pdb	2f25	B	1004	HEPES	24.224	-27.99	0.99	-2.092	No	chair	-57.412	57.511	-51.396	1.49	1.49	1.51	1.52	1.53	1.49	0.01	18.3	25.14	21.4
2f25	HEPES	B	1006	2005	2006	2021	1.95	0.27	0.222	0.192	None	0.15	1	0.9	No	None	EPE-1006-B-2f25.pdb	2f25	B	1006	HEPES	26.722	-27.784	0.18	-2.898	No	chair	-56.632	57.18	-54.125	1.52	1.5	1.51	1.51	1.53	1.49	0.02	25.21	43.42	33.9
2f27	HEPES	A	1003	2005	2006	2021	2.15	0.457	0.224	0.186	None	0.13	1	0.97	No	None	EPE-1003-A-2f27.pdb	2f27	A	1003	HEPES	24.256	-28.18	1.13	-1.952	No	chair	-58.406	58.003	-51.064	1.49	1.49	1.51	1.52	1.53	1.49	0.01	22.26	29.64	26.4
2f27	HEPES	A	1005	2005	2006	2021	2.15	0.457	0.224	0.186	None	0.14	1	0.94	No	None	EPE-1005-A-2f27.pdb	2f27	A	1005	HEPES	26.838	-27.685	0.58	-2.502	No	chair	-57.032	56.751	-53.481	1.52	1.5	1.51	1.51	1.54	1.49	0.02	37.72	52.12	43.1
2f27	HEPES	B	1004	2005	2006	2021	2.15	0.457	0.224	0.186	None	0.15	1	0.95	No	None	EPE-1004-B-2f27.pdb	2f27	B	1004	HEPES	24.233	-28.644	1.39	-1.689	No	chair	-58.12	59.253	-53.235	1.49	1.49	1.51	1.52	1.53	1.49	0.01	20.84	29.47	25.4
2f27	HEPES	B	1006	2005	2006	2021	2.15	0.457	0.224	0.186	None	0.15	1	0.89	No	None	EPE-1006-B-2f27.pdb	2f27	B	1006	HEPES	26.807	-27.417	1.62	-1.463	No	chair	-57.309	56.171	-52.198	1.51	1.5	1.51	1.51	1.54	1.5	0.02	36.7	52.53	44.3
2f29	HEPES	A	382	2005	2006	2021	2.92	0.178	0.265	0.188	None	0.17	1	0.97	No	None	EPE-382-A-2f29.pdb	2f29	A	382	HEPES	25.384	-28.162	1.41	-1.671	No	chair	-59.107	58.005	-51.63	1.5	1.49	1.51	1.51	1.54	1.49	0.01	26.94	33.16	30.2
2f29	HEPES	A	383	2005	2006	2021	2.92	0.178	0.265	0.188	None	0.22	1	0.94	No	None	EPE-383-A-2f29.pdb	2f29	A	383	HEPES	29.405	-26.226	2.52	-0.563	No	chair	-57.783	55.754	-51.301	1.51	1.49	1.51	1.5	1.54	1.49	0.01	47.61	54.31	50.2
2f29	HEPES	B	382	2005	2006	2021	2.92	0.178	0.265	0.188	None	0.18	1	0.98	No	None	EPE-382-B-2f29.pdb	2f29	B	382	HEPES	25.837	-27.944	0.94	-2.144	No	chair	-58.139	57.859	-52.268	1.5	1.49	1.51	1.5	1.53	1.49	0.01	19.66	25.17	21.8
2f29	HEPES	B	383	2005	2006	2021	2.92	0.178	0.265	0.188	None	0.21	1	0.94	No	None	EPE-383-B-2f29.pdb	2f29	B	383	HEPES	26.7	-27.417	1.62	-1.457	No	chair	-57.187	55.956	-52.024	1.51	1.5	1.5	1.51	1.54	1.49	0.01	41.5	52.33	45.9
2f9r	HEPES	B	701	2005	2006	2011	1.85	0.181	0.234	0.187	0.19	0.06	1	0.99	No	None	EPE-701-B-2f9r.pdb	2f9r	B	701	HEPES	-31.824	22.27	3.87	0.789	No	chair	42.638	-43.569	52.276	1.48	1.52	1.47	1.44	1.52	1.47	-0.01	15.52	19.89	18
2f9r	HEPES	C	703	2005	2006	2011	1.85	0.181	0.234	0.187	0.19	0.08	1	0.98	No	None	EPE-703-C-2f9r.pdb	2f9r	C	703	HEPES	29.555	-20.528	2.06	-1.024	No	chair	49.68	-43.984	44.395	1.47	1.52	1.45	1.45	1.52	1.48	-0.01	23.16	32.91	28.1
2f9r	HEPES	D	704	2005	2006	2011	1.85	0.181	0.234	0.187	0.19	0.08	1	0.98	No	None	EPE-704-D-2f9r.pdb	2f9r	D	704	HEPES	29.084	5.646	7.83	-13.148	Yes	boat	30.12	8.24	-15.293	1.45	1.52	1.46	1.46	1.52	1.47	-0.02	22.97	30.56	25.6
2faf	HEPES	A	1002	2005	2006	2020	1.7	0.622	0.191	0.161	0.162	0.22	1	0.97	No	None	EPE-1002-A-2faf.pdb	2faf	A	1002	HEPES	30.25	-19.405	3.53	0.454	No	chair	50.613	-41.323	40.435	1.48	1.52	1.46	1.46	1.53	1.48	-0.01	26.49	39	32.1
2fcj	MES	C	601	2005	2006	2012	1.3	0.233	0.214	0.192	0.192	0.23	0.5	0.71	Yes	None	MES-601-C-2fcj.pdb	2fcj	C	601	MES	-33.586	11.602	10.37	6.762	No	chair	-43.576	24.132	-25.832	1.42	1.52	1.46	1.46	1.52	1.42	-0.02	18.31	23.91	21.7
2fk6	MES	A	801	2006	2006	2021	2.9	0.003	0.299	0.25	0.251	0.21	1	0.89	No	None	MES-801-A-2fk6.pdb	2fk6	A	801	MES	28.666	-29.642	0.54	-3.06	No	chair	-59.414	61.57	-59.02	1.46	1.39	1.45	1.42	1.41	1.47	-0.05	84.99	89.33	87.3
2fyc	MES	A	805	2006	2006	2021	2	0.17	0.246	0.2	0.2	0.19	1	0.86	No	None	MES-805-A-2fyc.pdb	2fyc	A	805	MES	27.824	-31.424	2.44	-1.16	No	chair	-62.699	59.903	-56.107	1.44	1.54	1.52	1.53	1.53	1.46	0.02	53.01	62.94	57.4
2fyd	MES	A	805	2006	2006	2021	2	0.247	0.242	0.201	0.201	0.19	1	0.89	No	None	MES-805-A-2fyd.pdb	2fyd	A	805	MES	30.922	-28.453	2.72	-0.883	No	chair	-61.531	57.949	-55.614	1.44	1.55	1.53	1.53	1.54	1.45	0.02	52.8	61.84	57.3
2fyd	MES	C	806	2006	2006	2021	2	0.247	0.242	0.201	0.201	0.23	1	0.78	No	None	MES-806-C-2fyd.pdb	2fyd	C	806	MES	28.484	-30.949	2.06	-1.545	No	chair	-60.934	59.4	-56.718	1.44	1.53	1.52	1.52	1.53	1.47	0.02	54.54	65.59	59.5
2g0a	HEPES	A	901	2006	2006	2011	2.35	0.613	0.229	0.149	0.153	0.16	1	0.91	Yes	None	EPE-901-A-2g0a.pdb	2g0a	A	901	HEPES	28.238	7.379	10.47	-10.513	Yes	boat	31.261	10.009	-20.762	1.48	1.53	1.46	1.46	1.53	1.48	-0.01	83.8	90.35	86.4
2g0a	HEPES	B	902	2006	2006	2011	2.35	0.613	0.229	0.149	0.153	0.17	1	0.91	Yes	None	EPE-902-B-2g0a.pdb	2g0a	B	902	HEPES	28.72	11.456	4.31	-16.671	Yes	boat	18.857	23.311	-25.017	1.48	1.53	1.46	1.46	1.52	1.48	-0.02	76.98	86.25	80.6
2g6p	HEPES	A	471	2006	2006	2011	1.9	0.396	0.241	0.193	0.193	0.23	1	0.79	No	None	EPE-471-A-2g6p.pdb	2g6p	A	471	HEPES	-33.466	24.312	3.18	0.099	No	chair	-60.814	51.543	-47.64	1.54	1.56	1.49	1.53	1.55	1.55	0.04	33.83	82.3	50.2
2g8e	MES	A	401	2006	2006	2017	2.25	0.262	0.244	0.177	0.181	0.32	1	0.73	No	None	MES-401-A-2g8e.pdb	2g8e	A	401	MES	24.867	26.25	11.89	-10.969	Yes	boat	11.11	46.764	-60.743	1.46	1.54	1.48	1.48	1.53	1.46	0	86.71	90.43	88
2g9h	HEPES	A	601	2006	2006	2017	2	0.274	0.252	0.213	0.215	0.19	1	0.92	No	None	EPE-601-A-2g9h.pdb	2g9h	A	601	HEPES	29.104	7.686	14.4	-6.579	No	boat	-65.726	35.382	6.72	1.47	1.52	1.46	1.46	1.54	1.48	-0.02	25.04	32.43	28.7
2gcv	MES	A	501	2006	2006	2021	2.1	0.345	0.24	0.22	None	0.24	1	0.91	No	None
2gcv	MES	B	502	2006	2006	2021	2.1	0.345	0.24	0.22	None	0.24	1	0.94	No	None	MES-502-B-2gcv.pdb	2gcv	B	502	MES	-29.985	30.537	0.48	-3.127	No	chair	60.085	-60.183	60.006	1.45	1.54	1.49	1.48	1.54	1.45	0.01	38.89	51.44	45.6
2gn4	MES	B	336	2006	2006	2017	1.9	0.117	0.229	0.197	None	0.11	1	0.94	No	None	MES-336-B-2gn4.pdb	2gn4	B	336	MES	-31.064	30.333	1.08	-2.523	No	chair	-61.524	60.56	-60.412	1.43	1.53	1.46	1.45	1.53	1.43	-0.01	32.55	41.82	38.1
2gn4	MES	B	337	2006	2006	2017	1.9	0.117	0.229	0.197	None	0.24	1	0.73	No	None	MES-337-B-2gn4.pdb	2gn4	B	337	MES	-31.128	30.443	1.39	-2.211	No	chair	-60.846	60.228	-61.054	1.43	1.53	1.46	1.46	1.53	1.43	-0.01	47.57	58.57	51.6
2gn6	MES	B	336	2006	2006	2017	2.7	0.011	0.269	0.204	None	0.46	1	0.66	No	None	MES-336-B-2gn6.pdb	2gn6	B	336	MES	-30.995	30.072	1.37	-2.228	No	chair	-61.447	60.172	-60.083	1.43	1.53	1.46	1.46	1.53	1.43	-0.01	78.85	80	79.8
2gn8	MES	A	337	2006	2006	2017	2.1	0.052	0.245	0.209	None	0.16	1	0.89	No	None	MES-337-A-2gn8.pdb	2gn8	A	337	MES	-31.009	30.265	1.21	-2.392	No	chair	-61.62	60.543	-60.148	1.43	1.53	1.46	1.46	1.53	1.43	-0.01	40.11	44.58	42.6
2gn9	MES	B	336	2006	2006	2017	2.8	0.001	0.307	0.22	None	0.26	1	0.86	No	None	MES-336-B-2gn9.pdb	2gn9	B	336	MES	-31.163	30.321	1.14	-2.465	No	chair	-61.323	60.586	-60.805	1.43	1.53	1.46	1.45	1.53	1.43	-0.01	68.33	80	75.4
2gna	MES	B	336	2006	2006	2017	2.6	0.036	0.25	0.196	None	0.2	1	0.91	No	None	MES-336-B-2gna.pdb	2gna	B	336	MES	-31.15	30.141	1.19	-2.413	No	chair	-61.401	60.297	-60.203	1.43	1.54	1.46	1.45	1.54	1.43	-0.01	60.94	61.86	61.5
2gp9	HEPES	B	301	2006	2006	2021	1.87	0.151	0.218	0.195	None	0.4	1	0.7	No	None	EPE-301-B-2gp9.pdb	2gp9	B	301	HEPES	33.315	-25.338	2.36	-0.721	No	chair	-62.478	59.315	-51.782	1.56	1.57	1.57	1.49	1.56	1.56	0.06	70.57	94.37	83.5
2gq3	HEPES	A	5000	2006	2006	2017	2.3	0.127	0.244	0.178	0.174	0.13	1	0.93	No	None	EPE-5000-A-2gq3.pdb	2gq3	A	5000	HEPES	31.545	-20.355	6.91	3.826	No	chair	-40.671	39.477	-47.314	1.5	1.55	1.48	1.48	1.53	1.47	0.01	52.07	62.1	56.5
2gq3	HEPES	B	6000	2006	2006	2017	2.3	0.127	0.244	0.178	0.174	0.24	1	0.94	No	None	EPE-6000-B-2gq3.pdb	2gq3	B	6000	HEPES	-29.861	26.15	1.49	-1.587	No	chair	48.038	-51.493	56.404	1.49	1.53	1.46	1.47	1.53	1.47	0	80.13	97.67	91.1
2gss	MES	A	211	1996	1997	2011	1.9	0.261	0.229	0.209	0.209	0.16	1	0.91	No	None	MES-211-A-2gss.pdb	2gss	A	211	MES	27.646	23.324	7.86	-14.996	Yes	boat	10.122	43.13	-49.506	1.45	1.54	1.55	1.55	1.54	1.45	0.02	34.23	38.47	35.7
2gss	MES	A	212	1996	1997	2011	1.9	0.261	0.229	0.209	0.209	0.46	1	0.23	No	None	MES-212-A-2gss.pdb	2gss	A	212	MES	26.382	24.435	12.19	-10.671	Yes	boat	13.776	42.004	-55.263	1.46	1.55	1.55	1.55	1.55	1.46	0.03	74.51	84	79
2gss	MES	B	210	1996	1997	2011	1.9	0.261	0.229	0.209	0.209	0.17	1	0.88	No	None	MES-210-B-2gss.pdb	2gss	B	210	MES	27.516	23.602	7.42	-15.442	Yes	boat	9.402	43.803	-49.738	1.45	1.54	1.55	1.55	1.54	1.45	0.02	34.87	39.17	36.4
2gt7	MES	B	601	2006	2006	2011	1.82	0.419	0.217	0.17	0.172	0.19	0.5	0.78	No	None	MES-601-B-2gt7.pdb	2gt7	B	601	MES	-22.575	3.81	6.31	2.704	No	chair	-25.136	8.167	-8.928	1.43	1.53	1.47	1.47	1.53	1.43	-0.01	16.89	34.49	24.1
2gx8	HEPES	A	376	2006	2006	2017	2.2	None	0.261	0.196	0.199	None	1	None	Yes	None	EPE-376-A-2gx8.pdb	2gx8	A	376	HEPES	27.599	-21.33	3.13	0.051	No	chair	-42.092	40.868	-46.388	1.48	1.53	1.46	1.45	1.52	1.47	-0.01	70.58	94.03	79.2
2gx8	HEPES	A	377	2006	2006	2017	2.2	None	0.261	0.196	0.199	None	1	None	Yes	None	EPE-377-A-2gx8.pdb	2gx8	A	377	HEPES	29.81	-18.967	6.87	3.794	No	chair	-56.195	42.848	-34.633	1.47	1.51	1.45	1.46	1.53	1.48	-0.01	71.82	77.59	74.4
2gx8	HEPES	B	376	2006	2006	2017	2.2	None	0.261	0.196	0.199	None	1	None	Yes	None	EPE-376-B-2gx8.pdb	2gx8	B	376	HEPES	-30.743	22.49	4.5	1.424	No	chair	-49.662	43.944	-48.388	1.47	1.52	1.45	1.46	1.53	1.47	-0.01	58.17	75.63	65
2gx8	HEPES	C	376	2006	2006	2017	2.2	None	0.261	0.196	0.199	None	1	None	Yes	None	EPE-376-C-2gx8.pdb	2gx8	C	376	HEPES	30.006	-19.375	5.65	2.571	No	chair	-40.045	36.299	-44.627	1.48	1.53	1.46	1.45	1.52	1.47	-0.01	65.69	75.17	69.1
2gx8	HEPES	C	377	2006	2006	2017	2.2	None	0.261	0.196	0.199	None	1	None	Yes	None	EPE-377-C-2gx8.pdb	2gx8	C	377	HEPES	-33.338	17.313	5.44	2.36	No	chair	-51.344	37.582	-37.157	1.47	1.52	1.46	1.46	1.52	1.47	-0.01	49.81	73	63.2
2gxf	MES	A	201	2006	2006	2011	3.1	0.072	0.286	0.259	0.259	0.22	1	0.94	Yes	None	MES-201-A-2gxf.pdb	2gxf	A	201	MES	29.605	-29.097	1.01	-2.59	No	chair	-56.115	57.69	-59.093	1.45	1.56	1.48	1.54	1.56	1.47	0.03	24.4	37.1	30.6
2gxf	MES	B	201	2006	2006	2011	3.1	0.072	0.286	0.259	0.259	0.18	1	0.94	Yes	None	MES-201-B-2gxf.pdb	2gxf	B	201	MES	-26.37	28.91	1.56	-2.044	No	chair	-54.686	57.855	-59.543	1.47	1.56	1.49	1.54	1.57	1.47	0.03	28.65	34.97	32.1
2gxf	MES	C	201	2006	2006	2011	3.1	0.072	0.286	0.259	0.259	0.22	1	0.93	Yes	None	MES-201-C-2gxf.pdb	2gxf	C	201	MES	27.061	-29.969	2.22	-1.387	No	chair	-54.178	58.15	-60.217	1.46	1.55	1.5	1.54	1.56	1.46	0.03	33.18	48.9	40.8
2gxf	MES	D	201	2006	2006	2011	3.1	0.072	0.286	0.259	0.259	0.27	1	0.92	Yes	None	MES-201-D-2gxf.pdb	2gxf	D	201	MES	27.753	-30.11	1.16	-2.443	No	chair	-54.695	58.032	-60.22	1.46	1.55	1.5	1.52	1.56	1.46	0.03	58.06	69.81	63.5
2h0t	HEPES	A	600	2006	2007	2021	1.6	0.693	0.199	0.16	0.16	0.26	1	0.85	No	None
2h0w	MES	B	601	2006	2006	2011	2.4	0.215	0.24	0.219	None	0.23	1	0.94	No	None
2h0w	MES	B	602	2006	2006	2011	2.4	0.215	0.24	0.219	None	0.26	1	0.93	No	None	MES-602-B-2h0w.pdb	2h0w	B	602	MES	-29.406	30.741	0.77	-2.831	No	chair	61.152	-60.111	58.736	1.44	1.54	1.49	1.49	1.55	1.45	0.01	41.34	50.62	46.4
2hdb	MES	A	501	2006	2007	2021	2.2	0.501	0.221	0.192	0.192	0.13	1	0.96	No	None	MES-501-A-2hdb.pdb	2hdb	A	501	MES	-28.829	30.978	1.38	-2.223	No	chair	56.838	-58.944	60.818	1.46	1.55	1.49	1.48	1.55	1.45	0.01	26.24	36.31	31.9
2hdb	MES	B	502	2006	2007	2021	2.2	0.501	0.221	0.192	0.192	0.12	1	0.97	No	None	MES-502-B-2hdb.pdb	2hdb	B	502	MES	-28.554	30.81	1.16	-2.447	No	chair	56.933	-58.816	60.38	1.45	1.55	1.49	1.48	1.55	1.46	0.01	24.49	34.99	30.8
2hgw	HEPES	A	1011	2006	2006	2021	1.98	0.174	0.254	0.227	0.227	0.26	1	0.77	No	None	EPE-1011-A-2hgw.pdb	2hgw	A	1011	HEPES	32.72	-25.704	2.68	-0.399	No	chair	-63.862	58.676	-53.842	1.53	1.56	1.49	1.48	1.53	1.53	0.03	40.63	49.95	46.3
2hgx	HEPES	B	1004	2006	2006	2021	1.8	0.417	0.231	0.208	0.231	0.53	1	0.3	No	None	EPE-1004-B-2hgx.pdb	2hgx	B	1004	HEPES	28.385	-30.358	2.01	-1.07	No	chair	-62.524	61.815	-57.718	1.53	1.53	1.49	1.5	1.54	1.53	0.03	42.1	55.53	47.3
2hhf	HEPES	B	430	2006	2006	2017	1.8	0.032	0.283	0.252	0.283	0.21	1	0.74	No	None	EPE-430-B-2hhf.pdb	2hhf	B	430	HEPES	-27.528	31.262	4.77	1.694	No	chair	61.33	-64.935	61.472	1.54	1.48	1.47	1.49	1.54	1.53	0.02	37.97	46.72	41.9
2ho6	MES	A	401	2006	2006	2011	2.8	0.183	0.232	0.205	None	0.32	1	0.88	No	None	MES-401-A-2ho6.pdb	2ho6	A	401	MES	-29.315	-28.608	2.86	-19.995	Yes	boat	0.722	-57.792	56.288	1.46	1.56	1.5	1.5	1.56	1.46	0.01	28.22	58.04	40.8
2ho6	MES	B	402	2006	2006	2011	2.8	0.183	0.232	0.205	None	0.24	1	0.94	No	None	MES-402-B-2ho6.pdb	2ho6	B	402	MES	-30.97	29.721	1.5	-2.102	No	chair	61.833	-59.635	58.106	1.45	1.54	1.49	1.49	1.55	1.44	0.01	38.81	50.03	45.1
2hs6	MES	A	3158	2006	2006	2011	1.9	0.37	0.235	0.205	None	0.26	1	0.8	No	None	MES-3158-A-2hs6.pdb	2hs6	A	3158	MES	28.773	-16.564	8.58	4.979	No	chair	-51.674	35.026	-27.881	1.44	1.57	1.54	1.52	1.53	1.39	0.02	55.28	58.23	56.4
2hs6	MES	B	3158	2006	2006	2011	1.9	0.37	0.235	0.205	None	0.25	1	0.69	No	None	MES-3158-B-2hs6.pdb	2hs6	B	3158	MES	30.01	-12.216	5.19	1.586	No	chair	-60.857	40.879	-24.812	1.44	1.56	1.54	1.52	1.53	1.4	0.02	52	56.8	53.9
2hub	HEPES	A	2001	2006	2007	2017	1.2	0.706	0.173	0.137	0.138	0.09	1	0.97	No	None	EPE-2001-A-2hub.pdb	2hub	A	2001	HEPES	-25.002	27.225	1.91	-1.174	No	chair	49.755	-52.975	59.877	1.48	1.55	1.45	1.46	1.5	1.45	-0.01	10.46	17.64	13.9
2hv2	HEPES	A	701	2006	2006	2011	2.4	0.494	0.233	0.185	0.188	0.24	1	0.87	Yes	None	EPE-701-A-2hv2.pdb	2hv2	A	701	HEPES	-30.592	21.208	5.98	2.897	No	chair	60.404	-48.469	41.214	1.47	1.52	1.46	1.47	1.53	1.47	-0.01	65.66	73.8	68.7
2hv2	HEPES	B	702	2006	2006	2011	2.4	0.494	0.233	0.185	0.188	0.17	1	0.88	Yes	None	EPE-702-B-2hv2.pdb	2hv2	B	702	HEPES	29.701	-25.016	0.41	-2.669	No	chair	54.704	-49.024	48.152	1.47	1.53	1.46	1.45	1.52	1.47	-0.01	62.5	73.77	68.4
2hv2	HEPES	C	703	2006	2006	2011	2.4	0.494	0.233	0.185	0.188	0.16	1	0.91	Yes	None	EPE-703-C-2hv2.pdb	2hv2	C	703	HEPES	-18.204	-31.743	8.25	-12.729	Yes	boat	39.968	8.02	-59.895	1.49	1.54	1.46	1.44	1.52	1.48	-0.02	58.37	70.38	63.8
2hv2	HEPES	D	704	2006	2006	2011	2.4	0.494	0.233	0.185	0.188	0.22	1	0.81	Yes	None	EPE-704-D-2hv2.pdb	2hv2	D	704	HEPES	-24.722	29.714	3.64	0.56	No	chair	59.696	-62.214	57.754	1.47	1.52	1.46	1.45	1.52	1.48	-0.01	78.29	86.87	82.1
2hv2	HEPES	E	705	2006	2006	2011	2.4	0.494	0.233	0.185	0.188	0.24	1	0.83	Yes	None	EPE-705-E-2hv2.pdb	2hv2	E	705	HEPES	29.682	-26.35	3.91	0.828	No	chair	59.917	-53.692	49.769	1.47	1.52	1.46	1.46	1.53	1.47	-0.01	83.48	94.96	88.4
2hv8	MES	B	1	2006	2006	2021	1.86	0.45	0.237	0.203	0.205	0.23	1	0.83	No	None	MES-1-B-2hv8.pdb	2hv8	B	1	MES	31.228	-17.724	8.42	4.818	No	chair	46.691	-38.164	40.436	1.43	1.53	1.47	1.47	1.53	1.43	-0.01	45.05	50.13	48.2
2hx1	HEPES	A	307	2006	2006	2017	2.1	0.584	0.234	0.179	0.181	0.14	1	0.93	Yes	None	EPE-307-A-2hx1.pdb	2hx1	A	307	HEPES	28.313	20.197	16.64	-4.341	No	boat	-65.608	23.764	32.515	1.47	1.51	1.45	1.47	1.53	1.48	-0.02	56.42	78	70
2hx1	HEPES	B	306	2006	2006	2017	2.1	0.584	0.234	0.179	0.181	0.23	1	0.81	Yes	None
2hx1	HEPES	C	304	2006	2006	2017	2.1	0.584	0.234	0.179	0.181	0.12	1	0.97	Yes	None	EPE-304-C-2hx1.pdb	2hx1	C	304	HEPES	-29.048	-25.95	8.61	-12.372	Yes	boat	6.152	-56.804	46.061	1.48	1.54	1.47	1.47	1.53	1.48	-0.01	27.58	70.61	55.7
2hx1	HEPES	D	302	2006	2006	2017	2.1	0.584	0.234	0.179	0.181	0.16	1	0.93	Yes	None	EPE-302-D-2hx1.pdb	2hx1	D	302	HEPES	-32.359	-4.686	15.48	-5.498	No	boat	71.534	-39.716	-3.397	1.48	1.52	1.46	1.48	1.55	1.49	-0.01	33.47	66.03	54
2hyf	HEPES	D	300	2006	2006	2011	2.8	0.051	0.277	0.217	None	0.32	1	0.82	No	None	EPE-300-D-2hyf.pdb	2hyf	D	300	HEPES	-29.049	28.706	1.99	-1.089	No	chair	54.713	-60.508	59.606	1.5	1.56	1.53	1.54	1.55	1.57	0.05	39.94	57.69	46.4
2i5r	MES	C	601	2006	2007	2017	1.65	0.591	0.208	0.171	0.173	0.16	0.5	0.88	Yes	None	MES-601-C-2i5r.pdb	2i5r	C	601	MES	30.741	-4.394	13.91	10.304	Yes	chair	-14.818	1.365	-20.057	1.43	1.54	1.48	1.47	1.52	1.42	-0.01	12.28	20.88	16.5
2ib7	MES	A	5001	2006	2007	2021	2.05	0.822	0.198	0.157	0.159	0.23	0.8	0.83	No	None	MES-5001-A-2ib7.pdb	2ib7	A	5001	MES	-24.461	-24.628	27.23	4.376	No	boat	62.082	-26.27	-31.068	1.44	1.53	1.45	1.46	1.53	1.43	-0.02	46.55	49.13	48
2ib7	MES	B	5002	2006	2007	2021	2.05	0.822	0.198	0.157	0.159	0.35	0.8	0.73	No	None	MES-5002-B-2ib7.pdb	2ib7	B	5002	MES	-29.08	-22.876	18.62	-4.234	No	boat	42.936	18.06	-55.248	1.43	1.53	1.46	1.46	1.53	1.43	-0.02	80.33	81.82	81.1
2ib7	MES	C	5003	2006	2007	2021	2.05	0.822	0.198	0.157	0.159	0.35	0.8	0.68	No	None	MES-5003-C-2ib7.pdb	2ib7	C	5003	MES	-24.336	-24.783	25.66	2.797	No	boat	61.076	-24.489	-31.907	1.43	1.53	1.46	1.46	1.53	1.44	-0.02	66.24	69.33	67.7
2ib7	MES	D	5004	2006	2007	2021	2.05	0.822	0.198	0.157	0.159	0.3	0.8	0.73	No	None	MES-5004-D-2ib7.pdb	2ib7	D	5004	MES	27.693	22.226	19.04	-3.821	No	boat	23.306	40.914	-60.944	1.44	1.53	1.46	1.46	1.53	1.44	-0.02	59.3	63.79	61.7
2ib8	MES	A	5001	2006	2007	2021	1.85	0.776	0.205	0.162	0.164	0.23	0.8	0.81	No	None	MES-5001-A-2ib8.pdb	2ib8	A	5001	MES	-28.607	-26.852	15.82	-7.04	No	boat	63.758	-15.184	-41.694	1.43	1.52	1.45	1.46	1.53	1.43	-0.02	49.18	51.22	50.4
2ib8	MES	B	5002	2006	2007	2021	1.85	0.776	0.205	0.162	0.164	0.41	0.8	0.61	No	None	MES-5002-B-2ib8.pdb	2ib8	B	5002	MES	-29.809	-24.65	8.21	-14.649	Yes	boat	50.799	7.551	-52.133	1.43	1.53	1.46	1.46	1.53	1.43	-0.02	77.19	77.94	77.6
2ib8	MES	B	5004	2006	2007	2021	1.85	0.776	0.205	0.162	0.164	0.28	0.8	0.68	No	None	MES-5004-B-2ib8.pdb	2ib8	B	5004	MES	28.841	21.768	14.22	-8.639	No	boat	19.799	42.228	-56.467	1.43	1.53	1.46	1.46	1.53	1.43	-0.02	77.93	79.57	78.7
2ib8	MES	C	5003	2006	2007	2021	1.85	0.776	0.205	0.162	0.164	0.35	0.8	0.67	No	None	MES-5003-C-2ib8.pdb	2ib8	C	5003	MES	-29.457	-24.082	7.25	-15.609	Yes	boat	51.033	6.252	-50.681	1.43	1.53	1.46	1.46	1.53	1.43	-0.02	77.41	78.6	78.1
2ib9	MES	A	5001	2006	2007	2021	2.05	0.825	0.199	0.156	0.158	0.21	0.8	0.87	No	None	MES-5001-A-2ib9.pdb	2ib9	A	5001	MES	-25.931	-23.817	25.2	2.338	No	boat	64.087	-26.141	-30.769	1.43	1.53	1.45	1.46	1.53	1.43	-0.02	55.76	58.58	57.3
2ib9	MES	B	5002	2006	2007	2021	2.05	0.825	0.199	0.156	0.158	0.39	0.8	0.7	No	None	MES-5002-B-2ib9.pdb	2ib9	B	5002	MES	-27.806	-21.153	26.15	3.292	No	boat	36.525	25.799	-56.497	1.43	1.53	1.46	1.46	1.53	1.43	-0.02	97.74	98.13	97.9
2ib9	MES	C	5003	2006	2007	2021	2.05	0.825	0.199	0.156	0.158	0.41	0.8	0.61	No	None	MES-5003-C-2ib9.pdb	2ib9	C	5003	MES	-27.754	-23.968	13.14	-9.719	No	boat	60.223	-14.693	-37.985	1.43	1.52	1.46	1.47	1.53	1.44	-0.02	86.89	88.24	87.6
2ib9	MES	D	5004	2006	2007	2021	2.05	0.825	0.199	0.156	0.158	0.38	0.8	0.65	No	None	MES-5004-D-2ib9.pdb	2ib9	D	5004	MES	28.787	23.398	6.42	-16.44	Yes	boat	9.003	51.031	-55.108	1.43	1.53	1.46	1.46	1.53	1.44	-0.02	88.56	90.93	89.6
2ibw	MES	A	5001	2006	2007	2021	1.9	0.818	0.195	0.153	0.155	0.29	0.8	0.84	No	None	MES-5001-A-2ibw.pdb	2ibw	A	5001	MES	31.469	-0.191	19.09	15.491	Yes	chair	47.272	-8.125	-7.833	1.42	1.52	1.47	1.47	1.53	1.42	-0.01	65.02	65.6	65.3
2iby	MES	A	5001	2006	2007	2021	1.85	0.793	0.203	0.164	0.166	0.29	0.9	0.64	No	None	MES-5001-A-2iby.pdb	2iby	A	5001	MES	28.317	19.8	24.74	1.878	No	boat	-15.077	58.247	-32.634	1.43	1.53	1.46	1.46	1.52	1.43	-0.02	75.64	76.71	76.1
2igk	MES	A	902	2006	2006	2017	1.8	0.467	0.214	0.177	0.177	0.2	1	0.92	No	None	MES-902-A-2igk.pdb	2igk	A	902	MES	30.772	14.877	17.65	-5.212	No	boat	0.1	39.716	-21.922	1.41	1.53	1.5	1.49	1.53	1.43	-0.01	24.29	34.81	30.8
2igk	MES	B	901	2006	2006	2017	1.8	0.467	0.214	0.177	0.177	0.27	1	0.88	No	None	MES-901-B-2igk.pdb	2igk	B	901	MES	31.379	16.609	24.47	1.61	No	boat	-7.958	46.641	-22.038	1.42	1.53	1.49	1.5	1.52	1.43	-0.01	28.36	39.1	35.5
2igk	MES	C	904	2006	2006	2017	1.8	0.467	0.214	0.177	0.177	0.31	1	0.85	No	None	MES-904-C-2igk.pdb	2igk	C	904	MES	32.041	16.798	19.97	-2.891	No	boat	-2.368	44.962	-24.968	1.41	1.53	1.5	1.49	1.52	1.43	-0.01	27.44	46.1	37.3
2igk	MES	D	903	2006	2006	2017	1.8	0.467	0.214	0.177	0.177	0.29	1	0.88	No	None	MES-903-D-2igk.pdb	2igk	D	903	MES	33.949	13.338	12.19	-10.666	Yes	boat	13.444	31.042	-22.57	1.4	1.53	1.5	1.49	1.53	1.44	-0.01	32.81	44.03	38.1
2igk	MES	E	905	2006	2006	2017	1.8	0.467	0.214	0.177	0.177	0.18	1	0.95	No	None	MES-905-E-2igk.pdb	2igk	E	905	MES	32.868	11.874	9.92	-12.939	Yes	boat	21.346	23.71	-24.061	1.41	1.53	1.5	1.48	1.52	1.41	-0.02	21.81	32.65	29.3
2igk	MES	E	906	2006	2006	2017	1.8	0.467	0.214	0.177	0.177	0.28	1	0.85	No	None	MES-906-E-2igk.pdb	2igk	E	906	MES	30.697	21.328	19.16	-3.703	No	boat	-8.572	54.743	-33.198	1.41	1.52	1.49	1.49	1.53	1.44	-0.01	31.86	42.4	38.1
2igk	MES	G	908	2006	2006	2017	1.8	0.467	0.214	0.177	0.177	0.28	1	0.85	No	None	MES-908-G-2igk.pdb	2igk	G	908	MES	32.142	15.145	9.95	-12.91	Yes	boat	13.31	33.229	-28.528	1.4	1.52	1.5	1.5	1.53	1.42	-0.02	28.37	41.16	36.4
2igk	MES	H	907	2006	2006	2017	1.8	0.467	0.214	0.177	0.177	0.19	1	0.93	No	None	MES-907-H-2igk.pdb	2igk	H	907	MES	29.62	17.642	23.5	0.646	No	boat	-9.827	49.128	-24.645	1.41	1.51	1.49	1.48	1.52	1.42	-0.02	29.35	37.63	33.8
2igm	MES	A	7003	2006	2006	2021	1.9	0.473	0.189	0.152	0.152	0.06	1	0.98	No	None	MES-7003-A-2igm.pdb	2igm	A	7003	MES	-30.199	10.424	12.13	8.529	No	chair	-49.53	25.951	-17.461	1.41	1.52	1.48	1.47	1.54	1.43	-0.01	16.81	20.41	18.3
2igm	MES	B	7006	2006	2006	2021	1.9	0.473	0.189	0.152	0.152	0.08	1	0.97	No	None	MES-7006-B-2igm.pdb	2igm	B	7006	MES	-31.984	11.331	10.13	6.528	No	chair	-47.702	25.951	-20.855	1.42	1.53	1.48	1.46	1.52	1.42	-0.01	22.21	26.91	24.1
2igm	MES	C	7005	2006	2006	2021	1.9	0.473	0.189	0.152	0.152	0.1	1	0.96	No	None	MES-7005-C-2igm.pdb	2igm	C	7005	MES	-32.448	12.008	11.01	7.41	No	chair	-51.396	28.13	-21.399	1.41	1.52	1.46	1.47	1.51	1.42	-0.02	17.67	23.02	20.5
2igm	MES	D	7007	2006	2006	2021	1.9	0.473	0.189	0.152	0.152	0.07	1	0.98	No	None	MES-7007-D-2igm.pdb	2igm	D	7007	MES	34.648	-10.791	10.77	7.169	No	chair	44.228	-22.099	23.542	1.42	1.5	1.47	1.48	1.53	1.42	-0.01	20.77	25.2	24
2igm	MES	E	7004	2006	2006	2021	1.9	0.473	0.189	0.152	0.152	0.07	1	0.98	No	None	MES-7004-E-2igm.pdb	2igm	E	7004	MES	-33.158	14.045	13.21	9.604	No	chair	-56.138	35.242	-25.227	1.41	1.53	1.46	1.44	1.52	1.41	-0.02	19.3	27.49	23.3
2igm	MES	F	7001	2006	2006	2021	1.9	0.473	0.189	0.152	0.152	0.07	1	0.98	No	None	MES-7001-F-2igm.pdb	2igm	F	7001	MES	32.425	-12.473	14.86	11.254	Yes	chair	-58.27	30.255	-17.197	1.42	1.51	1.47	1.46	1.53	1.41	-0.02	14.85	19.53	18.3
2igm	MES	G	7008	2006	2006	2021	1.9	0.473	0.189	0.152	0.152	0.08	1	0.97	No	None	MES-7008-G-2igm.pdb	2igm	G	7008	MES	-30.755	7.712	10.81	7.209	No	chair	-44.151	19.15	-13.344	1.42	1.53	1.48	1.47	1.53	1.41	-0.01	19.93	24.62	22.4
2igm	MES	H	7002	2006	2006	2021	1.9	0.473	0.189	0.152	0.152	0.09	1	0.96	No	None	MES-7002-H-2igm.pdb	2igm	H	7002	MES	-32.185	10.929	12.39	8.791	No	chair	-50.735	26.626	-19.098	1.42	1.52	1.49	1.46	1.51	1.42	-0.01	18.44	22.05	20.7
2ign	MES	A	8002	2006	2006	2021	1.65	0.343	0.205	0.172	0.172	0.14	1	0.97	No	None	MES-8002-A-2ign.pdb	2ign	A	8002	MES	-33.51	11.069	10.07	6.472	No	chair	-45.852	23.957	-22.464	1.43	1.54	1.48	1.48	1.54	1.43	0	22.79	28.64	26.8
2ign	MES	B	8003	2006	2006	2021	1.65	0.343	0.205	0.172	0.172	0.18	1	0.92	No	None	MES-8003-B-2ign.pdb	2ign	B	8003	MES	33.877	-11.565	14.61	11.009	Yes	chair	35.83	-19.212	29.881	1.42	1.53	1.47	1.47	1.52	1.41	-0.01	28.78	35.47	32.5
2ign	MES	C	8008	2006	2006	2021	1.65	0.343	0.205	0.172	0.172	0.19	1	0.93	No	None	MES-8008-C-2ign.pdb	2ign	C	8008	MES	37.163	-9.343	15.87	12.272	Yes	chair	-59.361	30.317	-10.797	1.41	1.53	1.48	1.47	1.53	1.41	-0.01	27.17	39.77	33
2ign	MES	D	8005	2006	2006	2021	1.65	0.343	0.205	0.172	0.172	0.17	1	0.93	No	None	MES-8005-D-2ign.pdb	2ign	D	8005	MES	33.781	-12.046	15.55	11.942	Yes	chair	34.851	-19.741	31.494	1.42	1.53	1.47	1.48	1.51	1.42	-0.01	30.01	36.48	33
2ign	MES	E	8007	2006	2006	2021	1.65	0.343	0.205	0.172	0.172	0.19	1	0.91	No	None	MES-8007-E-2ign.pdb	2ign	E	8007	MES	24.933	-42.213	11.09	7.487	No	chair	-40.639	64.686	-82.276	1.44	1.56	1.47	1.43	1.53	1.41	-0.01	29.51	39.42	34.8
2ign	MES	F	8001	2006	2006	2021	1.65	0.343	0.205	0.172	0.172	0.1	1	0.97	No	None	MES-8001-F-2ign.pdb	2ign	F	8001	MES	31.879	-10.196	9.4	5.802	No	chair	42.012	-21.456	20.597	1.4	1.53	1.48	1.47	1.53	1.4	-0.01	20.07	25.09	22.7
2ign	MES	G	8006	2006	2006	2021	1.65	0.343	0.205	0.172	0.172	0.19	1	0.91	No	None	MES-8006-G-2ign.pdb	2ign	G	8006	MES	32.066	-11.009	13.54	9.936	No	chair	34.072	-19.073	28.468	1.42	1.52	1.48	1.47	1.53	1.42	-0.01	24.58	33.71	29.9
2ign	MES	H	8004	2006	2006	2021	1.65	0.343	0.205	0.172	0.172	0.17	1	0.93	No	None	MES-8004-H-2ign.pdb	2ign	H	8004	MES	31.62	-20.296	10.23	6.629	No	chair	-57.541	41.198	-32.958	1.42	1.51	1.46	1.45	1.51	1.44	-0.02	27.04	35.42	32.6
2ihp	MES	A	290	2006	2007	2011	1.5	0.691	0.18	0.162	0.163	0.22	1	0.92	No	None	MES-290-A-2ihp.pdb	2ihp	A	290	MES	-31.809	7.971	11.43	7.828	No	chair	-46.471	19.755	-13.793	1.43	1.53	1.47	1.47	1.53	1.42	-0.01	19.02	25.75	23.9
2ik1	MES	A	289	2006	2007	2021	1.7	0.694	0.19	0.167	0.168	0.27	1	0.84	No	None	MES-289-A-2ik1.pdb	2ik1	A	289	MES	30.23	-27.995	2.89	-0.71	No	chair	-58.405	55.684	-55.112	1.42	1.53	1.49	1.47	1.53	1.41	-0.01	28.56	44.34	38.3
2is9	MES	A	1001	2006	2007	2017	1.92	0.402	0.24	0.196	0.198	0.12	1	0.95	No	None	MES-1001-A-2is9.pdb	2is9	A	1001	MES	-31.669	15.903	8.46	4.855	No	chair	-47.855	34.18	-33.777	1.43	1.52	1.47	1.46	1.53	1.42	-0.01	32.75	38.17	35.3
2iua	MES	A	1347	2006	2007	2011	2.7	0.152	0.273	0.209	0.212	0.31	0.8	0.86	No	None	MES-1347-A-2iua.pdb	2iua	A	1347	MES	-28.46	-22.307	9.54	-13.32	Yes	boat	-13.769	-46.795	55.312	1.43	1.53	1.46	1.46	1.53	1.43	-0.02	66.2	69.81	67.9
2iuy	MES	A	1353	2006	2006	2011	2.1	0.703	0.233	0.17	0.173	0.12	1	0.96	No	None	MES-1353-A-2iuy.pdb	2iuy	A	1353	MES	-25.095	-18.057	27.14	4.284	No	boat	64.341	-33.844	-18.78	1.43	1.53	1.47	1.47	1.54	1.44	-0.01	23.73	30.04	27.6
2iuy	MES	B	1355	2006	2006	2011	2.1	0.703	0.233	0.17	0.173	0.11	1	0.98	No	None	MES-1355-B-2iuy.pdb	2iuy	B	1355	MES	23.418	22.824	27.2	4.343	No	boat	56.625	-27.044	-27.673	1.44	1.53	1.47	1.46	1.53	1.44	-0.02	13.58	29.1	22.8
2ivf	MES	A	1977	2006	2006	2011	1.88	0.456	0.183	0.148	0.15	0.11	1	0.97	No	None	MES-1977-A-2ivf.pdb	2ivf	A	1977	MES	-30.229	8.343	8.75	5.144	No	chair	-42.518	19.786	-15.398	1.42	1.52	1.46	1.46	1.55	1.43	-0.01	24.94	32.02	27.8
2ixs	HEPES	A	1329	2006	2006	2011	2	0.639	0.212	0.178	0.182	0.31	1	0.78	No	None	EPE-1329-A-2ixs.pdb	2ixs	A	1329	HEPES	23.534	-30.971	3.42	0.342	No	chair	-46.327	53.539	-62.472	1.47	1.53	1.45	1.45	1.52	1.47	-0.01	46.54	63.23	54.3
2ixs	HEPES	B	1328	2006	2006	2011	2	0.639	0.212	0.178	0.182	0.09	1	0.95	No	None	EPE-1328-B-2ixs.pdb	2ixs	B	1328	HEPES	-29.065	26.622	1.68	-1.398	No	chair	-57.063	52.806	-52.355	1.47	1.53	1.45	1.45	1.52	1.47	-0.01	17.42	34.97	23.1
2j3f	HEPES	E	1295	2006	2007	2020	2.8	0.138	0.277	0.222	0.224	0.33	0.8	0.88	No	None
2j3u	HEPES	B	1289	2006	2007	2020	2.15	0.187	0.237	0.188	0.191	0.22	1	0.96	No	None
2j3u	HEPES	C	1289	2006	2007	2020	2.15	0.187	0.237	0.188	0.191	0.26	1	0.93	No	None
2j3u	HEPES	F	1289	2006	2007	2020	2.15	0.187	0.237	0.188	0.191	0.24	1	0.94	No	None
2j45	MES	A	1302	2006	2006	2019	1.14	0.28	0.154	0.119	0.121	0.15	0.5	0.94	No	None	MES-1302-A-2j45.pdb	2j45	A	1302	MES	25.574	-21.781	3.23	-0.374	No	chair	47.568	-45.631	44.583	1.42	1.52	1.47	1.46	1.5	1.44	-0.02	11.59	18.19	15
2j45	MES	A	1303	2006	2006	2019	1.14	0.28	0.154	0.119	0.121	0.17	0.5	0.91	No	None	MES-1303-A-2j45.pdb	2j45	A	1303	MES	-31.248	9.034	15.87	12.268	Yes	chair	-53.096	25.516	-12.912	1.42	1.52	1.47	1.46	1.54	1.42	-0.01	12.59	37.99	24.3
2j45	MES	B	1299	2006	2006	2019	1.14	0.28	0.154	0.119	0.121	0.39	0.3	0.91	No	None	MES-1299-B-2j45.pdb	2j45	B	1299	MES	29.422	-28.675	4.91	1.31	No	chair	-53.338	52.881	-53.174	1.43	1.53	1.46	1.46	1.53	1.43	-0.01	30.8	42.16	40.5
2j4c	MES	A	1548	2006	2007	2020	2.75	0.28	0.231	0.184	0.184	0.28	1	0.86	No	None	MES-1548-A-2j4c.pdb	2j4c	A	1548	MES	-31.327	-19.87	7.01	-15.849	Yes	boat	-8.506	-42.457	39.152	1.44	1.54	1.49	1.49	1.54	1.44	0	141.61	141.61	141.6
2j6p	HEPES	A	201	2006	2007	2018	2.15	0.212	0.241	0.19	0.193	0.17	0.5	0.98	No	None	EPE-201-A-2j6p.pdb	2j6p	A	201	HEPES	-36.932	16.888	11.05	7.974	No	chair	27.553	-37.116	60.91	1.48	1.55	1.47	1.47	1.51	1.46	0	15.72	24.11	19.9
2j6p	HEPES	B	201	2006	2007	2018	2.15	0.212	0.241	0.19	0.193	0.17	0.5	0.98	No	None
2j6p	HEPES	C	201	2006	2007	2018	2.15	0.212	0.241	0.19	0.193	0.11	1	0.99	No	None	EPE-201-C-2j6p.pdb	2j6p	C	201	HEPES	-30.623	22.139	3.79	0.707	No	chair	56.113	-50.074	43.021	1.5	1.52	1.5	1.48	1.51	1.51	0.01	19.84	34.58	28
2j6p	HEPES	D	201	2006	2007	2018	2.15	0.212	0.241	0.19	0.193	0.1	1	0.99	No	None	EPE-201-D-2j6p.pdb	2j6p	D	201	HEPES	25.176	-17.519	2.93	-0.15	No	chair	44.936	-35.955	34.22	1.52	1.55	1.49	1.48	1.52	1.48	0.01	22.72	35.46	29.4
2j8k	MES	A	1176	2006	2006	2011	1.5	0.611	0.184	0.174	0.175	0.36	1	0.77	No	None	MES-1176-A-2j8k.pdb	2j8k	A	1176	MES	-27.536	-25.517	13.39	-9.471	No	boat	11.772	-58.419	43.506	1.44	1.54	1.48	1.48	1.55	1.45	0	28.58	42.2	37.5
2jb7	HEPES	A	1169	2006	2008	2011	1.65	0.697	0.201	0.169	0.172	0.33	1	0.49	No	None	EPE-1169-A-2jb7.pdb	2jb7	A	1169	HEPES	-26.236	-29.423	13.66	-7.317	No	boat	17.434	-66.344	49.909	1.47	1.51	1.44	1.45	1.53	1.48	-0.02	59.12	68.81	63
2jb7	HEPES	B	1170	2006	2008	2011	1.65	0.697	0.201	0.169	0.172	0.33	1	0.52	No	None	EPE-1170-B-2jb7.pdb	2jb7	B	1170	HEPES	-32.74	27.509	2.24	-0.837	No	chair	56.093	-55.707	60.2	1.47	1.52	1.45	1.45	1.51	1.47	-0.01	55.77	71.64	61.7
2jb7	HEPES	C	1169	2006	2008	2011	1.65	0.697	0.201	0.169	0.172	0.3	1	0.61	No	None	EPE-1169-C-2jb7.pdb	2jb7	C	1169	HEPES	-31.815	28.997	0.8	-2.283	No	chair	59.818	-57.959	60.964	1.47	1.52	1.45	1.44	1.51	1.47	-0.02	60.69	76.68	66.5
2jhm	HEPES	F	1299	2007	2007	2019	1.52	0.568	0.207	0.182	0.184	0.33	0.6	0.49	No	None
2jhn	MES	A	1301	2007	2007	2011	1.8	0.491	0.223	0.185	0.187	0.23	0.7	0.7	No	None	MES-1301-A-2jhn.pdb	2jhn	A	1301	MES	29.529	-27.344	2.13	-1.475	No	chair	55.657	-54.293	54.813	1.44	1.54	1.48	1.47	1.53	1.45	0	46.26	49	47.7
2jhn	MES	B	1301	2007	2007	2011	1.8	0.491	0.223	0.185	0.187	0.11	0.7	0.95	No	None	MES-1301-B-2jhn.pdb	2jhn	B	1301	MES	-29.722	27.442	1.79	-1.811	No	chair	54.247	-54.454	57.418	1.46	1.54	1.49	1.48	1.54	1.47	0.01	12.02	24.24	19.1
2jhn	MES	B	1302	2007	2007	2011	1.8	0.491	0.223	0.185	0.187	0.21	0.7	0.87	No	None	MES-1302-B-2jhn.pdb	2jhn	B	1302	MES	-27.928	31.146	1.54	-2.064	No	chair	60.71	-62.993	59.314	1.46	1.54	1.47	1.48	1.55	1.47	0.02	15.88	29.03	22.9
2jhn	MES	B	1303	2007	2007	2011	1.8	0.491	0.223	0.185	0.187	0.21	0.7	0.78	No	None	MES-1303-B-2jhn.pdb	2jhn	B	1303	MES	25.363	-30.776	2.32	-1.282	No	chair	53.959	-60.856	63.805	1.46	1.53	1.47	1.47	1.54	1.45	0	37.88	43.7	42.6
2nap	MES	A	2300	1998	1999	2019	1.9	None	0.267	0.218	0.218	None	1	None	No	None	MES-2300-A-2nap.pdb	2nap	A	2300	MES	27.84	-23.739	3.29	-0.316	No	chair	51.266	-47.755	47.678	1.46	1.56	1.52	1.51	1.56	1.47	0.03	64.69	79.95	72.6
2o3b	MES	A	900	2006	2006	2021	2.3	0.371	0.241	0.201	0.201	0.37	0.5	0.86	No	None	MES-900-A-2o3b.pdb	2o3b	A	900	MES	-30.328	30.134	0.79	-2.818	No	chair	60.341	-59.488	59.473	1.44	1.55	1.5	1.48	1.55	1.45	0.01	52.19	56.33	54.1
2o3b	MES	A	901	2006	2006	2021	2.3	0.371	0.241	0.201	0.201	0.58	0.5	0.69	No	None	MES-901-A-2o3b.pdb	2o3b	A	901	MES	-30.91	29.405	1.43	-2.176	No	chair	61.106	-59.012	57.435	1.45	1.54	1.49	1.49	1.54	1.45	0.01	60.85	69.34	64.6
2o6v	MES	B	901	2006	2007	2021	2.2	0.186	0.262	0.222	0.24	0.47	0.8	0.49	No	None	MES-901-B-2o6v.pdb	2o6v	B	901	MES	-30.35	29.877	1.23	-2.37	No	chair	60.707	-59.039	58.611	1.45	1.55	1.51	1.5	1.55	1.45	0.02	90.29	94.23	91.7
2o6v	MES	D	902	2006	2007	2021	2.2	0.186	0.262	0.222	0.24	0.37	0.8	0.55	No	None	MES-902-D-2o6v.pdb	2o6v	D	902	MES	-29.989	29.8	0.78	-2.825	No	chair	59.725	-58.672	58.196	1.45	1.55	1.49	1.49	1.55	1.45	0.02	85.75	93.07	89.5
2obd	HEPES	A	489	2006	2007	2021	2.1	0.211	0.265	0.217	0.22	0.15	1	None	No	None	EPE-489-A-2obd.pdb	2obd	A	489	HEPES	27.594	-28.77	1	-2.08	No	chair	57.191	-58.415	57.57	1.48	1.53	1.47	1.48	1.53	1.48	0	75.11	82.68	79.4
2oda	HEPES	A	602	2006	2007	2017	1.9	0.674	0.219	0.167	None	0.08	1	0.98	No	None	EPE-602-A-2oda.pdb	2oda	A	602	HEPES	31.754	-20.764	6.22	3.145	No	chair	57.421	-44.075	40.176	1.47	1.52	1.46	1.47	1.53	1.47	-0.01	11.13	21.93	15.6
2oda	HEPES	A	603	2006	2007	2017	1.9	0.674	0.219	0.167	None	0.1	1	0.98	No	None	EPE-603-A-2oda.pdb	2oda	A	603	HEPES	29.873	-20.088	4.52	1.443	No	chair	53.657	-43.199	39.838	1.48	1.53	1.47	1.47	1.54	1.49	0	10.41	9.61	14.9
2ogi	MES	B	401	2007	2007	2017	1.85	0.673	0.229	0.172	0.174	0.19	1	0.87	Yes	None	MES-401-B-2ogi.pdb	2ogi	B	401	MES	29.13	-4.996	16.28	12.675	Yes	chair	-17.343	0.88	-15.757	1.42	1.54	1.47	1.47	1.53	1.42	-0.01	54.16	95.44	73.6
2oi4	HEPES	X	2691	2007	2007	2021	2.2	0.183	0.244	0.189	0.192	0.23	1	0.85	No	None	EPE-2691-X-2oi4.pdb	2oi4	X	2691	HEPES	21.892	14.593	3.72	-17.263	Yes	boat	3.105	30.875	-27.032	1.5	1.54	1.46	1.47	1.53	1.49	0	44.32	57.07	50.8
2oit	MES	A	1000	2007	2007	2017	1.65	0.081	0.237	0.199	None	0.27	1	0.7	No	None	MES-1000-A-2oit.pdb	2oit	A	1000	MES	-30.379	29.815	1.05	-2.549	No	chair	60.54	-59.186	58.398	1.45	1.54	1.49	1.49	1.54	1.45	0.01	85.18	89.83	87.2
2oqo	HEPES	A	244	2007	2007	2017	2.1	0.075	0.244	0.218	0.218	0.49	1	0.58	No	None	EPE-244-A-2oqo.pdb	2oqo	A	244	HEPES	-30.36	29.526	0.75	-2.333	No	chair	-59.802	59.782	-59.785	1.49	1.52	1.49	1.45	1.5	1.5	0	155.45	157.34	156.3
2oqx	HEPES	A	701	2007	2007	2019	1.9	0.227	0.232	0.203	0.21	0.35	1	0.62	No	None	EPE-701-A-2oqx.pdb	2oqx	A	701	HEPES	-29.757	31.615	0.47	-2.615	No	chair	59.363	-61.078	62.925	1.48	1.54	1.49	1.5	1.54	1.48	0.01	62.61	68.51	64.5
2ovg	HEPES	A	110	2007	2008	2021	1.35	0.395	0.171	0.132	0.134	0.19	1	0.95	No	None
2oze	HEPES	A	301	2007	2008	2011	1.83	0.39	0.218	0.192	None	0.36	1	0.48	No	None	EPE-301-A-2oze.pdb	2oze	A	301	HEPES	-35.645	16.207	13.11	10.034	Yes	chair	36.266	-26.198	40.638	1.46	1.53	1.46	1.46	1.52	1.44	-0.02	50.89	67.21	58.1
2p5e	HEPES	E	806	2007	2007	2011	1.89	0.192	0.236	0.178	0.181	0.21	1	0.98	No	None	EPE-806-E-2p5e.pdb	2p5e	E	806	HEPES	31.593	-23.358	2.67	-0.406	No	chair	55.469	-45.589	45.232	1.47	1.53	1.47	1.48	1.52	1.46	0	24.3	49.48	37.8
2p5w	HEPES	E	901	2007	2007	2011	2.2	0.341	0.245	0.165	0.169	0.22	1	0.97	No	None	EPE-901-E-2p5w.pdb	2p5w	E	901	HEPES	31.109	-25.251	1.56	-1.524	No	chair	57.424	-49.915	48.76	1.47	1.53	1.46	1.47	1.53	1.47	-0.01	35.21	76.87	58.8
2pd0	MES	A	502	2007	2007	2011	2.3	0.156	0.28	0.22	0.223	0.16	1	0.94	Yes	None	MES-502-A-2pd0.pdb	2pd0	A	502	MES	28.902	10.639	10.41	-12.452	Yes	boat	25.535	18.853	-26.703	1.45	1.55	1.48	1.47	1.54	1.43	0	31.08	50.23	40.1
2pd0	MES	B	503	2007	2007	2011	2.3	0.156	0.28	0.22	0.223	0.22	1	0.91	Yes	None	MES-503-B-2pd0.pdb	2pd0	B	503	MES	-28.295	18.365	6.67	3.063	No	chair	-46.351	39.182	-41.024	1.44	1.55	1.46	1.48	1.55	1.44	0.01	39.31	43.11	41.5
2pd0	MES	C	504	2007	2007	2011	2.3	0.156	0.28	0.22	0.223	0.21	1	0.89	Yes	None	MES-504-C-2pd0.pdb	2pd0	C	504	MES	30.656	-19.423	7.65	4.045	No	chair	-38.504	35.549	-42.477	1.43	1.53	1.48	1.46	1.53	1.44	-0.01	54.67	59.19	56.7
2pd0	MES	D	501	2007	2007	2011	2.3	0.156	0.28	0.22	0.223	0.23	1	0.93	Yes	None	MES-501-D-2pd0.pdb	2pd0	D	501	MES	29.985	-10.674	9.17	5.564	No	chair	45.991	-26.142	19.947	1.44	1.54	1.47	1.47	1.54	1.44	0	36.83	42.62	39.2
2pgt	HEPES	A	212	1997	1997	2011	1.9	None	None	0.183	None	0.22	1	0.9	No	None	EPE-212-A-2pgt.pdb	2pgt	A	212	HEPES	-29.188	23.586	4.29	1.209	No	chair	-49.08	50.538	-54.014	1.52	1.56	1.5	1.5	1.57	1.51	0.03	35.49	40.03	37.2
2pgt	HEPES	B	211	1997	1997	2011	1.9	None	None	0.183	None	0.18	1	0.94	No	None	EPE-211-B-2pgt.pdb	2pgt	B	211	HEPES	-28.731	9.95	5.15	2.068	No	chair	-35.538	20.265	-24.15	1.5	1.55	1.46	1.48	1.54	1.52	0.02	34.97	39.58	36.8
2pk9	MES	B	294	2007	2007	2019	2.91	0.145	0.315	0.281	0.283	0.26	1	0.96	No	None	MES-294-B-2pk9.pdb	2pk9	B	294	MES	-29.875	-18.217	15.9	-6.957	No	boat	2.825	-47.626	31.926	1.42	1.53	1.47	1.47	1.53	1.43	-0.02	84.68	87.1	85.7
2pk9	MES	D	294	2007	2007	2019	2.91	0.145	0.315	0.281	0.283	0.2	1	0.97	No	None	MES-294-D-2pk9.pdb	2pk9	D	294	MES	28.828	25.89	11.03	-11.831	Yes	boat	-47.379	-12.999	56.393	1.42	1.52	1.46	1.45	1.53	1.43	-0.02	62.42	66.09	63.8
2pl9	MES	B	132	2007	2008	2020	2.6	0.125	0.274	0.213	0.22	0.29	1	0.91	No	None	MES-132-B-2pl9.pdb	2pl9	B	132	MES	31.347	2.032	15.94	-6.922	No	boat	41.55	-1.754	-10.85	1.43	1.53	1.49	1.49	1.53	1.44	-0.01	29.37	32.39	31
2plr	HEPES	A	1801	2007	2008	2011	1.6	0.45	0.209	0.185	0.185	0.24	1	0.86	Yes	None	EPE-1801-A-2plr.pdb	2plr	A	1801	HEPES	30.563	-20.041	4.22	1.144	No	chair	53.42	-43.196	40.273	1.47	1.52	1.45	1.45	1.53	1.47	-0.02	32.8	46.05	36.8
2pmi	MES	B	1001	2007	2007	2012	2.9	0.048	0.325	0.289	0.289	0.25	1	0.95	No	None	MES-1001-B-2pmi.pdb	2pmi	B	1001	MES	-30.238	-30.108	2.26	-20.603	Yes	boat	0.825	-59.689	58.675	1.44	1.54	1.48	1.48	1.54	1.44	0	56.34	70.61	62.6
2pmi	MES	D	2001	2007	2007	2012	2.9	0.048	0.325	0.289	0.289	0.23	1	0.98	No	None	MES-2001-D-2pmi.pdb	2pmi	D	2001	MES	-29.097	-29.893	1.56	-21.294	Yes	boat	1.176	-59.263	58.955	1.45	1.54	1.49	1.48	1.54	1.44	0	43.14	53.07	47.3
2pnf	MES	B	801	2007	2007	2011	1.8	0.476	0.214	0.176	None	0.19	1	0.92	No	None	MES-801-B-2pnf.pdb	2pnf	B	801	MES	28.45	27.343	2.58	-20.28	Yes	boat	-55.625	-3.335	55.508	1.44	1.53	1.47	1.47	1.53	1.44	-0.01	44.12	60	51.3
2pnu	MES	A	304	2007	2007	2011	1.65	0.38	0.205	0.183	0.183	0.24	1	0.88	No	None	MES-304-A-2pnu.pdb	2pnu	A	304	MES	-29.764	30.39	2.06	-1.542	No	chair	61.635	-59.374	57.016	1.45	1.47	1.49	1.49	1.54	1.45	0	55.47	59.28	56.9
2pqx	MES	A	499	2007	2007	2017	1.42	0.507	0.202	0.188	None	0.18	1	0.92	No	None	MES-499-A-2pqx.pdb	2pqx	A	499	MES	31.215	-20.058	10.63	7.025	No	chair	-41.667	33.605	-40.599	1.45	1.54	1.54	1.53	1.53	1.44	0.02	19.8	33.31	26.8
2pqy	MES	A	499	2007	2007	2017	2.3	0.194	0.24	0.196	None	0.16	1	0.95	No	None	MES-499-A-2pqy.pdb	2pqy	A	499	MES	28.466	17.479	16.13	-6.728	No	boat	-4.496	42.408	-26.235	1.44	1.55	1.53	1.54	1.54	1.44	0.02	33.32	42.14	38.2
2pr8	HEPES	A	500	2007	2008	2011	2.1	0.139	0.252	0.196	0.201	0.12	1	0.96	No	None	EPE-500-A-2pr8.pdb	2pr8	A	500	HEPES	-28.386	33.13	5.69	2.605	No	chair	52.002	-56.786	64.079	1.48	1.56	1.51	1.46	1.51	1.49	0.01	19.59	37.94	26.2
2pr8	HEPES	B	500	2007	2008	2011	2.1	0.139	0.252	0.196	0.201	0.12	1	0.97	No	None	EPE-500-B-2pr8.pdb	2pr8	B	500	HEPES	-27.456	33.641	5.36	2.284	No	chair	50.937	-57.676	64.394	1.5	1.55	1.49	1.49	1.51	1.48	0.01	24.77	35.5	30.3
2py0	HEPES	A	430	2007	2007	2021	1.35	0.435	0.197	0.171	0.172	0.27	0.5	0.7	No	None	EPE-430-A-2py0.pdb	2py0	A	430	HEPES	-29.934	15.831	6.02	2.936	No	chair	-41.407	31.331	-35.775	1.47	1.53	1.46	1.45	1.53	1.48	-0.01	19.4	31.75	27.2
2q27	MES	A	6001	2007	2008	2017	2.12	0.513	0.237	0.193	0.195	0.26	1	0.92	No	None	MES-6001-A-2q27.pdb	2q27	A	6001	MES	20.005	23.198	3.07	-19.792	Yes	boat	41.138	-46.248	7.783	1.45	1.55	1.48	1.47	1.54	1.45	0	57.81	63.95	60.3
2q27	MES	B	6002	2007	2008	2017	2.12	0.513	0.237	0.193	0.195	0.24	1	0.89	No	None	MES-6002-B-2q27.pdb	2q27	B	6002	MES	24.391	19.742	14.58	-8.282	No	boat	-9.709	50.829	-35.887	1.44	1.55	1.47	1.48	1.54	1.44	-0.01	87.65	93.35	90.8
2q28	MES	A	4004	2007	2008	2017	1.74	0.72	0.196	0.177	0.178	0.1	1	0.97	No	None	MES-4004-A-2q28.pdb	2q28	A	4004	MES	30.891	-9.016	8.91	5.311	No	chair	41.068	-19.575	18.867	1.42	1.53	1.47	1.48	1.53	1.42	-0.01	21.66	29.02	24.1
2q28	MES	B	5004	2007	2008	2017	1.74	0.72	0.196	0.177	0.178	0.11	1	0.97	No	None	MES-5004-B-2q28.pdb	2q28	B	5004	MES	-32.133	6.804	10.05	6.451	No	chair	-37.16	13.935	-15.405	1.43	1.53	1.47	1.47	1.53	1.43	-0.01	23.97	31.18	28.5
2q29	MES	A	4002	2007	2008	2017	1.82	0.822	0.194	0.175	0.175	0.27	1	0.94	No	None	MES-4002-A-2q29.pdb	2q29	A	4002	MES	30.139	-17.547	8.1	4.502	No	chair	50.89	-40.194	36.688	1.43	1.53	1.47	1.47	1.54	1.43	0	31.47	47.08	41.7
2q29	MES	B	4001	2007	2008	2017	1.82	0.822	0.194	0.175	0.175	0.26	1	0.93	No	None	MES-4001-B-2q29.pdb	2q29	B	4001	MES	-23.152	-20.15	25.28	2.419	No	boat	22.942	-58.447	30.951	1.44	1.54	1.47	1.47	1.54	1.44	-0.01	37.01	51.79	46.1
2q2k	HEPES	A	3022	2007	2008	2011	3	0.135	0.297	0.258	0.258	0.17	1	0.84	No	None	EPE-3022-A-2q2k.pdb	2q2k	A	3022	HEPES	31.074	-28.987	1.84	-1.235	No	chair	58.566	-57.132	59.086	1.52	1.56	1.49	1.51	1.56	1.52	0.03	81.49	99.21	90.9
2q4t	HEPES	A	401	2007	2007	2011	2.35	0.289	0.243	0.173	0.173	0.18	0.3	0.97	Yes	None	EPE-401-A-2q4t.pdb	2q4t	A	401	HEPES	31.727	-30.994	0.41	-2.671	No	chair	62.579	-61.004	61.315	1.48	1.55	1.48	1.49	1.54	1.5	0.01	55.34	69.1	60.8
2q4t	HEPES	B	402	2007	2007	2011	2.35	0.289	0.243	0.173	0.173	0.14	0.3	0.96	Yes	None	EPE-402-B-2q4t.pdb	2q4t	B	402	HEPES	-30.845	31.291	0.37	-2.707	No	chair	62.679	-62.239	62.798	1.48	1.54	1.48	1.5	1.54	1.49	0.01	50.98	57.64	55.4
2qaa	HEPES	A	961	2007	2007	2011	1.23	0.685	0.127	0.113	0.113	0.13	0.7	0.98	No	None	EPE-961-A-2qaa.pdb	2qaa	A	961	HEPES	29.981	-30.988	2.75	-0.334	No	chair	62.993	-61.757	57.901	1.48	1.56	1.49	1.48	1.55	1.46	0.01	10.7	9.83	16.1
2qdr	HEPES	A	304	2007	2007	2019	2.6	0.339	0.286	0.24	0.242	0.24	1	0.88	Yes	None	EPE-304-A-2qdr.pdb	2qdr	A	304	HEPES	16.057	29.452	22.88	1.87	No	boat	-37.684	71	-44.408	1.48	1.53	1.45	1.46	1.54	1.49	-0.01	89.47	97.37	93.7
2qdr	HEPES	A	305	2007	2007	2019	2.6	0.339	0.286	0.24	0.242	0.13	1	0.89	Yes	None
2qdr	HEPES	B	304	2007	2007	2019	2.6	0.339	0.286	0.24	0.242	0.26	1	0.82	Yes	None	EPE-304-B-2qdr.pdb	2qdr	B	304	HEPES	31.793	-20.321	6.47	3.387	No	chair	58.083	-41.715	35.702	1.47	1.52	1.47	1.48	1.53	1.47	-0.01	102.6	108.7	105.8
2qdr	HEPES	B	305	2007	2007	2019	2.6	0.339	0.286	0.24	0.242	0.15	1	0.9	Yes	None
2qfa	MES	A	975	2007	2007	2011	1.4	0.446	0.202	0.184	0.186	0.31	1	0.76	No	None	MES-975-A-2qfa.pdb	2qfa	A	975	MES	-22.669	-24.186	27.83	4.977	No	boat	59.475	-25.998	-29.699	1.43	1.53	1.46	1.46	1.53	1.44	-0.02	45.59	50.99	48
2qkk	MES	A	2002	2007	2007	2021	3.2	0.232	0.269	0.212	None	0.37	1	0.74	No	None	MES-2002-A-2qkk.pdb	2qkk	A	2002	MES	29.945	-30.184	0.81	-2.795	No	chair	-59.679	58.858	-59.309	1.45	1.55	1.49	1.5	1.54	1.45	0.01	136.12	138.5	137.2
2qnt	HEPES	A	136	2007	2007	2011	1.4	None	0.199	0.169	0.17	None	1	None	Yes	None	EPE-136-A-2qnt.pdb	2qnt	A	136	HEPES	-28.528	29.393	0.22	-2.861	No	chair	61.811	-61.134	57.611	1.46	1.5	1.47	1.46	1.52	1.48	-0.01	10.12	9.56	13.1
2qs7	HEPES	A	145	2007	2007	2019	2.09	0.295	0.203	0.176	0.177	0.1	1	0.99	Yes	None	EPE-145-A-2qs7.pdb	2qs7	A	145	HEPES	24.375	28.011	10.06	-10.916	Yes	boat	50.291	-62.626	15.442	1.47	1.53	1.46	1.46	1.53	1.47	-0.02	103.49	95.31	76.1
2qs7	HEPES	D	146	2007	2007	2019	2.09	0.295	0.203	0.176	0.177	0.09	0.3	0.99	Yes	None	EPE-146-D-2qs7.pdb	2qs7	D	146	HEPES	28.088	15.861	23.5	2.494	No	boat	45.861	-19.148	-35.772	1.48	1.54	1.46	1.46	1.53	1.47	-0.01	29.32	61.77	47.2
2qzy	HEPES	A	1002	2007	2007	2020	1.9	0.71	0.2	0.161	0.163	0.23	1	0.95	No	None	EPE-1002-A-2qzy.pdb	2qzy	A	1002	HEPES	30.35	-15.203	5.13	2.054	No	chair	42.298	-29.562	33.093	1.48	1.53	1.46	1.46	1.53	1.48	0	22.28	40.28	29.2
2r5d	HEPES	B	430	2007	2007	2017	1.66	0.443	0.249	0.201	0.204	0.08	1	0.98	No	None	EPE-430-B-2r5d.pdb	2r5d	B	430	HEPES	27.23	-19.328	1.63	-1.448	No	chair	47.085	-40.483	39.746	1.47	1.52	1.46	1.45	1.53	1.48	-0.01	37.87	50.4	42.4
2r5s	MES	A	4	2007	2007	2011	2.14	0.047	0.279	0.223	0.227	0.26	0.8	0.78	Yes	None	MES-4-A-2r5s.pdb	2r5s	A	4	MES	23.459	27.52	21.73	-1.128	No	boat	61.919	-39.881	-15.916	1.42	1.53	1.47	1.46	1.53	1.44	-0.02	75.5	93.84	84.2
2r5s	MES	B	2	2007	2007	2011	2.14	0.047	0.279	0.223	0.227	0.24	0.9	0.82	Yes	None	MES-2-B-2r5s.pdb	2r5s	B	2	MES	-32.238	21.257	7.37	3.768	No	chair	-53.526	45.569	-47.362	1.43	1.52	1.46	1.47	1.53	1.43	-0.01	64.69	86.97	74
2r5s	MES	B	285	2007	2007	2011	2.14	0.047	0.279	0.223	0.227	0.22	0.9	0.68	Yes	None	MES-285-B-2r5s.pdb	2r5s	B	285	MES	-32.415	-16.852	22.76	-0.101	No	boat	-42.663	17.943	37.22	1.45	1.54	1.45	1.45	1.51	1.41	-0.02	65.67	88.84	75.8
2r5s	MES	B	3	2007	2007	2011	2.14	0.047	0.279	0.223	0.227	0.28	0.8	0.62	Yes	None	MES-3-B-2r5s.pdb	2r5s	B	3	MES	32.11	-10.375	12.92	9.321	No	chair	33.703	-17.956	26.163	1.42	1.54	1.47	1.46	1.53	1.43	-0.01	83.47	94.64	88.5
2rg3	HEPES	A	404	2007	2008	2020	1.8	None	None	0.2	None	0.21	1	0.9	No	None	EPE-404-A-2rg3.pdb	2rg3	A	404	HEPES	-28.845	31.074	0.73	-2.355	No	chair	56.946	-60.107	62.668	1.49	1.55	1.49	1.49	1.54	1.48	0.01	20.19	46.84	33.6
2rgk	HEPES	A	3001	2007	2008	2011	2.5	0.435	0.236	0.18	0.18	0.23	1	0.92	No	None	EPE-3001-A-2rgk.pdb	2rgk	A	3001	HEPES	31.319	-31.89	0.65	-2.432	No	chair	63.13	-62.483	62.945	1.48	1.54	1.48	1.51	1.54	1.5	0.02	40.89	51.79	43.9
2rgk	HEPES	B	3002	2007	2008	2011	2.5	0.435	0.236	0.18	0.18	0.35	1	0.9	No	None	EPE-3002-B-2rgk.pdb	2rgk	B	3002	HEPES	-31.914	30.222	0.62	-2.465	No	chair	61.156	-60.731	62.669	1.49	1.54	1.48	1.5	1.55	1.5	0.01	43.85	67.75	55.6
2rgk	HEPES	C	3003	2007	2008	2011	2.5	0.435	0.236	0.18	0.18	0.23	1	0.96	No	None	EPE-3003-C-2rgk.pdb	2rgk	C	3003	HEPES	-31.808	29.999	0.67	-2.405	No	chair	60.674	-60.207	61.801	1.49	1.54	1.48	1.5	1.54	1.49	0.01	32.7	51.19	40.2
2rgk	HEPES	D	3004	2007	2008	2011	2.5	0.435	0.236	0.18	0.18	0.24	1	0.96	No	None	EPE-3004-D-2rgk.pdb	2rgk	D	3004	HEPES	-31.541	30.259	0.62	-2.463	No	chair	61.839	-60.76	61.527	1.48	1.54	1.48	1.5	1.54	1.5	0.01	25.58	48.69	37.1
2rgk	HEPES	E	3005	2007	2008	2011	2.5	0.435	0.236	0.18	0.18	0.27	1	0.97	No	None	EPE-3005-E-2rgk.pdb	2rgk	E	3005	HEPES	-32.179	29.561	1.17	-1.914	No	chair	59.839	-59.681	61.805	1.49	1.54	1.48	1.49	1.54	1.49	0.01	32.25	47.07	40.5
2rgk	HEPES	F	3006	2007	2008	2011	2.5	0.435	0.236	0.18	0.18	0.27	1	0.93	No	None	EPE-3006-F-2rgk.pdb	2rgk	F	3006	HEPES	-30.102	31.655	0.16	-2.917	No	chair	61.07	-61.555	63.111	1.48	1.54	1.48	1.5	1.55	1.5	0.02	29.56	52.03	38.5
2rgl	MES	A	1003	2007	2008	2011	2.2	0.756	0.205	0.162	0.164	0.16	1	0.94	No	None	MES-1003-A-2rgl.pdb	2rgl	A	1003	MES	29.458	-10.972	9.78	6.18	No	chair	34.383	-20.458	26.202	1.43	1.54	1.47	1.48	1.53	1.43	0	25.23	28.26	25.9
2rgl	MES	B	1003	2007	2008	2011	2.2	0.756	0.205	0.162	0.164	0.09	1	0.96	No	None	MES-1003-B-2rgl.pdb	2rgl	B	1003	MES	-28.831	8.877	11.41	7.806	No	chair	21.801	-11.409	25.108	1.43	1.54	1.48	1.48	1.53	1.43	0	16.07	19.37	17.1
2rgm	MES	A	1388	2007	2008	2020	1.55	0.67	0.197	0.171	0.173	0.11	1	0.96	No	None	MES-1388-A-2rgm.pdb	2rgm	A	1388	MES	30.422	-8.806	8.55	4.943	No	chair	39.533	-18.891	18.102	1.42	1.53	1.48	1.47	1.54	1.43	0	14.56	21.46	18.7
2rgm	MES	B	1387	2007	2008	2020	1.55	0.67	0.197	0.171	0.173	0.09	1	0.96	No	None	MES-1387-B-2rgm.pdb	2rgm	B	1387	MES	30.932	-9.24	8.94	5.338	No	chair	42.569	-21.199	17.834	1.43	1.53	1.48	1.47	1.54	1.43	0	12.72	17.36	15.2
2rjc	MES	A	601	2007	2007	2011	2	0.428	0.241	0.195	0.197	0.1	1	0.98	Yes	None	MES-601-A-2rjc.pdb	2rjc	A	601	MES	28.572	-10.159	12.54	8.933	No	chair	29.68	-17.707	27.211	1.41	1.54	1.48	1.47	1.54	1.43	-0.01	18.5	30.24	24
2rjc	MES	A	602	2007	2007	2011	2	0.428	0.241	0.195	0.197	0.16	1	0.91	Yes	None	MES-602-A-2rjc.pdb	2rjc	A	602	MES	26.165	-6.142	6.69	3.088	No	chair	28.538	-11.235	15.304	1.45	1.54	1.47	1.46	1.54	1.42	0	40.06	61.35	49.7
2rjc	MES	B	604	2007	2007	2011	2	0.428	0.241	0.195	0.197	0.14	1	0.97	Yes	None	MES-604-B-2rjc.pdb	2rjc	B	604	MES	26.266	-12.854	11.01	7.412	No	chair	-28.5	17.686	-25.874	1.43	1.52	1.46	1.47	1.53	1.41	-0.01	26.2	42.53	33.8
2rjc	MES	C	603	2007	2007	2011	2	0.428	0.241	0.195	0.197	0.28	1	0.58	Yes	None	MES-603-C-2rjc.pdb	2rjc	C	603	MES	-30.243	-23.57	9.63	-13.229	Yes	boat	0.407	-60.587	50.426	1.42	1.51	1.47	1.45	1.51	1.44	-0.02	61.31	86.22	73.6
2rjc	MES	C	605	2007	2007	2011	2	0.428	0.241	0.195	0.197	0.14	1	0.97	Yes	None	MES-605-C-2rjc.pdb	2rjc	C	605	MES	-30.283	4.027	8.21	4.605	No	chair	-33.567	8.609	-9.044	1.42	1.52	1.47	1.47	1.54	1.42	-0.01	32.22	40.61	36.1
2rjc	MES	C	606	2007	2007	2011	2	0.428	0.241	0.195	0.197	0.17	1	0.84	Yes	None	MES-606-C-2rjc.pdb	2rjc	C	606	MES	28.657	-20.147	6.45	2.851	No	chair	50.308	-45.466	43.871	1.44	1.53	1.47	1.46	1.53	1.43	-0.01	57.14	69.61	62.3
2uv3	MES	A	1122	2007	2007	2011	1.8	0.207	0.249	0.204	0.207	0.18	1	0.91	No	None	MES-1122-A-2uv3.pdb	2uv3	A	1122	MES	32.845	-9.341	9.71	6.104	No	chair	37.963	-17.725	21.942	1.43	1.52	1.48	1.45	1.52	1.44	-0.01	17	33.81	26.1
2uv3	MES	B	1124	2007	2007	2011	1.8	0.207	0.249	0.204	0.207	0.17	1	0.94	No	None	MES-1124-B-2uv3.pdb	2uv3	B	1124	MES	-31.519	14.707	6.9	3.296	No	chair	-44.649	29.541	-31.231	1.45	1.52	1.45	1.48	1.52	1.42	-0.01	16.62	32.59	24.1
2ux1	HEPES	E	173	2007	2008	2018	1.8	0.432	0.248	0.206	0.208	0.16	1	0.91	No	None	EPE-173-E-2ux1.pdb	2ux1	E	173	HEPES	29.044	-21.935	3.03	-0.049	No	chair	-43.002	43.13	-48.805	1.48	1.53	1.46	1.45	1.53	1.47	-0.01	52.63	63.67	57.7
2ux1	HEPES	I	173	2007	2008	2018	1.8	0.432	0.248	0.206	0.208	0.17	0.7	0.93	No	None	EPE-173-I-2ux1.pdb	2ux1	I	173	HEPES	-25.808	-19.836	12.36	-8.617	No	boat	7.058	-49.672	35.235	1.48	1.52	1.45	1.45	1.53	1.48	-0.02	39.79	46.09	42.1
2ux1	HEPES	J	173	2007	2008	2018	1.8	0.432	0.248	0.206	0.208	0.14	1	0.91	No	None	EPE-173-J-2ux1.pdb	2ux1	J	173	HEPES	-31.045	-20.884	5.72	-15.259	Yes	boat	-14.994	-40.959	46.51	1.48	1.53	1.46	1.46	1.53	1.47	-0.02	48.7	57.15	52.7
2ux1	HEPES	K	173	2007	2008	2018	1.8	0.432	0.248	0.206	0.208	0.14	1	0.93	No	None	EPE-173-K-2ux1.pdb	2ux1	K	173	HEPES	29.967	-21.291	4.24	1.162	No	chair	-56.401	47.535	-40.381	1.47	1.53	1.45	1.46	1.53	1.48	-0.01	40.67	57.96	49.2
2v0t	HEPES	C	1252	2007	2008	2018	2.2	0.461	0.238	0.178	0.181	0.15	1	0.97	No	None	EPE-1252-C-2v0t.pdb	2v0t	C	1252	HEPES	30.295	-23.462	4.14	1.057	No	chair	-44.006	48.227	-56.746	1.49	1.56	1.48	1.47	1.52	1.48	0	11.3	9.45	17.3
2v0t	HEPES	D	1252	2007	2008	2018	2.2	0.461	0.238	0.178	0.181	0.27	1	0.93	No	None	EPE-1252-D-2v0t.pdb	2v0t	D	1252	HEPES	-29.515	27.401	0.74	-2.336	No	chair	-56.413	56.719	-56.852	1.48	1.53	1.49	1.48	1.53	1.48	0	38.23	53.27	45.2
2v15	HEPES	D	1176	2007	2008	2019	2.1	0.258	0.244	0.188	0.19	0.18	0.7	0.92	No	None	EPE-1176-D-2v15.pdb	2v15	D	1176	HEPES	-26.425	-20.24	12.68	-8.3	No	boat	-19.425	-36.055	50.445	1.48	1.53	1.46	1.45	1.53	1.48	-0.02	42.41	49.67	44.7
2v15	HEPES	E	1173	2007	2008	2019	2.1	0.258	0.244	0.188	0.19	0.18	1	0.89	No	None	EPE-1173-E-2v15.pdb	2v15	E	1173	HEPES	-32.454	11.094	8.05	4.968	No	chair	-49.168	25.865	-20.188	1.47	1.53	1.46	1.47	1.53	1.47	0	61.57	75.65	67.8
2v15	HEPES	F	1174	2007	2008	2019	2.1	0.258	0.244	0.188	0.19	0.2	1	0.89	No	None	EPE-1174-F-2v15.pdb	2v15	F	1174	HEPES	-30.679	-20.178	3.34	-17.64	Yes	boat	-9.649	-42.439	41.653	1.48	1.54	1.46	1.46	1.54	1.47	-0.01	56.63	75.25	66.5
2v15	HEPES	K	1174	2007	2008	2019	2.1	0.258	0.244	0.188	0.19	0.2	1	0.88	No	None	EPE-1174-K-2v15.pdb	2v15	K	1174	HEPES	-29.391	22.587	2.35	-0.727	No	chair	-52.404	46.966	-46.5	1.48	1.54	1.47	1.46	1.54	1.48	0	62.62	72.86	68.7
2v2f	MES	F	1653	2007	2007	2011	1.9	0.505	0.246	0.21	0.213	0.08	1	0.98	No	None	MES-1653-F-2v2f.pdb	2v2f	F	1653	MES	33.801	8.879	6.47	-16.389	Yes	boat	-66.166	22.503	16.958	1.43	1.52	1.47	1.47	1.55	1.44	-0.01	12.63	22	16.9
2v6m	MES	B	1332	2007	2007	2018	2.2	0.355	0.218	0.196	0.196	0.17	1	0.86	No	None	MES-1332-B-2v6m.pdb	2v6m	B	1332	MES	28.257	26.262	24.33	1.471	No	boat	-43.034	-23.741	65.514	1.44	1.53	1.47	1.47	1.53	1.44	-0.01	69	74.71	71.4
2v6m	MES	C	1332	2007	2007	2018	2.2	0.355	0.218	0.196	0.196	0.21	1	0.86	No	None	MES-1332-C-2v6m.pdb	2v6m	C	1332	MES	-29.901	-7.733	18.72	-4.136	No	boat	-25.262	4.851	39.629	1.43	1.54	1.45	1.45	1.53	1.45	-0.02	66.92	69.67	68.1
2v6m	MES	D	1332	2007	2007	2018	2.2	0.355	0.218	0.196	0.196	0.16	1	0.9	No	None	MES-1332-D-2v6m.pdb	2v6m	D	1332	MES	26.787	28.872	18.1	-4.753	No	boat	-43.595	-21.504	69.727	1.44	1.53	1.47	1.47	1.54	1.43	-0.01	61.91	66.74	63.9
2v6n	MES	A	2308	2007	2008	2019	1.98	0.703	0.211	0.164	0.166	0.16	0.7	0.96	No	None	MES-2308-A-2v6n.pdb	2v6n	A	2308	MES	30.214	-19.424	6.78	3.182	No	chair	51.514	-42.413	40.563	1.43	1.54	1.47	1.46	1.54	1.43	0	30.35	45.85	38.8
2v77	HEPES	A	1309	2007	2008	2019	1.6	0.705	0.192	0.178	0.178	0.29	0.5	0.66	No	None	EPE-1309-A-2v77.pdb	2v77	A	1309	HEPES	25.691	-27.851	1.45	-1.632	No	chair	-52.656	55.052	-54.616	1.5	1.52	1.5	1.51	1.54	1.51	0.02	21.21	31.85	25.5
2v77	HEPES	A	1310	2007	2008	2019	1.6	0.705	0.192	0.178	0.178	0.29	0.5	0.63	No	None	EPE-1310-A-2v77.pdb	2v77	A	1310	HEPES	-27.5	26.656	1.1	-1.977	No	chair	-55.424	52.983	-50.893	1.51	1.52	1.51	1.52	1.55	1.52	0.03	33.19	38.15	35.7
2v77	HEPES	B	1309	2007	2008	2019	1.6	0.705	0.192	0.178	0.178	0.5	0.6	0.26	No	None	EPE-1309-B-2v77.pdb	2v77	B	1309	HEPES	26.673	-25.893	0.91	-2.172	No	chair	-53.99	54.018	-51.862	1.53	1.52	1.52	1.51	1.55	1.5	0.03	22.67	45.42	31.9
2v84	MES	A	1326	2007	2007	2019	1.78	0.084	0.26	0.234	0.236	0.13	1	0.95	No	None	MES-1326-A-2v84.pdb	2v84	A	1326	MES	-28.644	-19.661	17.76	-5.1	No	boat	-25.643	-34.716	52.481	1.42	1.52	1.46	1.45	1.52	1.43	-0.03	29.34	36.04	32.5
2v84	MES	A	1327	2007	2007	2019	1.78	0.084	0.26	0.234	0.236	0.31	1	0.92	No	None	MES-1327-A-2v84.pdb	2v84	A	1327	MES	28.734	20.119	15.58	-7.277	No	boat	22.913	36.753	-52.258	1.43	1.53	1.47	1.47	1.53	1.43	-0.01	69.66	75.62	73
2v9k	HEPES	A	1534	2007	2007	2011	2	0.285	0.23	0.186	0.188	0.15	1	0.94	No	None	EPE-1534-A-2v9k.pdb	2v9k	A	1534	HEPES	24.158	22.461	0.78	-20.195	Yes	boat	-47.621	1.061	44.229	1.48	1.53	1.45	1.46	1.53	1.48	-0.02	28.77	61.33	49.7
2v9k	HEPES	A	1535	2007	2007	2011	2	0.285	0.23	0.186	0.188	0.3	0.5	0.67	No	None	EPE-1535-A-2v9k.pdb	2v9k	A	1535	HEPES	22.997	27.463	18.58	-2.401	No	boat	-53.996	13.188	43.056	1.48	1.53	1.46	1.44	1.52	1.48	-0.02	57.58	68.51	61.5
2vjm	HEPES	B	1430	2007	2007	2018	1.89	0.446	0.203	0.171	0.173	0.13	0.8	0.93	No	None	EPE-1430-B-2vjm.pdb	2vjm	B	1430	HEPES	23.214	-32.994	5.52	2.44	No	chair	55.085	-65.811	67.11	1.48	1.53	1.45	1.45	1.53	1.49	-0.01	24.01	26.7	25.1
2vjn	HEPES	B	1429	2007	2007	2011	2	0.593	0.215	0.169	0.171	0.1	1	0.96	No	None	EPE-1429-B-2vjn.pdb	2vjn	B	1429	HEPES	30.675	-25.659	2.99	-0.091	No	chair	-60.879	54.883	-51.024	1.47	1.52	1.45	1.46	1.53	1.47	-0.01	12.94	21.28	16.1
2vjo	HEPES	A	1431	2007	2007	2018	2.2	0.212	0.248	0.206	0.208	0.16	0.8	0.92	No	None	EPE-1431-A-2vjo.pdb	2vjo	A	1431	HEPES	29.753	-19.281	3.52	0.442	No	chair	50.941	-41.781	39.616	1.47	1.53	1.46	1.46	1.53	1.48	-0.01	32.37	34.72	33.6
2vjq	HEPES	B	1429	2007	2008	2011	1.8	0.488	0.212	0.181	0.182	0.17	0.8	0.89	No	None	EPE-1429-B-2vjq.pdb	2vjq	B	1429	HEPES	-20.914	33.015	6.3	3.215	No	chair	-53.052	66.815	-68.239	1.49	1.52	1.45	1.45	1.52	1.47	-0.01	26.81	30.98	29.6
2vjq	HEPES	D	1429	2007	2008	2011	1.8	0.488	0.212	0.181	0.182	0.17	0.8	0.89	No	None	EPE-1429-D-2vjq.pdb	2vjq	D	1429	HEPES	26.055	-30.51	4.61	1.532	No	chair	-64.759	60.282	-52.954	1.47	1.52	1.45	1.45	1.53	1.47	-0.01	34.49	36.97	35.6
2vmj	HEPES	A	1331	2008	2008	2011	2.5	0.324	0.232	0.181	0.184	0.17	1	0.93	No	None	EPE-1331-A-2vmj.pdb	2vmj	A	1331	HEPES	28.744	-20.216	3.35	0.269	No	chair	50.66	-44.185	42.817	1.48	1.53	1.46	1.46	1.53	1.48	0	86.85	93.48	90.6
2vn9	HEPES	A	1313	2008	2008	2017	2.3	0.195	0.248	0.211	0.213	0.26	1	0.92	No	None	EPE-1313-A-2vn9.pdb	2vn9	A	1313	HEPES	31.008	20.144	13.51	-7.469	No	boat	24.815	32.019	-47.775	1.47	1.52	1.47	1.47	1.53	1.47	-0.02	64.89	99.12	84.2
2vp1	MES	A	1349	2008	2008	2011	2.7	0.246	0.276	0.215	0.218	0.14	1	0.98	No	None	MES-1349-A-2vp1.pdb	2vp1	A	1349	MES	29.328	-31.485	1.52	-2.085	No	chair	-53.458	59.017	-63.067	1.45	1.52	1.47	1.48	1.52	1.45	0	18.1	21.25	19.9
2vp1	MES	B	1349	2008	2008	2011	2.7	0.246	0.276	0.215	0.218	0.24	1	0.91	No	None	MES-1349-B-2vp1.pdb	2vp1	B	1349	MES	-28.166	24.149	3	-0.605	No	chair	-50.962	48.737	-50.711	1.46	1.53	1.48	1.49	1.53	1.45	0.01	41.36	45.83	44.1
2vq7	HEPES	A	1454	2008	2008	2011	2.6	0.321	0.269	0.248	0.249	0.22	1	0.76	No	None	EPE-1454-A-2vq7.pdb	2vq7	A	1454	HEPES	-21.368	-23.039	7.13	-13.847	Yes	boat	35.706	11.442	-50.651	1.49	1.53	1.47	1.45	1.51	1.49	-0.01	82.11	99.43	89.8
2vq7	HEPES	A	1455	2008	2008	2011	2.6	0.321	0.269	0.248	0.249	0.25	1	0.74	No	None	EPE-1455-A-2vq7.pdb	2vq7	A	1455	HEPES	24.464	4.85	11.53	-9.449	No	boat	31.429	4.055	-16.5	1.48	1.53	1.47	1.47	1.52	1.49	-0.01	100.02	99.36	92
2vq7	HEPES	C	1456	2008	2008	2011	2.6	0.321	0.269	0.248	0.249	0.29	1	0.67	No	None	EPE-1456-C-2vq7.pdb	2vq7	C	1456	HEPES	30.528	-9.654	11.28	8.198	No	chair	29.666	-15.237	25.282	1.48	1.54	1.47	1.45	1.5	1.47	-0.01	103.19	99.22	96.5
2vq7	HEPES	D	1454	2008	2008	2011	2.6	0.321	0.269	0.248	0.249	0.26	1	0.73	No	None	EPE-1454-D-2vq7.pdb	2vq7	D	1454	HEPES	28.94	-6.911	8.69	5.609	No	chair	28.062	-10.926	18.051	1.48	1.53	1.47	1.46	1.51	1.47	-0.01	104.06	99.41	98.9
2vqb	HEPES	A	1452	2008	2008	2011	2.8	0.407	0.242	0.226	0.226	0.24	1	0.86	No	None	EPE-1452-A-2vqb.pdb	2vqb	A	1452	HEPES	-26.564	13.08	7.95	4.872	No	chair	-47.101	31.56	-24.026	1.48	1.52	1.47	1.47	1.54	1.49	0	100.3	98.56	103.3
2vqb	HEPES	B	1452	2008	2008	2011	2.8	0.407	0.242	0.226	0.226	0.23	1	0.84	No	None	EPE-1452-B-2vqb.pdb	2vqb	B	1452	HEPES	-25.772	12.067	4.66	1.583	No	chair	-41.767	27.273	-23.526	1.49	1.53	1.47	1.47	1.54	1.49	0	106	108.23	107.2
2vqb	HEPES	C	1451	2008	2008	2011	2.8	0.407	0.242	0.226	0.226	0.31	1	0.75	No	None	EPE-1451-C-2vqb.pdb	2vqb	C	1451	HEPES	-24.572	15.56	1.91	-1.172	No	chair	-39.054	31.812	-33.234	1.49	1.53	1.46	1.47	1.53	1.48	0	102.33	111.21	106.4
2vqb	HEPES	D	1452	2008	2008	2011	2.8	0.407	0.242	0.226	0.226	0.26	1	0.81	No	None	EPE-1452-D-2vqb.pdb	2vqb	D	1452	HEPES	-30.58	10.386	5.72	2.64	No	chair	-38.233	21.165	-23.785	1.47	1.51	1.47	1.46	1.52	1.48	-0.01	103.28	107.58	105.2
2w1k	MES	A	1243	2008	2008	2011	2.14	0.146	0.241	0.18	0.183	0.08	1	1	No	None	MES-1243-A-2w1k.pdb	2w1k	A	1243	MES	-30.041	14.498	8.15	4.547	No	chair	30.331	-24.307	36.165	1.43	1.55	1.47	1.47	1.55	1.43	0	30.03	38.82	34.4
2w1k	MES	B	1243	2008	2008	2011	2.14	0.146	0.241	0.18	0.183	0.1	1	0.99	No	None	MES-1243-B-2w1k.pdb	2w1k	B	1243	MES	31.839	-13.229	12.71	9.111	No	chair	54.265	-32.85	23.056	1.43	1.53	1.5	1.5	1.55	1.45	0.01	27.08	35.74	32.5
2w20	MES	A	1791	2008	2008	2011	1.49	0.534	0.225	0.2	0.201	0.16	0.8	0.92	No	None	MES-1791-A-2w20.pdb	2w20	A	1791	MES	-29.098	16.025	9.29	5.686	No	chair	52.449	-35.037	25.964	1.42	1.52	1.46	1.46	1.53	1.42	-0.01	20.31	26.09	23.5
2w20	MES	B	1791	2008	2008	2011	1.49	0.534	0.225	0.2	0.201	0.11	0.9	0.92	No	None	MES-1791-B-2w20.pdb	2w20	B	1791	MES	27.021	-15.08	6.69	3.087	No	chair	41.286	-33.232	33.94	1.42	1.53	1.45	1.45	1.53	1.42	-0.01	16.14	24.34	19.6
2w43	MES	A	401	2008	2008	2018	1.66	0.386	0.221	0.177	0.178	0.3	0.5	0.72	No	None	MES-401-A-2w43.pdb	2w43	A	401	MES	-31.351	22.663	6.78	3.18	No	chair	-52.232	48.955	-50.963	1.43	1.53	1.46	1.46	1.53	1.42	-0.01	13.81	41.38	32.9
2w43	MES	B	401	2008	2008	2018	1.66	0.386	0.221	0.177	0.178	0.2	1	0.84	No	None	MES-401-B-2w43.pdb	2w43	B	401	MES	-32.091	12.926	10.09	6.489	No	chair	-49.924	29.963	-25.107	1.43	1.52	1.47	1.47	1.53	1.43	-0.01	28.16	42.19	38
2wg0	MES	A	2541	2009	2009	2021	2.2	0.58	0.229	0.177	0.18	0.19	0.9	0.87	No	None	MES-2541-A-2wg0.pdb	2wg0	A	2541	MES	-29.856	-25.2	9.49	-13.371	Yes	boat	-13.115	-49.017	57.376	1.41	1.51	1.48	1.47	1.51	1.45	-0.02	42.03	54.07	47.5
2wg1	MES	A	606	2009	2009	2021	2.2	0.58	0.212	0.166	0.168	0.24	0.8	0.77	No	None	MES-606-A-2wg1.pdb	2wg1	A	606	MES	-29.551	-27.437	2.67	-20.192	Yes	boat	-1.432	-57.653	58.298	1.46	1.52	1.48	1.48	1.52	1.43	-0.01	56.86	63.85	60.1
2wg1	MES	A	607	2009	2009	2021	2.2	0.58	0.212	0.166	0.168	0.27	0.8	0.87	No	None	MES-607-A-2wg1.pdb	2wg1	A	607	MES	-19.955	-24.202	20.63	-2.233	No	boat	52.855	-16.61	-36.215	1.47	1.55	1.49	1.49	1.54	1.47	0.01	54.67	67.63	61.7
2wg1	MES	A	608	2009	2009	2021	2.2	0.58	0.212	0.166	0.168	0.12	0.8	0.96	No	None	MES-608-A-2wg1.pdb	2wg1	A	608	MES	24.111	25.101	2.89	-19.966	Yes	boat	-3.462	52.535	-50.167	1.46	1.54	1.48	1.49	1.55	1.46	0.01	41.26	49.07	46.9
2wg1	MES	A	609	2009	2009	2021	2.2	0.58	0.212	0.166	0.168	0.17	0.8	0.91	No	None	MES-609-A-2wg1.pdb	2wg1	A	609	MES	29.774	-28.138	2.05	-1.555	No	chair	57.827	-56.17	56.381	1.44	1.54	1.49	1.48	1.54	1.46	0.01	52.98	60.1	57.7
2wjr	HEPES	A	1216	2009	2009	2019	1.8	0.59	0.23	0.194	0.195	0.16	0.7	0.93	No	None	EPE-1216-A-2wjr.pdb	2wjr	A	1216	HEPES	-27.046	29.055	2.26	-0.818	No	chair	57.742	-59.8	58.63	1.48	1.53	1.46	1.45	1.52	1.48	-0.01	25.98	33.89	31.9
2wjr	HEPES	A	1217	2009	2009	2019	1.8	0.59	0.23	0.194	0.195	0.3	0.7	0.91	No	None	EPE-1217-A-2wjr.pdb	2wjr	A	1217	HEPES	-26.576	-19.022	9.35	-11.63	Yes	boat	46.353	3.101	-42.53	1.47	1.53	1.47	1.47	1.53	1.47	-0.01	37.5	46.68	41.3
2wlr	HEPES	A	1412	2009	2010	2019	1.45	0.728	0.196	0.175	0.176	0.2	1	0.69	No	None	EPE-1412-A-2wlr.pdb	2wlr	A	1412	HEPES	32.039	-25.596	3.17	0.087	No	chair	-52.501	52.131	-57.645	1.48	1.53	1.45	1.46	1.52	1.47	-0.01	21.7	39.84	29.2
2wlr	HEPES	A	1413	2009	2010	2019	1.45	0.728	0.196	0.175	0.176	0.14	1	0.94	No	None	EPE-1413-A-2wlr.pdb	2wlr	A	1413	HEPES	27.851	-32.311	2.98	-0.101	No	chair	-66.88	64.874	-60.273	1.47	1.51	1.45	1.46	1.53	1.48	-0.01	19.43	35.2	25.4
2wlx	HEPES	A	1412	2009	2010	2019	1.9	0.564	0.251	0.197	0.199	0.14	1	0.84	No	None	EPE-1412-A-2wlx.pdb	2wlx	A	1412	HEPES	30.781	-25.782	2.88	-0.201	No	chair	-51.403	51.826	-56.639	1.47	1.53	1.46	1.47	1.52	1.48	-0.01	26.53	61.62	45.6
2wlx	HEPES	A	1413	2009	2010	2019	1.9	0.564	0.251	0.197	0.199	0.27	1	0.7	No	None	EPE-1413-A-2wlx.pdb	2wlx	A	1413	HEPES	-29.051	27.564	2.78	-0.304	No	chair	-53.711	52.565	-55.239	1.47	1.53	1.47	1.45	1.53	1.47	-0.01	72.35	78.51	74.8
2woq	HEPES	A	1338	2009	2009	2019	1.75	0.623	0.18	0.146	0.147	0.19	0.5	0.97	No	None
2woq	HEPES	A	1339	2009	2009	2019	1.75	0.623	0.18	0.146	0.147	0.24	0.8	0.83	No	None	EPE-1339-A-2woq.pdb	2woq	A	1339	HEPES	18.049	-23.917	2.63	-0.446	No	chair	-34.771	44.231	-49.251	1.49	1.53	1.46	1.46	1.54	1.49	0	42.54	60.77	51.4
2ww8	HEPES	A	1100	2009	2010	2013	1.9	0.194	0.235	0.195	0.197	0.18	1	0.84	No	None	EPE-1100-A-2ww8.pdb	2ww8	A	1100	HEPES	8.708	-34.06	13.6	10.516	Yes	chair	-21.922	55.885	-76.108	1.48	1.53	1.45	1.45	1.52	1.48	-0.01	48.05	70.34	61.6
2ww8	HEPES	A	1101	2009	2010	2013	1.9	0.194	0.235	0.195	0.197	0.33	1	0.9	No	None	EPE-1101-A-2ww8.pdb	2ww8	A	1101	HEPES	-12.178	32.253	9.01	5.934	No	chair	-40.574	62.566	-64.824	1.48	1.53	1.47	1.45	1.53	1.48	0	48.55	91.17	75.2
2wwn	MES	A	1167	2009	2010	2011	2.6	0.524	0.232	0.186	0.188	0.19	1	0.98	No	None	MES-1167-A-2wwn.pdb	2wwn	A	1167	MES	-29.758	24.802	1.64	-1.961	No	chair	-55.908	51.346	-50.018	1.5	1.53	1.47	1.48	1.53	1.49	0.02	137.93	59.31	60.3
2wwo	MES	B	1165	2009	2010	2011	2.4	0.718	0.205	0.167	0.169	0.19	1	0.98	No	None	MES-1165-B-2wwo.pdb	2wwo	B	1165	MES	30.793	-25.953	3.09	-0.513	No	chair	-50.997	50.461	-54.429	1.5	1.53	1.47	1.48	1.52	1.49	0.01	109.43	75.83	51.6
2x18	HEPES	A	500	2009	2010	2018	1.46	0.312	0.234	0.189	0.192	0.27	1	0.92	No	None
2x18	HEPES	E	500	2009	2010	2018	1.46	0.312	0.234	0.189	0.192	0.23	1	0.85	No	None
2x18	HEPES	F	500	2009	2010	2018	1.46	0.312	0.234	0.189	0.192	0.13	1	0.98	No	None
2x18	HEPES	H	500	2009	2010	2018	1.46	0.312	0.234	0.189	0.192	0.21	1	0.97	No	None
2x3a	MES	A	1342	2010	2011	2019	2	None	0.205	0.17	0.172	None	1	None	No	None	MES-1342-A-2x3a.pdb	2x3a	A	1342	MES	-33.848	28.599	5.36	1.755	No	chair	70.516	-65.691	58.526	1.43	1.52	1.47	1.48	1.55	1.45	0	19.2	35.36	27.8
2x4d	HEPES	A	502	2010	2010	2018	1.92	0.239	0.258	0.227	0.229	0.39	1	0.81	No	None
2x4d	HEPES	B	502	2010	2010	2018	1.92	0.239	0.258	0.227	0.229	0.51	1	0.93	No	None
2x4n	MES	D	1276	2010	2010	2011	2.34	0.309	0.274	0.196	0.2	0.24	1	0.95	No	None	MES-1276-D-2x4n.pdb	2x4n	D	1276	MES	-28.035	-23.031	23.1	0.243	No	boat	-55.243	30.111	26.77	1.43	1.53	1.46	1.45	1.53	1.43	-0.02	100.81	95.12	94.7
2x4n	MES	E	1100	2010	2010	2011	2.34	0.309	0.274	0.196	0.2	0.14	1	0.98	No	None	MES-1100-E-2x4n.pdb	2x4n	E	1100	MES	-28.204	-27.609	20.14	-2.717	No	boat	66.04	-18.72	-40.309	1.43	1.53	1.46	1.46	1.53	1.43	-0.02	40.7	67.99	57.3
2x4o	MES	B	1100	2010	2010	2011	2.3	0.46	0.239	0.175	0.178	0.15	1	0.93	No	None	MES-1100-B-2x4o.pdb	2x4o	B	1100	MES	-21.184	-19.739	21.39	-1.469	No	boat	-22.559	50.407	-24.801	1.43	1.53	1.46	1.46	1.53	1.43	-0.02	31.86	31.86	31.9
2x4o	MES	D	1276	2010	2010	2011	2.3	0.46	0.239	0.175	0.178	0.34	1	0.93	No	None	MES-1276-D-2x4o.pdb	2x4o	D	1276	MES	-28.357	-26.246	3.55	-19.308	Yes	boat	-48.931	48.811	2.248	1.43	1.53	1.45	1.45	1.53	1.43	-0.02	31.86	31.86	31.9
2x4o	MES	D	1277	2010	2010	2011	2.3	0.46	0.239	0.175	0.178	0.41	1	0.91	No	None	MES-1277-D-2x4o.pdb	2x4o	D	1277	MES	-26.493	-25.493	26.45	3.589	No	boat	67.268	-26.417	-32.553	1.43	1.52	1.46	1.46	1.53	1.43	-0.02	31.86	31.86	31.9
2x4o	MES	E	1100	2010	2010	2011	2.3	0.46	0.239	0.175	0.178	0.29	1	0.93	No	None	MES-1100-E-2x4o.pdb	2x4o	E	1100	MES	-31.121	13.004	10.94	7.336	No	chair	55.788	-32.483	19.424	1.42	1.52	1.46	1.47	1.54	1.42	-0.01	31.86	31.86	31.9
2x4p	MES	B	1101	2010	2010	2019	2.3	0.495	0.222	0.158	0.161	0.13	1	0.93	No	None	MES-1101-B-2x4p.pdb	2x4p	B	1101	MES	-28.155	-27.624	16.8	-6.06	No	boat	64.576	-15.212	-42.221	1.43	1.53	1.46	1.46	1.53	1.43	-0.02	62.71	95.6	76.3
2x4p	MES	B	1102	2010	2010	2019	2.3	0.495	0.222	0.158	0.161	0.18	1	0.88	No	None	MES-1102-B-2x4p.pdb	2x4p	B	1102	MES	-29.655	-30.596	7.33	-15.533	Yes	boat	51.292	12.403	-62.748	1.43	1.52	1.46	1.45	1.53	1.43	-0.02	149.43	68.53	90.2
2x4p	MES	D	1276	2010	2010	2019	2.3	0.495	0.222	0.158	0.161	0.14	1	0.97	No	None	MES-1276-D-2x4p.pdb	2x4p	D	1276	MES	-29.552	-28.485	10.04	-12.822	Yes	boat	62.599	-7.837	-48.93	1.43	1.53	1.45	1.46	1.53	1.43	-0.02	27.26	48.49	43.5
2x4p	MES	D	1278	2010	2010	2019	2.3	0.495	0.222	0.158	0.161	0.15	1	0.97	No	None	MES-1278-D-2x4p.pdb	2x4p	D	1278	MES	-28.379	-27.609	6.03	-16.833	Yes	boat	-52.453	49.224	3.594	1.43	1.53	1.45	1.45	1.53	1.43	-0.02	25.18	40.58	31.8
2x4p	MES	E	1100	2010	2010	2019	2.3	0.495	0.222	0.158	0.161	0.15	1	0.92	No	None	MES-1100-E-2x4p.pdb	2x4p	E	1100	MES	-28.511	-27.617	21.18	-1.675	No	boat	67.031	-20.149	-39.385	1.42	1.52	1.46	1.45	1.53	1.43	-0.02	61.03	68.59	65.7
2x4q	MES	B	1099	2010	2010	2019	1.9	0.247	0.206	0.167	0.169	0.19	1	0.78	No	None	MES-1099-B-2x4q.pdb	2x4q	B	1099	MES	30.132	27.777	5.36	-17.501	Yes	boat	52.856	-50.007	-4.627	1.43	1.54	1.46	1.45	1.52	1.43	-0.02	65.09	86.39	74
2x4q	MES	D	1276	2010	2010	2019	1.9	0.247	0.206	0.167	0.169	0.18	1	0.9	No	None	MES-1276-D-2x4q.pdb	2x4q	D	1276	MES	28.18	34.245	19.95	-2.906	No	boat	72.554	-53.812	-10.185	1.43	1.52	1.45	1.46	1.53	1.44	-0.02	44.52	63.58	55.9
2x4q	MES	E	1099	2010	2010	2019	1.9	0.247	0.206	0.167	0.169	0.19	1	0.84	No	None	MES-1099-E-2x4q.pdb	2x4q	E	1099	MES	28.985	29.962	13.51	-9.344	No	boat	61.527	-49.11	-9.481	1.44	1.53	1.46	1.46	1.53	1.44	-0.02	50.54	70.82	58.5
2x4s	MES	B	1100	2010	2010	2011	2.55	0.064	0.248	0.178	0.182	0.17	1	0.93	No	None	MES-1100-B-2x4s.pdb	2x4s	B	1100	MES	29.16	28.826	8.78	-14.083	Yes	boat	56.127	-49.667	-6.069	1.43	1.53	1.46	1.46	1.53	1.43	-0.02	53.55	89.2	68.9
2x4s	MES	E	1099	2010	2010	2011	2.55	0.064	0.248	0.178	0.182	0.21	1	0.91	No	None	MES-1099-E-2x4s.pdb	2x4s	E	1099	MES	27.442	33.227	22.06	-0.799	No	boat	71.507	-49.251	-13.338	1.43	1.54	1.45	1.46	1.52	1.43	-0.02	66.55	98.34	82.4
2x4t	MES	B	1099	2010	2010	2011	2.3	0.216	0.236	0.184	0.186	0.17	1	0.93	No	None	MES-1099-B-2x4t.pdb	2x4t	B	1099	MES	-27.537	-25.781	27.08	4.219	No	boat	69.733	-27.587	-32.323	1.43	1.53	1.45	1.45	1.53	1.43	-0.02	86.72	94.03	90.2
2x4t	MES	E	1099	2010	2010	2011	2.3	0.216	0.236	0.184	0.186	0.18	1	0.83	No	None	MES-1099-E-2x4t.pdb	2x4t	E	1099	MES	32.358	-10.622	14.44	10.84	Yes	chair	53.348	-27.474	17.579	1.42	1.53	1.46	1.47	1.54	1.42	-0.01	125.29	82.58	95.6
2x4u	MES	A	1277	2010	2010	2019	2.1	0.249	0.234	0.176	0.179	0.45	1	0.9	No	None	MES-1277-A-2x4u.pdb	2x4u	A	1277	MES	-29.261	-28.715	5.95	-16.906	Yes	boat	-54.031	51.166	3.043	1.43	1.53	1.45	1.46	1.53	1.43	-0.02	33.03	33.03	33
2x4u	MES	B	1100	2010	2010	2019	2.1	0.249	0.234	0.176	0.179	0.22	1	0.92	No	None	MES-1100-B-2x4u.pdb	2x4u	B	1100	MES	-28.452	-26.722	2.99	-19.869	Yes	boat	-49.322	49.472	1.488	1.43	1.53	1.46	1.45	1.53	1.43	-0.02	33.03	33.03	33
2x4u	MES	D	1276	2010	2010	2019	2.1	0.249	0.234	0.176	0.179	0.37	1	0.9	No	None	MES-1276-D-2x4u.pdb	2x4u	D	1276	MES	-28.88	-26.208	1.65	-21.205	Yes	boat	-45.063	51.257	-2.537	1.43	1.53	1.46	1.45	1.53	1.43	-0.02	33.03	33.03	33
2x4u	MES	D	1277	2010	2010	2019	2.1	0.249	0.234	0.176	0.179	0.47	1	0.9	No	None	MES-1277-D-2x4u.pdb	2x4u	D	1277	MES	-29.791	-28.568	12.52	-10.335	Yes	boat	64.933	-11.03	-46.568	1.42	1.52	1.45	1.46	1.53	1.43	-0.02	33.03	33.03	33
2x4u	MES	E	1100	2010	2010	2019	2.1	0.249	0.234	0.176	0.179	0.39	1	0.88	No	None	MES-1100-E-2x4u.pdb	2x4u	E	1100	MES	-30.564	18.633	10.4	6.802	No	chair	54.833	-38.178	30.322	1.42	1.52	1.46	1.46	1.53	1.42	-0.01	33.03	33.03	33
2x5f	HEPES	A	1430	2010	2010	2011	1.8	0.543	0.21	0.191	0.192	0.14	1	0.9	No	None	EPE-1430-A-2x5f.pdb	2x5f	A	1430	HEPES	-28.055	28.47	0.71	-2.367	No	chair	56.238	-57.51	58.441	1.47	1.53	1.46	1.45	1.53	1.48	-0.01	40.62	44.7	41.7
2x5f	HEPES	B	1428	2010	2010	2011	1.8	0.543	0.21	0.191	0.192	0.15	1	0.94	No	None	EPE-1428-B-2x5f.pdb	2x5f	B	1428	HEPES	29.831	-28.527	0.86	-2.216	No	chair	58.286	-55.457	55.762	1.47	1.52	1.45	1.45	1.53	1.48	-0.01	25.76	39.73	31.4
2x70	MES	B	1100	2010	2010	2019	2	0.318	0.225	0.159	0.162	0.19	1	0.89	No	None	MES-1100-B-2x70.pdb	2x70	B	1100	MES	-29.206	-28.397	16.48	-6.373	No	boat	65.175	-14.632	-44.172	1.42	1.52	1.45	1.45	1.52	1.43	-0.02	77.99	84.32	80.2
2x70	MES	D	1275	2010	2010	2019	2	0.318	0.225	0.159	0.162	0.2	1	0.92	No	None	MES-1275-D-2x70.pdb	2x70	D	1275	MES	-28.295	-24.979	4.17	-18.685	Yes	boat	-47.041	45.857	4.417	1.43	1.52	1.46	1.46	1.53	1.43	-0.02	37.84	59.93	52.5
2x70	MES	D	1277	2010	2010	2019	2	0.318	0.225	0.159	0.162	0.21	1	0.9	No	None	MES-1277-D-2x70.pdb	2x70	D	1277	MES	21.83	29.645	23.67	0.811	No	boat	-55.455	14.09	42.531	1.43	1.53	1.45	1.45	1.53	1.43	-0.02	44.98	77.75	67.9
2x70	MES	E	1100	2010	2010	2019	2	0.318	0.225	0.159	0.162	0.13	1	0.93	No	None	MES-1100-E-2x70.pdb	2x70	E	1100	MES	-29.558	21.511	6.11	2.508	No	chair	55.104	-44.478	37.908	1.42	1.52	1.46	1.46	1.53	1.43	-0.01	43.22	53.4	47
2x90	HEPES	A	1615	2010	2010	2020	1.98	0.731	0.214	0.187	0.189	0.31	0.7	0.8	No	None	EPE-1615-A-2x90.pdb	2x90	A	1615	HEPES	31.379	-18.336	4.16	1.085	No	chair	49.684	-38.896	38.913	1.47	1.52	1.45	1.45	1.52	1.47	-0.01	41.25	47.61	45
2x90	HEPES	A	1616	2010	2010	2020	1.98	0.731	0.214	0.187	0.189	0.13	1	0.93	No	None	EPE-1616-A-2x90.pdb	2x90	A	1616	HEPES	31.389	-18.376	4.15	1.073	No	chair	49.818	-39.014	38.972	1.47	1.52	1.45	1.45	1.52	1.47	-0.01	46.02	49.06	47.6
2x91	HEPES	A	1616	2010	2010	2020	1.98	0.778	0.209	0.192	0.193	0.26	1	0.82	No	None	EPE-1616-A-2x91.pdb	2x91	A	1616	HEPES	-28.591	20.804	4.23	1.155	No	chair	-53.132	46.319	-42.702	1.47	1.52	1.45	1.45	1.53	1.48	-0.01	70.94	73.9	72.5
2x91	HEPES	A	1617	2010	2010	2020	1.98	0.778	0.209	0.192	0.193	0.16	1	0.94	No	None	EPE-1617-A-2x91.pdb	2x91	A	1617	HEPES	-31.369	18.308	4.16	1.083	No	chair	-49.716	38.882	-38.843	1.47	1.52	1.45	1.45	1.52	1.47	-0.01	48.3	52.07	50.1
2x91	HEPES	A	1618	2010	2010	2020	1.98	0.778	0.209	0.192	0.193	0.11	1	0.95	No	None	EPE-1618-A-2x91.pdb	2x91	A	1618	HEPES	-30.028	18.392	4.19	1.113	No	chair	-50.676	40.314	-38.04	1.48	1.53	1.45	1.46	1.53	1.48	-0.01	45.14	52.68	48.5
2x92	HEPES	A	701	2010	2010	2020	2.11	0.778	0.218	0.19	0.191	0.15	1	0.91	No	None	EPE-701-A-2x92.pdb	2x92	A	701	HEPES	31.389	-18.374	4.16	1.075	No	chair	49.791	-38.996	38.965	1.47	1.52	1.45	1.45	1.52	1.47	-0.01	46.02	49.06	47.6
2x93	HEPES	A	1240	2010	2010	2020	1.98	0.764	0.207	0.19	0.191	0.32	0.7	0.74	No	None	EPE-1240-A-2x93.pdb	2x93	A	1240	HEPES	31.376	-18.319	4.17	1.086	No	chair	49.674	-38.886	38.871	1.47	1.52	1.45	1.45	1.52	1.47	-0.01	41.25	47.61	45
2x93	HEPES	A	1241	2010	2010	2020	1.98	0.764	0.207	0.19	0.191	0.14	1	0.92	No	None	EPE-1241-A-2x93.pdb	2x93	A	1241	HEPES	31.374	-18.346	4.13	1.053	No	chair	49.803	-38.976	38.917	1.47	1.52	1.45	1.45	1.53	1.47	-0.01	46.02	49.06	47.6
2x94	HEPES	A	701	2010	2010	2020	1.88	0.738	0.213	0.194	0.195	0.28	0.7	0.81	No	None	EPE-701-A-2x94.pdb	2x94	A	701	HEPES	31.367	-18.337	4.17	1.085	No	chair	49.689	-38.898	38.888	1.47	1.52	1.45	1.45	1.52	1.47	-0.01	41.25	47.61	45
2x95	HEPES	A	1240	2010	2010	2020	1.96	0.707	0.216	0.194	0.195	0.39	1	0.74	No	None	EPE-1240-A-2x95.pdb	2x95	A	1240	HEPES	-31.374	18.386	4.13	1.047	No	chair	-49.761	39.016	-39.004	1.47	1.52	1.45	1.45	1.53	1.47	-0.01	95.69	97.36	96.6
2x95	HEPES	A	1241	2010	2010	2020	1.96	0.707	0.216	0.194	0.195	0.18	1	0.92	No	None	EPE-1241-A-2x95.pdb	2x95	A	1241	HEPES	-31.395	18.341	4.17	1.09	No	chair	-49.753	38.943	-38.932	1.47	1.52	1.45	1.45	1.52	1.47	-0.01	51.86	53.93	53.1
2x95	HEPES	A	1242	2010	2010	2020	1.96	0.707	0.216	0.194	0.195	0.16	1	0.88	No	None	EPE-1242-A-2x95.pdb	2x95	A	1242	HEPES	-29.642	19.021	3.42	0.343	No	chair	-49.957	41.096	-39.85	1.48	1.53	1.45	1.46	1.53	1.48	-0.01	54.64	58.08	56.6
2x96	HEPES	A	1616	2010	2010	2020	1.85	0.755	0.215	0.194	0.195	0.47	1	0.66	No	None	EPE-1616-A-2x96.pdb	2x96	A	1616	HEPES	-27.993	20.213	1.92	-1.155	No	chair	-47.502	43.123	-43.896	1.48	1.53	1.45	1.45	1.53	1.48	-0.01	118.07	119.83	118.9
2xb6	MES	C	1289	2010	2010	2020	2.6	0.351	0.236	0.204	0.205	0.13	1	0.97	No	None	MES-1289-C-2xb6.pdb	2xb6	C	1289	MES	29.894	-18.67	6.5	2.893	No	chair	50.432	-41.705	39.773	1.4	1.5	1.46	1.45	1.51	1.43	-0.02	39.35	51.94	45
2xdm	MES	D	1467	2010	2010	2011	2.4	0.267	0.262	0.199	0.203	0.21	1	0.91	No	None	MES-1467-D-2xdm.pdb	2xdm	D	1467	MES	-29.784	27.618	4.1	0.493	No	chair	50.251	-51.24	53.165	1.43	1.53	1.46	1.47	1.53	1.43	-0.01	50.16	54.94	52.6
2xhm	HEPES	A	1617	2010	2010	2020	1.96	0.63	0.215	0.194	0.195	0.2	1	0.97	No	None	EPE-1617-A-2xhm.pdb	2xhm	A	1617	HEPES	29.434	-18.698	4.32	1.237	No	chair	50.904	-41.285	38.651	1.48	1.53	1.46	1.46	1.53	1.48	-0.01	44.59	51.63	48
2xjm	HEPES	E	1173	2010	2010	2019	2.3	0.479	0.24	0.177	0.18	0.21	1	0.93	No	None	EPE-1173-E-2xjm.pdb	2xjm	E	1173	HEPES	-32.649	11.79	5.88	2.799	No	chair	-44.365	24.593	-24.577	1.47	1.53	1.46	1.45	1.53	1.47	-0.01	26.63	48.8	37.5
2xjm	HEPES	I	1173	2010	2010	2019	2.3	0.479	0.24	0.177	0.18	0.15	1	0.96	No	None	EPE-1173-I-2xjm.pdb	2xjm	I	1173	HEPES	-17.291	27.007	4.85	1.771	No	chair	52.137	-54.391	45.103	1.48	1.53	1.45	1.45	1.54	1.49	0	26.04	41.03	34.8
2xjm	HEPES	J	1173	2010	2010	2019	2.3	0.479	0.24	0.177	0.18	0.12	1	0.97	No	None	EPE-1173-J-2xjm.pdb	2xjm	J	1173	HEPES	31.294	-15.419	10.33	7.255	No	chair	37.53	-27.839	37.393	1.47	1.53	1.47	1.45	1.53	1.48	-0.01	27.52	43.86	34.7
2xjm	HEPES	K	1173	2010	2010	2019	2.3	0.479	0.24	0.177	0.18	0.18	1	0.96	No	None	EPE-1173-K-2xjm.pdb	2xjm	K	1173	HEPES	32.527	-15.519	5.36	2.281	No	chair	49.652	-33.039	31.719	1.47	1.53	1.46	1.46	1.55	1.48	0	22.43	46.43	34.3
2xjn	HEPES	B	1173	2010	2010	2019	2.1	0.578	0.211	0.16	0.162	0.17	1	0.95	No	None	EPE-1173-B-2xjn.pdb	2xjn	B	1173	HEPES	30.536	-18.618	2.76	-0.321	No	chair	-35.101	36.93	-48.938	1.49	1.54	1.46	1.45	1.54	1.48	0	15.65	31.46	24.2
2xjn	HEPES	E	1173	2010	2010	2019	2.1	0.578	0.211	0.16	0.162	0.24	1	0.95	No	None	EPE-1173-E-2xjn.pdb	2xjn	E	1173	HEPES	30.756	16.394	11.07	-9.906	No	boat	3.437	40.562	-28.165	1.47	1.53	1.46	1.45	1.53	1.48	-0.02	13.08	29.5	21.1
2xjn	HEPES	I	1173	2010	2010	2019	2.1	0.578	0.211	0.16	0.162	0.17	1	0.96	No	None	EPE-1173-I-2xjn.pdb	2xjn	I	1173	HEPES	-32.547	-1.045	7.55	-13.428	Yes	boat	-26.586	-4.697	-0.473	1.48	1.54	1.46	1.47	1.54	1.49	-0.01	12.88	28.36	19.7
2xjn	HEPES	K	1173	2010	2010	2019	2.1	0.578	0.211	0.16	0.162	0.16	1	0.96	No	None	EPE-1173-K-2xjn.pdb	2xjn	K	1173	HEPES	-30.915	-11.486	24.95	3.936	No	boat	44.922	8.391	-35.794	1.47	1.53	1.46	1.46	1.55	1.49	-0.01	13.94	23.53	20
2xjo	HEPES	B	1173	2010	2010	2019	2.1	None	0.222	0.176	0.178	None	1	None	No	None	EPE-1173-B-2xjo.pdb	2xjo	B	1173	HEPES	20.476	29.63	12.51	-8.465	No	boat	-45.631	1.112	51.741	1.49	1.53	1.46	1.44	1.53	1.49	-0.02	15.02	33.35	25
2xjo	HEPES	G	1173	2010	2010	2019	2.1	None	0.222	0.176	0.178	None	1	None	No	None	EPE-1173-G-2xjo.pdb	2xjo	G	1173	HEPES	-23.452	24.039	1.02	-2.056	No	chair	-48.135	51.703	-51.062	1.48	1.54	1.45	1.45	1.54	1.48	-0.01	20.47	35.18	26.4
2xjo	HEPES	K	1173	2010	2010	2019	2.1	None	0.222	0.176	0.178	None	1	None	No	None	EPE-1173-K-2xjo.pdb	2xjo	K	1173	HEPES	27.167	20.923	3.56	-17.416	Yes	boat	2.821	45.719	-41.906	1.48	1.54	1.46	1.45	1.54	1.48	-0.01	19.83	38.24	28.4
2xjo	HEPES	L	1173	2010	2010	2019	2.1	None	0.222	0.176	0.178	None	1	None	No	None	EPE-1173-L-2xjo.pdb	2xjo	L	1173	HEPES	-26.345	-18.062	20.44	-0.544	No	boat	13.483	-49.757	26.445	1.48	1.54	1.45	1.45	1.53	1.47	-0.02	20.97	48.83	36.4
2xkq	HEPES	B	1173	2010	2010	2019	2.4	0.625	0.245	0.183	0.186	0.12	1	0.97	No	None	EPE-1173-B-2xkq.pdb	2xkq	B	1173	HEPES	-29.866	20.718	1.64	-1.441	No	chair	39.106	-41.29	50.56	1.48	1.53	1.46	1.45	1.53	1.48	-0.01	16.66	35.98	26.1
2xkq	HEPES	D	1173	2010	2010	2019	2.4	0.625	0.245	0.183	0.186	0.15	1	0.95	No	None	EPE-1173-D-2xkq.pdb	2xkq	D	1173	HEPES	15.656	-27.539	4.12	1.041	No	chair	44.512	-59.295	57.779	1.48	1.54	1.45	1.44	1.54	1.49	-0.01	17.15	28.75	23.5
2xkq	HEPES	E	1173	2010	2010	2019	2.4	0.625	0.245	0.183	0.186	0.22	1	0.96	No	None	EPE-1173-E-2xkq.pdb	2xkq	E	1173	HEPES	-24.208	-19.907	18.92	-2.054	No	boat	-49.231	29.063	22.987	1.49	1.54	1.46	1.45	1.53	1.48	-0.01	17.7	33.88	26.1
2xkq	HEPES	K	1173	2010	2010	2019	2.4	0.625	0.245	0.183	0.186	0.15	1	0.96	No	None	EPE-1173-K-2xkq.pdb	2xkq	K	1173	HEPES	28.387	-16.893	7.14	4.056	No	chair	38.934	-32.94	39.065	1.47	1.53	1.46	1.45	1.52	1.48	-0.01	18.61	33.42	25.7
2xkw	HEPES	B	1476	2010	2011	2019	2.02	0.449	0.202	0.162	0.164	0.24	0.8	0.84	No	None	EPE-1476-B-2xkw.pdb	2xkw	B	1476	HEPES	-27.68	30.824	2.27	-0.815	No	chair	62.171	-63.764	60.298	1.47	1.51	1.46	1.45	1.52	1.47	-0.01	38.17	75.8	53.8
2xlp	HEPES	A	1453	2010	2010	2019	2.8	0.659	0.214	0.193	0.194	0.21	1	0.93	No	None	EPE-1453-A-2xlp.pdb	2xlp	A	1453	HEPES	29.605	-19.993	5.85	2.775	No	chair	44.835	-39.558	44.932	1.48	1.54	1.47	1.47	1.53	1.47	0	70.04	88.56	79
2xlp	HEPES	B	1452	2010	2010	2019	2.8	0.659	0.214	0.193	0.194	0.19	1	0.93	No	None	EPE-1452-B-2xlp.pdb	2xlp	B	1452	HEPES	25.651	-20.764	1.68	-1.401	No	chair	46.79	-43.082	44.237	1.49	1.53	1.46	1.48	1.53	1.47	0	71.69	87.02	79.2
2xlp	HEPES	C	1452	2010	2010	2019	2.8	0.659	0.214	0.193	0.194	0.22	1	0.91	No	None	EPE-1452-C-2xlp.pdb	2xlp	C	1452	HEPES	-17.835	20.418	1.93	-1.146	No	chair	-39.652	44.154	-42.793	1.49	1.54	1.46	1.46	1.54	1.49	0	72.12	89.36	80.2
2xlp	HEPES	D	1453	2010	2010	2019	2.8	0.659	0.214	0.193	0.194	0.21	1	0.92	No	None	EPE-1453-D-2xlp.pdb	2xlp	D	1453	HEPES	31.279	-17.737	9.8	6.72	No	chair	-37.708	30.123	-39.722	1.48	1.54	1.47	1.47	1.52	1.47	0	100.17	98.09	87.8
2xls	HEPES	A	1451	2010	2010	2019	3	0.604	0.211	0.182	0.183	0.22	1	0.95	No	None	EPE-1451-A-2xls.pdb	2xls	A	1451	HEPES	26.012	20.926	2.9	-18.078	Yes	boat	39.461	-44.648	-0.619	1.48	1.55	1.48	1.47	1.54	1.5	0	52.55	58.25	56
2xls	HEPES	B	1453	2010	2010	2019	3	0.604	0.211	0.182	0.183	0.26	1	0.94	No	None	EPE-1453-B-2xls.pdb	2xls	B	1453	HEPES	-26.885	-14.56	17.14	-3.84	No	boat	43.634	7.659	-39.938	1.5	1.53	1.47	1.48	1.54	1.5	0	59.76	67.9	64.3
2xls	HEPES	D	1453	2010	2010	2019	3	0.604	0.211	0.182	0.183	0.23	1	0.92	No	None	EPE-1453-D-2xls.pdb	2xls	D	1453	HEPES	28.561	18.513	3.19	-17.792	Yes	boat	-55.996	6.675	37.204	1.48	1.53	1.46	1.48	1.56	1.49	0	51.93	79.51	67.5
2xlt	HEPES	A	1457	2010	2010	2019	2.2	0.669	0.202	0.174	0.175	0.12	1	0.95	No	None	EPE-1457-A-2xlt.pdb	2xlt	A	1457	HEPES	-29.943	17.679	4.35	1.266	No	chair	-50.137	38.21	-35.696	1.47	1.52	1.46	1.47	1.53	1.48	-0.01	45	51.51	49.1
2xlt	HEPES	B	1457	2010	2010	2019	2.2	0.669	0.202	0.174	0.175	0.14	1	0.94	No	None	EPE-1457-B-2xlt.pdb	2xlt	B	1457	HEPES	20.68	22.176	25.16	4.146	No	boat	57.095	-29.315	-24.463	1.49	1.53	1.46	1.46	1.53	1.48	-0.01	39.66	52.96	47
2xlt	HEPES	D	1453	2010	2010	2019	2.2	0.669	0.202	0.174	0.175	0.1	1	0.98	No	None	EPE-1453-D-2xlt.pdb	2xlt	D	1453	HEPES	-27.651	-23.773	0.83	-20.154	Yes	boat	53.282	-2.521	-46.481	1.48	1.53	1.46	1.46	1.52	1.48	-0.01	34.6	44.69	39.1
2xlu	HEPES	A	1452	2010	2010	2019	2.6	0.4	0.252	0.21	0.212	0.22	1	0.88	No	None	EPE-1452-A-2xlu.pdb	2xlu	A	1452	HEPES	-27.573	-12.843	22.19	1.18	No	boat	44.06	9.486	-37.556	1.48	1.53	1.46	1.47	1.55	1.48	-0.01	68.98	78.45	72.6
2xlu	HEPES	D	1452	2010	2010	2019	2.6	0.4	0.252	0.21	0.212	0.24	1	0.86	No	None	EPE-1452-D-2xlu.pdb	2xlu	D	1452	HEPES	-14.911	-22.527	7.12	-13.863	Yes	boat	-47.953	40.418	-1.457	1.49	1.54	1.46	1.47	1.54	1.48	-0.01	73.25	81.11	77
2xpw	MES	A	777	2010	2011	2019	1.44	0.36	0.205	0.177	0.178	0.32	0.8	0.76	No	None	MES-777-A-2xpw.pdb	2xpw	A	777	MES	27.046	-28.788	1.11	-2.491	No	chair	-52.647	54.469	-56.83	1.43	1.52	1.45	1.45	1.52	1.43	-0.01	20.01	27.82	23.2
2xqr	HEPES	B	1000	2010	2010	2020	2.58	0.666	0.21	0.183	0.184	0.24	1	0.88	No	None	EPE-1000-B-2xqr.pdb	2xqr	B	1000	HEPES	25.576	24.22	19.83	-1.149	No	boat	37.821	-60.551	19.885	1.48	1.53	1.45	1.45	1.53	1.48	-0.02	34.26	44.74	39
2xqr	HEPES	D	1000	2010	2010	2020	2.58	0.666	0.21	0.183	0.184	0.3	1	0.83	No	None	EPE-1000-D-2xqr.pdb	2xqr	D	1000	HEPES	25.022	24.603	23.8	2.787	No	boat	35.842	-63.335	25.113	1.48	1.52	1.45	1.45	1.53	1.48	-0.02	43.53	52.06	47.3
2xqr	HEPES	F	1000	2010	2010	2020	2.58	0.666	0.21	0.183	0.184	0.33	1	0.77	No	None	EPE-1000-F-2xqr.pdb	2xqr	F	1000	HEPES	25.452	24.81	20.9	-0.077	No	boat	38.217	-62.584	21.896	1.48	1.53	1.45	1.45	1.53	1.48	-0.02	43.99	52.24	47.7
2xqr	HEPES	H	1000	2010	2010	2020	2.58	0.666	0.21	0.183	0.184	0.29	1	0.87	No	None	EPE-1000-H-2xqr.pdb	2xqr	H	1000	HEPES	25.982	24.045	19.65	-1.334	No	boat	37.318	-59.708	19.225	1.47	1.53	1.45	1.45	1.53	1.48	-0.02	46.39	52.72	48.8
2xqr	HEPES	J	1000	2010	2010	2020	2.58	0.666	0.21	0.183	0.184	0.28	1	0.85	No	None	EPE-1000-J-2xqr.pdb	2xqr	J	1000	HEPES	25.122	24.71	19.31	-1.671	No	boat	38.825	-61.343	20.673	1.48	1.53	1.45	1.45	1.53	1.48	-0.02	40.17	48.25	43.8
2xqr	HEPES	L	1000	2010	2010	2020	2.58	0.666	0.21	0.183	0.184	0.32	1	0.86	No	None	EPE-1000-L-2xqr.pdb	2xqr	L	1000	HEPES	26.441	22.192	26.04	5.031	No	boat	30.274	-59.839	23.342	1.47	1.53	1.45	1.46	1.53	1.48	-0.02	45.36	50.84	47.7
2xsp	HEPES	A	1443	2010	2011	2020	1.7	0.771	0.177	0.15	0.151	0.26	1	0.69	No	None	EPE-1443-A-2xsp.pdb	2xsp	A	1443	HEPES	27.417	-22.801	2.89	-0.194	No	chair	47.205	-45.798	49.474	1.48	1.53	1.46	1.45	1.53	1.48	-0.01	20.15	52.84	38.5
2xvh	MES	C	1449	2010	2011	2011	2.54	0.424	0.226	0.184	0.186	0.35	1	0.68	No	None	MES-1449-C-2xvh.pdb	2xvh	C	1449	MES	-26.973	-25.41	24.39	1.534	No	boat	36.82	28.787	-63.902	1.44	1.56	1.46	1.46	1.53	1.47	0	135.59	136.28	135.9
2xvi	MES	A	1450	2010	2011	2011	2.48	0.536	0.24	0.201	0.203	0.15	1	0.95	No	None	MES-1450-A-2xvi.pdb	2xvi	A	1450	MES	-26.361	-24.953	19.52	-3.333	No	boat	62.142	-19.305	-36.24	1.43	1.53	1.46	1.46	1.53	1.44	-0.02	87.02	89.8	88.6
2xvi	MES	B	1450	2010	2011	2011	2.48	0.536	0.24	0.201	0.203	0.19	1	0.9	No	None	MES-1450-B-2xvi.pdb	2xvi	B	1450	MES	-29.038	-21.298	16.91	-5.951	No	boat	44.695	14.247	-51.173	1.43	1.53	1.46	1.47	1.53	1.43	-0.02	102.93	106.29	104.9
2xvj	MES	B	1450	2010	2011	2011	2.48	0.529	0.237	0.199	0.201	0.31	1	0.71	No	None	MES-1450-B-2xvj.pdb	2xvj	B	1450	MES	27.228	22.406	17.68	-5.176	No	boat	21.997	40.484	-59.581	1.43	1.54	1.47	1.47	1.54	1.44	-0.01	102.58	103.34	103
2xx0	MES	A	1341	2010	2011	2011	1.46	0.751	0.151	0.125	0.126	0.14	0.8	0.91	No	None	MES-1341-A-2xx0.pdb	2xx0	A	1341	MES	30.308	-13.197	7.14	3.533	No	chair	-59.696	37.785	-23.222	1.44	1.51	1.45	1.47	1.54	1.41	-0.01	27.17	40.12	32.3
2xx0	MES	B	1341	2010	2011	2011	1.46	0.751	0.151	0.125	0.126	0.13	0.8	0.88	No	None	MES-1341-B-2xx0.pdb	2xx0	B	1341	MES	28.555	-8.827	11.95	8.35	No	chair	-53.952	25.557	-11.162	1.45	1.51	1.44	1.47	1.53	1.38	-0.02	26.27	39.98	32.5
2xxf	MES	A	1342	2010	2011	2011	1.5	0.717	0.177	0.145	0.146	0.15	1	0.95	No	None	MES-1342-A-2xxf.pdb	2xxf	A	1342	MES	31.601	-8.497	12.39	8.789	No	chair	30.851	-13.405	21.658	1.43	1.52	1.49	1.45	1.52	1.43	-0.01	26.62	38.15	34
2xxf	MES	A	1343	2010	2011	2011	1.5	0.717	0.177	0.145	0.146	0.1	1	0.97	No	None	MES-1343-A-2xxf.pdb	2xxf	A	1343	MES	-29.272	11.49	6.57	2.964	No	chair	-43.038	24.572	-21.552	1.45	1.49	1.42	1.45	1.54	1.39	-0.03	24.39	38.86	30.7
2xxf	MES	B	1339	2010	2011	2011	1.5	0.717	0.177	0.145	0.146	0.12	1	0.95	No	None	MES-1339-B-2xxf.pdb	2xxf	B	1339	MES	29.259	-11.673	8.67	5.065	No	chair	-53.76	33.285	-18.494	1.44	1.48	1.44	1.45	1.52	1.42	-0.02	24.48	36.84	29.3
2xxf	MES	B	1346	2010	2011	2011	1.5	0.717	0.177	0.145	0.146	0.15	1	0.96	No	None	MES-1346-B-2xxf.pdb	2xxf	B	1346	MES	30.565	-6.613	7.97	4.368	No	chair	39.013	-15.037	12.836	1.44	1.51	1.48	1.46	1.53	1.44	-0.01	27.22	34.15	30.5
2xxg	MES	A	1342	2010	2011	2020	1.6	0.59	0.211	0.168	0.17	0.19	1	0.93	No	None	MES-1342-A-2xxg.pdb	2xxg	A	1342	MES	-25.805	-27.068	2.32	-20.543	Yes	boat	-47.945	51.24	-4.653	1.44	1.54	1.46	1.47	1.53	1.44	-0.01	32.73	44.5	41.1
2xxg	MES	A	1343	2010	2011	2020	1.6	0.59	0.211	0.168	0.17	0.11	1	0.9	No	None	MES-1343-A-2xxg.pdb	2xxg	A	1343	MES	-30.119	1.701	11.98	8.374	No	chair	-22.877	-0.727	-7.881	1.44	1.52	1.45	1.47	1.53	1.42	-0.01	24.69	46.63	34.3
2xxg	MES	C	1343	2010	2011	2020	1.6	0.59	0.211	0.168	0.17	0.24	1	0.88	No	None	MES-1343-C-2xxg.pdb	2xxg	C	1343	MES	27.235	13.019	21.08	-1.773	No	boat	-7.037	38.905	-17.195	1.43	1.54	1.47	1.47	1.53	1.43	-0.01	34.14	45.21	42.2
2xxg	MES	C	1344	2010	2011	2020	1.6	0.59	0.211	0.168	0.17	0.11	1	0.92	No	None	MES-1344-C-2xxg.pdb	2xxg	C	1344	MES	29.53	-22.209	8.09	4.486	No	chair	-56.36	43.78	-37.98	1.45	1.52	1.46	1.47	1.54	1.42	-0.01	27.17	48.81	37.2
2xy6	MES	A	1879	2010	2011	2012	2.3	0.243	0.254	0.213	0.215	0.37	0.4	0.85	No	None	MES-1879-A-2xy6.pdb	2xy6	A	1879	MES	-31.831	14.294	8.9	5.299	No	chair	-50.448	32.125	-28.804	1.43	1.53	1.45	1.45	1.53	1.42	-0.01	22.84	27.08	26.3
2xy9	HEPES	A	1634	2010	2011	2020	1.97	0.406	0.232	0.199	0.201	0.33	0.8	0.57	No	None	EPE-1634-A-2xy9.pdb	2xy9	A	1634	HEPES	27.431	-24.223	2.41	-0.666	No	chair	-51.232	49.674	-46.964	1.48	1.53	1.45	1.45	1.53	1.48	-0.01	62.3	64.42	63.2
2xyc	HEPES	A	1503	2010	2011	2020	2.51	0.353	0.241	0.194	0.196	0.37	1	0.82	No	None	EPE-1503-A-2xyc.pdb	2xyc	A	1503	HEPES	27.121	20.584	19.08	-1.904	No	boat	25.939	33.68	-56.385	1.49	1.53	1.46	1.46	1.52	1.48	-0.01	101.47	89.49	57.2
2y0a	MES	A	1303	2010	2011	2011	2.6	0.68	0.259	0.2	0.203	0.21	1	0.96	No	None	MES-1303-A-2y0a.pdb	2y0a	A	1303	MES	31.007	-22.996	2.9	-0.705	No	chair	-41.531	43.277	-51.31	1.43	1.53	1.47	1.46	1.52	1.43	-0.01	60.6	70.81	64.4
2y3y	HEPES	B	1144	2011	2011	2019	2.39	0.193	0.279	0.229	0.232	0.2	0.5	0.8	No	None	EPE-1144-B-2y3y.pdb	2y3y	B	1144	HEPES	-32.125	-13.976	9.02	-11.962	Yes	boat	-25.47	-25.412	33.313	1.47	1.53	1.46	1.46	1.53	1.48	-0.01	73.98	84.94	80.7
2y3y	HEPES	C	1143	2011	2011	2019	2.39	0.193	0.279	0.229	0.232	0.24	0.5	0.74	No	None	EPE-1143-C-2y3y.pdb	2y3y	C	1143	HEPES	-19.12	-24.791	26.37	5.358	No	boat	51.961	-21.412	-33.31	1.48	1.53	1.46	1.45	1.52	1.48	-0.02	52.92	70.76	61.9
2yda	HEPES	A	1296	2011	2012	2012	1.91	0.737	0.21	0.172	0.174	0.2	1	0.88	No	None	EPE-1296-A-2yda.pdb	2yda	A	1296	HEPES	-31.41	25.61	3.56	0.477	No	chair	50.72	-49.527	54.518	1.48	1.54	1.49	1.49	1.54	1.48	0.01	55.39	58.27	56.6
2yg8	MES	B	1228	2011	2011	2018	2	0.819	0.203	0.158	0.161	0.17	1	0.97	No	None	MES-1228-B-2yg8.pdb	2yg8	B	1228	MES	-23.217	32.491	5.02	1.421	No	chair	60.25	-65.146	57.285	1.46	1.54	1.46	1.46	1.54	1.47	0.01	18.39	31.64	26.6
2ylt	MES	A	1543	2011	2011	2019	2.65	0.329	0.261	0.193	0.196	0.13	1	0.98	No	None	MES-1543-A-2ylt.pdb	2ylt	A	1543	MES	-30.711	4.612	5.71	2.109	No	chair	9.915	-7.033	30.363	1.44	1.55	1.48	1.46	1.53	1.43	0	46.1	49.22	47.7
2ylw	MES	A	702	2011	2011	2011	2.9	0.349	0.266	0.18	0.184	0.14	1	0.98	No	None	MES-702-A-2ylw.pdb	2ylw	A	702	MES	31.571	-23.105	8.66	5.057	No	chair	-43.587	39.49	-45.431	1.44	1.53	1.47	1.47	1.53	1.44	0	38.05	50.18	44.2
2ylx	MES	A	702	2011	2011	2011	2.2	0.34	0.252	0.193	0.195	0.47	0.5	0.95	No	None	MES-702-A-2ylx.pdb	2ylx	A	702	MES	-32.831	-20.524	10.54	-12.314	Yes	boat	-18.343	-41.951	49.675	1.43	1.52	1.46	1.47	1.52	1.42	-0.02	21.91	35.46	28.4
2ynm	HEPES	A	1297	2012	2013	2013	2.1	0.472	0.233	0.199	0.201	0.19	0.9	0.93	No	None	EPE-1297-A-2ynm.pdb	2ynm	A	1297	HEPES	-30.962	20.289	3.93	0.845	No	chair	-53.673	43.856	-41.512	1.47	1.52	1.45	1.45	1.53	1.47	-0.01	32.28	54.95	44.8
2ynm	HEPES	A	1298	2012	2013	2013	2.1	0.472	0.233	0.199	0.201	0.15	0.9	0.91	No	None	EPE-1298-A-2ynm.pdb	2ynm	A	1298	HEPES	-32.113	18.68	7.05	3.968	No	chair	-56.512	41.683	-35.887	1.47	1.52	1.45	1.46	1.53	1.47	-0.01	39.32	52.02	44.1
2ynm	HEPES	B	1296	2012	2013	2013	2.1	0.472	0.233	0.199	0.201	0.17	0.9	0.92	No	None	EPE-1296-B-2ynm.pdb	2ynm	B	1296	HEPES	-26.593	-21.807	23	1.992	No	boat	18.846	-59.538	33.266	1.47	1.53	1.45	1.45	1.53	1.47	-0.02	35.62	60.24	53
2ynm	HEPES	D	1529	2012	2013	2013	2.1	0.472	0.233	0.199	0.201	0.31	0.9	0.77	No	None	EPE-1529-D-2ynm.pdb	2ynm	D	1529	HEPES	-31.076	-19.165	16.53	-4.447	No	boat	-28.341	-31.491	49.727	1.47	1.52	1.45	1.45	1.53	1.47	-0.02	60.89	75.52	67.6
2yp2	HEPES	A	1504	2012	2012	2020	1.9	0.808	0.195	0.176	0.177	0.27	1	0.67	No	None	EPE-1504-A-2yp2.pdb	2yp2	A	1504	HEPES	-33.658	17.199	7.2	4.121	No	chair	-55.086	36.552	-31.983	1.47	1.52	1.49	1.48	1.53	1.47	0	102.63	94.96	80.6
2yp2	HEPES	A	1505	2012	2012	2020	1.9	0.808	0.195	0.176	0.177	0.2	1	0.94	No	None	EPE-1505-A-2yp2.pdb	2yp2	A	1505	HEPES	-31.849	26.22	3.42	0.341	No	chair	-55.516	49.781	-52.956	1.47	1.53	1.47	1.48	1.53	1.47	0	42.01	72.77	57.5
2yp2	HEPES	A	1506	2012	2012	2020	1.9	0.808	0.195	0.176	0.177	0.22	1	0.86	No	None	EPE-1506-A-2yp2.pdb	2yp2	A	1506	HEPES	29.22	-27.384	1.21	-1.87	No	chair	-59.506	57.207	-54.976	1.48	1.53	1.49	1.49	1.53	1.47	0	54.95	67.19	63.4
2yp3	HEPES	A	1513	2012	2012	2020	1.88	0.752	0.203	0.176	0.177	0.24	1	0.71	No	None	EPE-1513-A-2yp3.pdb	2yp3	A	1513	HEPES	-32.003	-0.545	22.15	1.142	No	boat	-53.072	9.764	12.477	1.47	1.52	1.49	1.49	1.53	1.47	-0.01	34.92	92.7	69.9
2yp3	HEPES	A	1514	2012	2012	2020	1.88	0.752	0.203	0.176	0.177	0.22	1	0.82	No	None	EPE-1514-A-2yp3.pdb	2yp3	A	1514	HEPES	25.876	22.045	16.29	-4.693	No	boat	-61.464	20.275	34.879	1.48	1.53	1.48	1.49	1.53	1.49	0	49.33	64.34	57.6
2yp4	HEPES	A	1512	2012	2012	2020	1.85	0.615	0.212	0.182	0.184	0.25	1	0.66	No	None	EPE-1512-A-2yp4.pdb	2yp4	A	1512	HEPES	-33.821	10.242	13.29	10.207	Yes	chair	-55.028	26.003	-14.432	1.47	1.52	1.49	1.49	1.53	1.47	0	100.51	99.18	79.1
2yp4	HEPES	A	1513	2012	2012	2020	1.85	0.615	0.212	0.182	0.184	0.32	1	0.85	No	None	EPE-1513-A-2yp4.pdb	2yp4	A	1513	HEPES	26.028	23.058	17.18	-3.794	No	boat	-62.278	20.323	36.123	1.48	1.53	1.48	1.49	1.53	1.49	0	63.26	76.57	72.7
2yp5	HEPES	A	811	2012	2012	2020	1.79	0.687	0.196	0.172	0.173	0.24	1	0.66	No	None	EPE-811-A-2yp5.pdb	2yp5	A	811	HEPES	-24.938	-26.951	5.94	-15.035	Yes	boat	-50.286	56.462	-8.93	1.48	1.52	1.47	1.49	1.53	1.48	-0.01	30.7	78.49	57.6
2yp5	HEPES	A	812	2012	2012	2020	1.79	0.687	0.196	0.172	0.173	0.14	1	0.93	No	None	EPE-812-A-2yp5.pdb	2yp5	A	812	HEPES	-29.517	25.405	1.49	-1.591	No	chair	-53.874	50.216	-51.116	1.47	1.53	1.48	1.48	1.53	1.47	0	34.25	55.67	46.1
2yp5	HEPES	A	813	2012	2012	2020	1.79	0.687	0.196	0.172	0.173	0.22	1	0.85	No	None	EPE-813-A-2yp5.pdb	2yp5	A	813	HEPES	27.094	-30.035	1.36	-1.723	No	chair	-60.197	60.312	-57.765	1.48	1.53	1.49	1.48	1.54	1.48	0	39.79	53.91	47.7
2yp7	HEPES	A	1504	2012	2012	2020	1.85	0.707	0.216	0.183	0.185	0.29	1	0.63	No	None	EPE-1504-A-2yp7.pdb	2yp7	A	1504	HEPES	-32.96	19.549	6.69	3.613	No	chair	-57.065	41.537	-36.539	1.47	1.52	1.49	1.48	1.53	1.47	0	100.39	88.71	79.4
2yp7	HEPES	A	1505	2012	2012	2020	1.85	0.707	0.216	0.183	0.185	0.3	1	0.8	No	None	EPE-1505-A-2yp7.pdb	2yp7	A	1505	HEPES	27.742	-31.993	2.68	-0.405	No	chair	-63.675	64.766	-60.541	1.48	1.53	1.48	1.48	1.53	1.48	0	51.76	83.53	73.3
2yp8	HEPES	A	1504	2012	2012	2020	1.8	0.775	0.198	0.173	0.174	0.32	1	0.66	No	None	EPE-1504-A-2yp8.pdb	2yp8	A	1504	HEPES	-33.022	18.832	6.66	3.58	No	chair	-56.133	39.822	-35.022	1.47	1.52	1.49	1.48	1.53	1.47	0	37.05	99.48	71.8
2yp8	HEPES	A	1505	2012	2012	2020	1.8	0.775	0.198	0.173	0.174	0.17	1	0.91	No	None	EPE-1505-A-2yp8.pdb	2yp8	A	1505	HEPES	30.28	-30.807	0.07	-3.013	No	chair	-61.586	62.632	-61.126	1.48	1.54	1.48	1.47	1.53	1.48	0	36.02	60.12	50.9
2yp8	HEPES	A	1506	2012	2012	2020	1.8	0.775	0.198	0.173	0.174	0.21	1	0.85	No	None	EPE-1506-A-2yp8.pdb	2yp8	A	1506	HEPES	25.499	24.612	17.59	-3.385	No	boat	-61.333	18.745	38.746	1.48	1.53	1.48	1.49	1.53	1.49	0	48.16	62.08	58.4
2yp9	HEPES	A	1504	2012	2012	2020	1.79	0.698	0.195	0.172	0.173	0.24	1	0.79	No	None	EPE-1504-A-2yp9.pdb	2yp9	A	1504	HEPES	28.939	23.778	8.51	-12.468	Yes	boat	-52.425	-4.362	51.69	1.48	1.53	1.49	1.48	1.53	1.48	-0.01	28.76	85.52	62.9
2yp9	HEPES	A	1505	2012	2012	2020	1.79	0.698	0.195	0.172	0.173	0.14	1	0.95	No	None	EPE-1505-A-2yp9.pdb	2yp9	A	1505	HEPES	28.757	-29.638	1.02	-2.062	No	chair	-57.958	59.618	-59.44	1.48	1.53	1.47	1.48	1.53	1.48	0	31.95	53.36	42.8
2yp9	HEPES	A	1506	2012	2012	2020	1.79	0.698	0.195	0.172	0.173	0.18	1	0.87	No	None	EPE-1506-A-2yp9.pdb	2yp9	A	1506	HEPES	-27.313	29.718	0.9	-2.182	No	chair	-56.709	58.87	-59.453	1.49	1.53	1.49	1.48	1.53	1.48	0	47.13	54.53	50.1
2yxd	MES	B	2001	2007	2007	2011	2.3	None	0.273	0.198	0.202	None	1	None	Yes	None	MES-2001-B-2yxd.pdb	2yxd	B	2001	MES	-29.949	-4.065	6.66	-16.195	Yes	boat	55.891	-19.995	-9.541	1.42	1.52	1.49	1.49	1.56	1.48	0	57.17	88.07	73.3
2yy7	MES	A	4001	2007	2008	2011	2.06	0.501	0.203	0.195	None	0.19	1	0.94	No	None	MES-4001-A-2yy7.pdb	2yy7	A	4001	MES	31.58	-3.365	17.38	13.78	Yes	chair	49.325	-13.641	-0.21	1.38	1.52	1.45	1.46	1.54	1.39	-0.03	20	20	20
2yy7	MES	B	4002	2007	2008	2011	2.06	0.501	0.203	0.195	None	0.24	1	0.93	No	None	MES-4002-B-2yy7.pdb	2yy7	B	4002	MES	-34.423	3.124	15.76	12.158	Yes	chair	-28.015	1.909	-11.029	1.38	1.51	1.45	1.44	1.52	1.37	-0.04	20	20	20
2z0j	MES	A	301	2007	2007	2011	1.5	0.43	0.211	0.188	0.188	0.2	1	0.89	Yes	None	MES-301-A-2z0j.pdb	2z0j	A	301	MES	30.49	-29.667	2.03	-1.576	No	chair	-59.332	57.703	-58.215	1.46	1.57	1.52	1.49	1.55	1.5	0.03	14.07	25.17	20
2z0j	MES	B	302	2007	2007	2011	1.5	0.43	0.211	0.188	0.188	0.21	1	0.89	Yes	None	MES-302-B-2z0j.pdb	2z0j	B	302	MES	31.369	-30.655	1.94	-1.663	No	chair	-61.817	59.681	-59.378	1.47	1.55	1.52	1.5	1.57	1.46	0.03	17.97	27.19	23.8
2z0j	MES	C	303	2007	2007	2011	1.5	0.43	0.211	0.188	0.188	0.25	1	0.82	Yes	None	MES-303-C-2z0j.pdb	2z0j	C	303	MES	30.198	-32.008	0.81	-2.796	No	chair	-59.691	60.931	-61.415	1.45	1.55	1.52	1.49	1.55	1.49	0.03	20.66	28.5	24.7
2z0j	MES	D	304	2007	2007	2011	1.5	0.43	0.211	0.188	0.188	0.28	1	0.8	Yes	None	MES-304-D-2z0j.pdb	2z0j	D	304	MES	30.882	-28.699	1.51	-2.092	No	chair	-58.432	57.448	-58.212	1.46	1.58	1.5	1.5	1.58	1.47	0.03	25	28.86	27
2z36	MES	A	4574	2007	2007	2011	2.8	0.218	0.274	0.23	None	0.24	1	0.89	No	None	MES-4574-A-2z36.pdb	2z36	A	4574	MES	30.388	-29.848	0.9	-2.702	No	chair	-59.297	58.798	-59.723	1.44	1.54	1.49	1.5	1.54	1.45	0.01	103.72	98.04	96.3
2z36	MES	B	4575	2007	2007	2011	2.8	0.218	0.274	0.23	None	0.3	1	0.81	No	None	MES-4575-B-2z36.pdb	2z36	B	4575	MES	30.394	-29.861	0.87	-2.728	No	chair	-59.309	58.83	-59.755	1.44	1.54	1.49	1.5	1.54	1.45	0.01	101.94	98.08	100.6
2z6r	MES	A	1501	2007	2007	2021	1.5	0.503	0.206	0.196	0.196	0.22	1	0.7	No	None	MES-1501-A-2z6r.pdb	2z6r	A	1501	MES	-30.436	29.667	1.87	-1.729	No	chair	58.974	-57.207	57.865	1.45	1.54	1.48	1.49	1.54	1.45	0.01	53.36	57.21	55.2
2z6r	MES	B	1502	2007	2007	2021	1.5	0.503	0.206	0.196	0.196	0.19	1	0.88	No	None	MES-1502-B-2z6r.pdb	2z6r	B	1502	MES	-30.623	30.187	1.04	-2.568	No	chair	61.157	-59.759	59.161	1.45	1.54	1.5	1.49	1.55	1.45	0.01	21.2	32.38	28
2z6r	MES	B	1503	2007	2007	2021	1.5	0.503	0.206	0.196	0.196	0.34	1	0.52	No	None	MES-1503-B-2z6r.pdb	2z6r	B	1503	MES	-30.431	29.834	1	-2.6	No	chair	60.974	-59.371	58.521	1.45	1.54	1.49	1.49	1.55	1.45	0.01	56.42	61.66	58.9
2z8d	MES	A	11	2007	2008	2020	1.85	0.537	0.238	0.185	0.188	0.18	1	0.81	No	None	MES-11-A-2z8d.pdb	2z8d	A	11	MES	26.364	-25.167	3.37	-0.232	No	chair	-49.048	47.879	-47.471	1.43	1.53	1.46	1.47	1.53	1.43	-0.01	46.16	55.59	50.8
2z8d	MES	B	12	2007	2008	2020	1.85	0.537	0.238	0.185	0.188	0.17	1	0.85	No	None	MES-12-B-2z8d.pdb	2z8d	B	12	MES	26.348	9.639	6.11	-16.746	Yes	boat	13.314	-21.88	-7.481	1.44	1.53	1.46	1.47	1.53	1.43	-0.02	33.07	46.61	39.2
2z8e	MES	A	11	2007	2008	2020	1.99	0.573	0.236	0.179	0.182	0.18	1	0.84	No	None	MES-11-A-2z8e.pdb	2z8e	A	11	MES	24.902	-23.942	4.68	1.081	No	chair	-46.329	44.027	-44.882	1.44	1.53	1.45	1.47	1.53	1.42	-0.01	45.56	55.89	50.3
2z8e	MES	B	12	2007	2008	2020	1.99	0.573	0.236	0.179	0.182	0.16	1	0.86	No	None	MES-12-B-2z8e.pdb	2z8e	B	12	MES	-28.102	2.611	13.77	10.162	Yes	chair	-19.788	0.146	-11.419	1.43	1.53	1.47	1.48	1.53	1.43	-0.01	39.65	54.98	46.6
2z8f	MES	A	21	2007	2008	2020	1.65	0.706	0.214	0.179	0.18	0.12	1	0.87	No	None	MES-21-A-2z8f.pdb	2z8f	A	21	MES	-28.381	18.21	6.75	3.147	No	chair	-49.209	41.163	-39.249	1.43	1.52	1.46	1.47	1.53	1.43	-0.01	38.27	46.38	42
2z8f	MES	B	22	2007	2008	2020	1.65	0.706	0.214	0.179	0.18	0.13	1	0.89	No	None	MES-22-B-2z8f.pdb	2z8f	B	22	MES	-29.596	6.388	11.66	8.059	No	chair	-28.558	10.081	-17.992	1.43	1.53	1.47	1.47	1.52	1.43	-0.01	29.34	40.78	34.9
2zb2	MES	A	848	2007	2008	2020	2.45	None	0.307	0.261	0.3	None	1	None	No	None	MES-848-A-2zb2.pdb	2zb2	A	848	MES	27.232	-16.02	8.57	4.969	No	chair	-33.485	26.118	-33.71	1.44	1.53	1.48	1.5	1.53	1.44	0.01	46.47	50.13	48.5
2zb2	MES	B	848	2007	2008	2020	2.45	None	0.307	0.261	0.3	None	1	None	No	None	MES-848-B-2zb2.pdb	2zb2	B	848	MES	25.118	14.295	23.42	0.564	No	boat	16.007	-41.458	15.637	1.41	1.53	1.49	1.49	1.53	1.43	-0.01	37.65	50.13	44.4
2zdy	HEPES	A	600	2007	2008	2017	2.4	0.135	0.245	0.19	None	0.41	1	0.69	No	None	EPE-600-A-2zdy.pdb	2zdy	A	600	HEPES	28.308	-31.599	1.69	-1.394	No	chair	58.98	-62.803	64.108	1.49	1.53	1.48	1.49	1.54	1.48	0.01	67.71	76.58	71.7
2ze4	MES	A	510	2007	2007	2011	2.5	0.753	0.171	0.121	0.124	0.12	1	0.97	No	None	MES-510-A-2ze4.pdb	2ze4	A	510	MES	-25.596	11.16	10.35	6.751	No	chair	-28.696	21.355	-29.943	1.44	1.51	1.46	1.47	1.5	1.41	-0.02	18.05	37.3	27
2ze9	MES	A	510	2007	2007	2021	2.3	0.316	0.251	0.17	0.174	0.11	1	0.96	No	None	MES-510-A-2ze9.pdb	2ze9	A	510	MES	31.021	-2.12	15	11.398	Yes	chair	-49.454	16.329	3.487	1.43	1.52	1.48	1.47	1.55	1.43	0	10.07	8.51	14.3
2zly	MES	A	395	2008	2009	2021	1.58	0.666	0.206	0.187	0.187	0.16	1	0.79	No	None	MES-395-A-2zly.pdb	2zly	A	395	MES	-26.436	24.53	4.26	0.661	No	chair	-51.631	49.126	-48.794	1.47	1.55	1.56	1.56	1.55	1.46	0.04	38.1	45.74	41
2zm0	MES	A	395	2008	2009	2021	1.5	0.733	0.199	0.187	0.187	0.17	1	0.9	No	None	MES-395-A-2zm0.pdb	2zm0	A	395	MES	27.9	-26.2	3.8	0.193	No	chair	-51.514	49.969	-50.24	1.46	1.55	1.56	1.56	1.54	1.46	0.04	26.13	33.1	30.3
2zm0	MES	A	396	2008	2009	2021	1.5	0.733	0.199	0.187	0.187	0.18	1	0.73	No	None	MES-396-A-2zm0.pdb	2zm0	A	396	MES	27.808	-25.755	3.93	0.331	No	chair	-51.725	49.823	-49.701	1.47	1.55	1.56	1.56	1.55	1.46	0.04	34.29	42.19	37.3
2zm2	MES	A	501	2008	2009	2021	1.55	0.71	0.192	0.179	0.179	0.16	1	0.9	No	None	MES-501-A-2zm2.pdb	2zm2	A	501	MES	27.789	-26.559	4.41	0.803	No	chair	-50.53	49.027	-50.215	1.46	1.55	1.56	1.56	1.54	1.46	0.04	24.64	32.09	28.7
2zm2	MES	A	502	2008	2009	2021	1.55	0.71	0.192	0.179	0.179	0.15	1	0.86	No	None	MES-502-A-2zm2.pdb	2zm2	A	502	MES	-27.05	23.813	4.85	1.249	No	chair	-50.651	47.262	-47.807	1.47	1.55	1.56	1.56	1.55	1.46	0.04	30.91	38.46	33.8
2zm2	MES	A	503	2008	2009	2021	1.55	0.71	0.192	0.179	0.179	0.22	1	0.92	No	None	MES-503-A-2zm2.pdb	2zm2	A	503	MES	27.625	-26.023	3.45	-0.157	No	chair	-51.675	50.649	-50.608	1.47	1.55	1.56	1.56	1.55	1.47	0.04	40.52	44.76	42.9
2zm2	MES	A	504	2008	2009	2021	1.55	0.71	0.192	0.179	0.179	0.12	1	0.94	No	None	MES-504-A-2zm2.pdb	2zm2	A	504	MES	-27.491	23.39	5.1	1.495	No	chair	-50.949	46.695	-46.775	1.46	1.55	1.56	1.56	1.54	1.46	0.04	20.34	27.08	24.5
2zm7	MES	A	503	2008	2009	2021	1.6	0.782	0.187	0.172	0.172	0.13	1	0.88	No	None	MES-503-A-2zm7.pdb	2zm7	A	503	MES	-26.696	24.274	4.45	0.85	No	chair	-50.677	48.122	-48.734	1.47	1.55	1.56	1.56	1.55	1.46	0.04	30.46	36.2	32.1
2zm7	MES	A	504	2008	2009	2021	1.6	0.782	0.187	0.172	0.172	0.3	1	0.89	No	None	MES-504-A-2zm7.pdb	2zm7	A	504	MES	27.533	-26.058	3.4	-0.199	No	chair	-51.479	50.533	-50.657	1.47	1.55	1.56	1.56	1.55	1.47	0.04	44.03	49.42	47.4
2zm8	MES	A	502	2008	2009	2021	1.55	0.684	0.188	0.173	0.173	0.15	1	0.89	No	None	MES-502-A-2zm8.pdb	2zm8	A	502	MES	-26.86	23.967	4.7	1.098	No	chair	-50.588	47.437	-47.899	1.46	1.55	1.56	1.56	1.55	1.46	0.04	30.46	35.87	32.4
2zm8	MES	A	503	2008	2009	2021	1.55	0.684	0.188	0.173	0.173	0.31	1	0.89	No	None	MES-503-A-2zm8.pdb	2zm8	A	503	MES	27.758	-25.85	3.59	-0.015	No	chair	-51.936	50.551	-50.247	1.47	1.55	1.56	1.56	1.55	1.47	0.04	47.9	50.93	49.6
2zm9	MES	A	503	2008	2009	2021	1.5	0.745	0.192	0.178	0.178	0.17	1	0.81	No	None	MES-503-A-2zm9.pdb	2zm9	A	503	MES	-26.845	24.024	4.65	1.049	No	chair	-51.183	47.84	-47.86	1.46	1.55	1.56	1.56	1.55	1.46	0.04	34.08	41.3	37
2zm9	MES	A	504	2008	2009	2021	1.5	0.745	0.192	0.178	0.178	0.26	1	0.93	No	None	MES-504-A-2zm9.pdb	2zm9	A	504	MES	27.557	-26.089	3.2	-0.404	No	chair	-51.715	50.972	-50.913	1.47	1.55	1.56	1.56	1.55	1.47	0.04	37.72	43.02	40.5
2zma	MES	A	503	2008	2009	2021	1.51	0.672	0.19	0.175	0.175	0.13	1	0.92	No	None	MES-503-A-2zma.pdb	2zma	A	503	MES	-26.736	24.155	4.57	0.967	No	chair	-51.076	48.136	-48.247	1.46	1.55	1.56	1.56	1.55	1.46	0.04	29.31	45.66	34
2zu0	MES	C	2000	2008	2009	2011	2.2	0.061	0.259	0.234	0.234	0.28	1	0.81	No	None	MES-2000-C-2zu0.pdb	2zu0	C	2000	MES	32.382	-28.974	3.61	0.009	No	chair	61.26	-56.546	56.685	1.43	1.53	1.47	1.47	1.53	1.43	-0.01	20	20	20
3a1v	HEPES	A	6	2009	2009	2011	2.4	0.249	0.242	0.203	0.205	0.16	1	0.9	No	None	EPE-6-A-3a1v.pdb	3a1v	A	6	HEPES	27.311	24.321	0.71	-20.267	Yes	boat	-53.043	1.457	48.016	1.48	1.52	1.45	1.45	1.52	1.48	-0.02	84.95	97.29	89.4
3a21	HEPES	B	951	2009	2009	2011	1.51	0.774	0.179	0.157	0.158	0.11	1	0.95	No	None	EPE-951-B-3a21.pdb	3a21	B	951	HEPES	29.264	-19.438	3.15	0.072	No	chair	50.665	-41.106	39.393	1.48	1.53	1.46	1.46	1.53	1.47	-0.01	14.83	23.53	17.2
3a22	HEPES	B	951	2009	2009	2020	1.9	0.787	0.207	0.162	0.164	0.11	1	0.97	No	None	EPE-951-B-3a22.pdb	3a22	B	951	HEPES	29.36	-18.895	3.41	0.332	No	chair	50.467	-40.663	38.724	1.49	1.54	1.46	1.46	1.53	1.48	0	18.21	26.88	20.3
3a23	HEPES	B	951	2009	2009	2020	1.9	0.834	0.177	0.142	0.144	0.13	1	0.96	No	None	EPE-951-B-3a23.pdb	3a23	B	951	HEPES	27.793	-21.074	2.09	-0.995	No	chair	47.098	-42.941	44.955	1.49	1.53	1.46	1.46	1.53	1.48	0	21.17	29.97	23.9
3a24	MES	A	1267	2009	2009	2011	2.3	0.659	0.218	0.186	0.186	0.24	1	0.9	No	None	MES-1267-A-3a24.pdb	3a24	A	1267	MES	30.371	-29.599	1.17	-2.43	No	chair	-58.939	57.873	-58.765	1.45	1.55	1.49	1.5	1.54	1.45	0.01	70.68	76.89	73.2
3a65	MES	A	602	2009	2010	2017	1.7	0.458	0.201	0.18	0.18	0.11	1	0.93	No	None	MES-602-A-3a65.pdb	3a65	A	602	MES	-26.835	23.994	4.59	0.982	No	chair	-50.999	47.75	-47.839	1.47	1.55	1.56	1.56	1.55	1.46	0.04	30.63	50.36	36.3
3a65	MES	A	603	2009	2010	2017	1.7	0.458	0.201	0.18	0.18	0.29	1	0.93	No	None	MES-603-A-3a65.pdb	3a65	A	603	MES	27.626	-26.026	3.26	-0.344	No	chair	-51.947	51.099	-50.775	1.47	1.55	1.56	1.56	1.55	1.47	0.04	39.01	54.88	48.7
3a66	MES	A	609	2009	2010	2017	1.6	0.439	0.225	0.21	0.21	0.12	1	0.9	No	None	MES-609-A-3a66.pdb	3a66	A	609	MES	-26.657	24.398	4.43	0.827	No	chair	-51.215	48.481	-48.607	1.47	1.55	1.56	1.56	1.55	1.46	0.04	26.95	51.88	35.2
3a66	MES	A	610	2009	2010	2017	1.6	0.439	0.225	0.21	0.21	0.29	1	0.91	No	None	MES-610-A-3a66.pdb	3a66	A	610	MES	-26.42	24.67	4.11	0.503	No	chair	-50.919	48.938	-49.515	1.47	1.55	1.56	1.56	1.55	1.47	0.04	38.6	65.81	57.7
3aa1	MES	A	287	2009	2010	2011	1.9	0.15	0.263	0.213	0.216	0.19	1	0.92	No	None	MES-287-A-3aa1.pdb	3aa1	A	287	MES	-29.969	18.14	8.52	4.916	No	chair	-43.731	36.544	-40.708	1.44	1.54	1.47	1.47	1.54	1.43	0	34.63	58.29	49.1
3aa1	MES	A	288	2009	2010	2011	1.9	0.15	0.263	0.213	0.216	0.35	1	0.73	No	None	MES-288-A-3aa1.pdb	3aa1	A	288	MES	-30.443	2.324	18.75	15.151	Yes	chair	-49.243	12.857	3.49	1.41	1.52	1.46	1.48	1.54	1.43	-0.01	27.33	36.96	31.8
3aa7	MES	B	246	2009	2010	2011	1.9	0.237	0.261	0.209	0.211	0.13	1	0.95	No	None	MES-246-B-3aa7.pdb	3aa7	B	246	MES	-29.918	20.485	6.36	2.755	No	chair	-50.424	46.18	-45.365	1.44	1.53	1.46	1.46	1.53	1.43	-0.01	43.35	51.67	48.1
3adr	HEPES	A	272	2010	2010	2017	1.8	0.5	0.216	0.199	None	0.25	1	0.75	No	None	EPE-272-A-3adr.pdb	3adr	A	272	HEPES	-31.826	29.397	1.84	-1.244	No	chair	58.967	-59.507	62.385	1.49	1.55	1.49	1.49	1.55	1.5	0.02	30.64	43.49	39.9
3adr	HEPES	B	268	2010	2010	2017	1.8	0.5	0.216	0.199	None	0.29	1	0.7	No	None	EPE-268-B-3adr.pdb	3adr	B	268	HEPES	-29.919	31.363	1.47	-1.611	No	chair	59.711	-60.049	62.486	1.49	1.55	1.49	1.49	1.55	1.5	0.02	40.17	53.51	50.6
3aht	MES	A	1003	2010	2010	2020	2.8	0.389	0.248	0.205	0.207	0.28	1	0.91	No	None	MES-1003-A-3aht.pdb	3aht	A	1003	MES	31	-22.226	6.77	3.168	No	chair	52.697	-49.262	49.808	1.43	1.53	1.46	1.46	1.53	1.43	-0.01	52.3	54.41	53.7
3aht	MES	B	1003	2010	2010	2020	2.8	0.389	0.248	0.205	0.207	0.24	1	0.94	No	None	MES-1003-B-3aht.pdb	3aht	B	1003	MES	-30.289	27.851	4.78	1.176	No	chair	55.425	-53.217	51.118	1.43	1.53	1.46	1.46	1.53	1.43	-0.01	43.77	45.05	44.6
3ahv	MES	A	1003	2010	2010	2020	1.89	0.626	0.213	0.189	0.191	0.15	1	0.94	No	None	MES-1003-A-3ahv.pdb	3ahv	A	1003	MES	33.636	-7.074	11.83	8.231	No	chair	45.865	-17.261	12.03	1.44	1.54	1.48	1.47	1.54	1.43	0	20.02	29.66	26.2
3ahv	MES	B	1003	2010	2010	2020	1.89	0.626	0.213	0.189	0.191	0.12	1	0.96	No	None	MES-1003-B-3ahv.pdb	3ahv	B	1003	MES	30.179	-7.082	9	5.394	No	chair	33.394	-13.045	16.485	1.45	1.54	1.48	1.47	1.54	1.43	0	18.87	25.99	23.5
3aib	MES	A	5001	2010	2011	2020	3.09	0.267	0.241	0.211	0.213	0.26	1	0.85	No	None	MES-5001-A-3aib.pdb	3aib	A	5001	MES	32.016	-22.554	4.63	1.03	No	chair	-62.711	57.461	-46.467	1.48	1.54	1.47	1.53	1.58	1.49	0.03	31.27	34.17	32.9
3aib	MES	B	5001	2010	2011	2020	3.09	0.267	0.241	0.211	0.213	0.23	1	0.92	No	None	MES-5001-B-3aib.pdb	3aib	B	5001	MES	31.496	-30.404	4.43	0.83	No	chair	-57.345	57.483	-56.51	1.44	1.52	1.46	1.5	1.54	1.44	0	39.49	44.28	42
3aib	MES	C	5001	2010	2011	2020	3.09	0.267	0.241	0.211	0.213	0.2	1	0.9	No	None	MES-5001-C-3aib.pdb	3aib	C	5001	MES	-30.234	3.375	10.28	6.674	No	chair	-31.449	6.48	-9.092	1.44	1.54	1.51	1.53	1.56	1.47	0.03	30	33.05	31.6
3aib	MES	D	5001	2010	2011	2020	3.09	0.267	0.241	0.211	0.213	0.27	1	0.87	No	None	MES-5001-D-3aib.pdb	3aib	D	5001	MES	30.358	0.263	6.46	-16.4	Yes	boat	-57.32	27.349	0.722	1.46	1.52	1.49	1.51	1.6	1.46	0.02	32.26	36.77	34.8
3aib	MES	E	5001	2010	2011	2020	3.09	0.267	0.241	0.211	0.213	0.24	1	0.88	No	None	MES-5001-E-3aib.pdb	3aib	E	5001	MES	32.162	5.144	12.34	-10.522	Yes	boat	-55.391	12.879	16.223	1.45	1.53	1.48	1.51	1.58	1.44	0.01	32.18	37.87	35.2
3aib	MES	F	5001	2010	2011	2020	3.09	0.267	0.241	0.211	0.213	0.22	1	0.9	No	None	MES-5001-F-3aib.pdb	3aib	F	5001	MES	25.975	22.574	21.6	-1.261	No	boat	-59.8	23.689	30.694	1.47	1.54	1.47	1.51	1.57	1.49	0.02	38.54	39.39	38.9
3aib	MES	G	5001	2010	2011	2020	3.09	0.267	0.241	0.211	0.213	0.19	1	0.91	No	None	MES-5001-G-3aib.pdb	3aib	G	5001	MES	-21.446	-26.643	30.06	7.198	No	boat	-64.504	34.779	23	1.44	1.54	1.47	1.49	1.53	1.48	0	29.81	33	31.6
3aib	MES	H	5001	2010	2011	2020	3.09	0.267	0.241	0.211	0.213	0.21	1	0.91	No	None	MES-5001-H-3aib.pdb	3aib	H	5001	MES	24.504	22.368	22.81	-0.048	No	boat	-62.172	22.921	29.724	1.46	1.56	1.47	1.5	1.58	1.44	0.01	30.23	35.25	32.8
3aic	MES	A	5001	2010	2011	2020	3.11	0.291	0.244	0.211	0.213	0.2	1	0.94	No	None	MES-5001-A-3aic.pdb	3aic	A	5001	MES	28.947	-23.511	2.48	-1.122	No	chair	-40.152	47.063	-54.828	1.45	1.54	1.47	1.45	1.52	1.44	0	29.53	33.73	31.7
3aic	MES	B	5001	2010	2011	2020	3.11	0.291	0.244	0.211	0.213	0.18	1	0.94	No	None	MES-5001-B-3aic.pdb	3aic	B	5001	MES	31.72	-28.341	1.63	-1.969	No	chair	-47.244	52.859	-61.254	1.44	1.55	1.48	1.47	1.53	1.42	0	39.15	44.65	41.7
3aic	MES	C	5001	2010	2011	2020	3.11	0.291	0.244	0.211	0.213	0.16	1	0.95	No	None	MES-5001-C-3aic.pdb	3aic	C	5001	MES	-32.918	15.422	10.4	6.8	No	chair	-44.037	31.792	-35.769	1.42	1.54	1.47	1.46	1.54	1.42	-0.01	29.61	32.65	31.2
3aic	MES	D	5001	2010	2011	2020	3.11	0.291	0.244	0.211	0.213	0.16	1	0.96	No	None	MES-5001-D-3aic.pdb	3aic	D	5001	MES	20.881	30.884	7.28	-15.583	Yes	boat	-43.36	-7.835	57.063	1.45	1.56	1.48	1.47	1.54	1.45	0	31.79	35.71	33.8
3aic	MES	E	5001	2010	2011	2020	3.11	0.291	0.244	0.211	0.213	0.19	1	0.96	No	None	MES-5001-E-3aic.pdb	3aic	E	5001	MES	34.746	10.774	11.57	-11.291	Yes	boat	-59.73	10.787	26.618	1.42	1.52	1.46	1.47	1.53	1.4	-0.03	30.96	36.51	33.7
3aic	MES	F	5001	2010	2011	2020	3.11	0.291	0.244	0.211	0.213	0.17	1	0.94	No	None	MES-5001-F-3aic.pdb	3aic	F	5001	MES	26.759	32.328	22.34	-0.519	No	boat	-64.85	12.359	50.294	1.45	1.56	1.46	1.47	1.54	1.44	0	36.85	37.74	37.3
3aic	MES	G	5001	2010	2011	2020	3.11	0.291	0.244	0.211	0.213	0.15	1	0.96	No	None	MES-5001-G-3aic.pdb	3aic	G	5001	MES	29.334	28.288	23.92	1.061	No	boat	-73.904	23.771	37.132	1.41	1.55	1.48	1.48	1.55	1.44	-0.01	30.12	33.45	32
3aic	MES	H	5001	2010	2011	2020	3.11	0.291	0.244	0.211	0.213	0.17	1	0.97	No	None	MES-5001-H-3aic.pdb	3aic	H	5001	MES	-29.44	-26.504	28.62	5.766	No	boat	-63.995	33.179	29.296	1.43	1.53	1.46	1.45	1.53	1.42	-0.02	28.61	32.85	30.9
3aie	MES	A	5001	2010	2011	2013	2.1	0.395	0.236	0.203	0.204	0.1	1	0.97	No	None	MES-5001-A-3aie.pdb	3aie	A	5001	MES	29.771	19.996	13.6	-9.254	No	boat	-68.544	21.29	30.882	1.41	1.52	1.45	1.44	1.53	1.42	-0.03	22	81.63	33.6
3aie	MES	B	5001	2010	2011	2013	2.1	0.395	0.236	0.203	0.204	0.17	1	0.94	No	None	MES-5001-B-3aie.pdb	3aie	B	5001	MES	35.699	-13.217	9.02	5.418	No	chair	-70.278	42.05	-22.262	1.41	1.52	1.46	1.45	1.53	1.44	-0.01	12.16	9.52	12.4
3aie	MES	C	5001	2010	2011	2013	2.1	0.395	0.236	0.203	0.204	0.23	1	0.94	No	None	MES-5001-C-3aie.pdb	3aie	C	5001	MES	30.021	-29.978	5.22	1.619	No	chair	-54.739	55.092	-55.109	1.43	1.52	1.46	1.46	1.52	1.43	-0.01	10.54	7.65	4.2
3aie	MES	D	5001	2010	2011	2013	2.1	0.395	0.236	0.203	0.204	0.15	1	0.97	No	None	MES-5001-D-3aie.pdb	3aie	D	5001	MES	-27.479	-20.09	11.36	-11.502	Yes	boat	-43.664	33.987	16.332	1.45	1.49	1.46	1.45	1.54	1.45	-0.02	10.42	9.63	7.4
3aie	MES	E	5001	2010	2011	2013	2.1	0.395	0.236	0.203	0.204	0.08	1	0.99	No	None	MES-5001-E-3aie.pdb	3aie	E	5001	MES	21.069	-5.966	4	0.394	No	chair	-39.097	21.879	-9.53	1.41	1.53	1.45	1.45	1.52	1.43	-0.02	19.27	28.04	24.3
3aie	MES	F	5001	2010	2011	2013	2.1	0.395	0.236	0.203	0.204	0.15	1	0.89	No	None	MES-5001-F-3aie.pdb	3aie	F	5001	MES	-33.666	9.183	13.46	9.86	No	chair	-51.716	22.895	-14.961	1.39	1.52	1.44	1.44	1.52	1.39	-0.03	13.08	98.08	22.7
3aie	MES	G	5001	2010	2011	2013	2.1	0.395	0.236	0.203	0.204	0.09	1	0.98	No	None	MES-5001-G-3aie.pdb	3aie	G	5001	MES	30.645	-15.737	9.18	5.578	No	chair	38.775	-28.978	35.141	1.44	1.55	1.47	1.46	1.5	1.44	-0.01	12.24	9.56	10.5
3aie	MES	H	5001	2010	2011	2013	2.1	0.395	0.236	0.203	0.204	0.17	1	0.92	No	None	MES-5001-H-3aie.pdb	3aie	H	5001	MES	29.688	29.764	8.72	-14.137	Yes	boat	-61.783	5.138	51.807	1.43	1.52	1.45	1.45	1.52	1.43	-0.02	22	99.8	41.4
3aml	HEPES	A	758	2010	2011	2011	1.7	0.438	0.196	0.146	0.149	0.1	1	0.91	No	None	EPE-758-A-3aml.pdb	3aml	A	758	HEPES	-31.066	24.18	2.52	-0.56	No	chair	59.387	-53.431	47.992	1.48	1.52	1.5	1.46	1.52	1.48	0	20.91	49.99	30.2
3aqa	MES	A	401	2010	2011	2011	2.3	0.054	0.245	0.189	0.189	0.2	1	0.94	Yes	None	MES-401-A-3aqa.pdb	3aqa	A	401	MES	25.306	27.836	5.39	-17.468	Yes	boat	-5.181	53.727	-52.383	1.44	1.48	1.56	1.52	1.53	1.39	0	49.78	66.13	59.1
3ayf	HEPES	A	808	2011	2012	2020	2.5	0.005	0.282	0.244	0.244	0.46	1	0.52	No	None	EPE-808-A-3ayf.pdb	3ayf	A	808	HEPES	-30.573	31.1	0.55	-2.528	No	chair	61.688	-61.761	62.433	1.49	1.55	1.49	1.5	1.53	1.5	0.02	105.15	99.14	97.9
3b1d	HEPES	A	601	2011	2012	2017	1.66	0.825	0.177	0.151	0.152	0.23	1	0.82	No	None	EPE-601-A-3b1d.pdb	3b1d	A	601	HEPES	31.298	-29.965	3.33	0.252	No	chair	58.464	-55.258	57.591	1.47	1.52	1.46	1.46	1.52	1.46	-0.01	33.22	41.25	36.2
3b1d	HEPES	A	602	2011	2012	2017	1.66	0.825	0.177	0.151	0.152	0.19	1	0.86	No	None	EPE-602-A-3b1d.pdb	3b1d	A	602	HEPES	27.155	30.182	11.96	-9.02	No	boat	-16.29	63.716	-48.796	1.48	1.53	1.46	1.46	1.53	1.47	-0.02	29.97	43.88	37.1
3b1d	HEPES	A	603	2011	2012	2017	1.66	0.825	0.177	0.151	0.152	0.23	1	0.91	No	None	EPE-603-A-3b1d.pdb	3b1d	A	603	HEPES	-28.206	30.684	3.17	0.093	No	chair	58.758	-62.025	64.549	1.47	1.52	1.46	1.46	1.52	1.47	-0.01	25.42	39.19	32.3
3b1d	HEPES	B	601	2011	2012	2017	1.66	0.825	0.177	0.151	0.152	0.16	1	0.88	No	None	EPE-601-B-3b1d.pdb	3b1d	B	601	HEPES	-28.268	31.184	3.86	0.784	No	chair	54.591	-56.197	61.498	1.47	1.53	1.46	1.46	1.52	1.47	-0.01	24.55	35.44	27.9
3b1d	HEPES	B	602	2011	2012	2017	1.66	0.825	0.177	0.151	0.152	0.24	0.3	0.9	No	None	EPE-602-B-3b1d.pdb	3b1d	B	602	HEPES	-29.927	30.319	3.26	0.176	No	chair	62.822	-63.524	63.396	1.47	1.52	1.46	1.46	1.53	1.48	-0.01	30.27	42.77	35
3b1d	HEPES	C	601	2011	2012	2017	1.66	0.825	0.177	0.151	0.152	0.15	1	0.93	No	None	EPE-601-C-3b1d.pdb	3b1d	C	601	HEPES	-28.756	30.157	3.16	0.082	No	chair	56.408	-56.518	59.95	1.47	1.52	1.46	1.46	1.52	1.48	-0.01	19.74	30.1	23.1
3b1d	HEPES	C	602	2011	2012	2017	1.66	0.825	0.177	0.151	0.152	0.21	0.3	0.89	No	None	EPE-602-C-3b1d.pdb	3b1d	C	602	HEPES	-30.13	29.704	2.34	-0.742	No	chair	60.287	-58.323	60.346	1.47	1.53	1.46	1.46	1.53	1.47	-0.01	19.46	36.77	28.1
3b1d	HEPES	C	603	2011	2012	2017	1.66	0.825	0.177	0.151	0.152	0.18	0.3	0.92	No	None	EPE-603-C-3b1d.pdb	3b1d	C	603	HEPES	-29.509	28.951	1.39	-1.691	No	chair	60	-59.785	59.797	1.47	1.52	1.45	1.45	1.52	1.47	-0.01	24.69	37.6	31.9
3b1d	HEPES	D	601	2011	2012	2017	1.66	0.825	0.177	0.151	0.152	0.23	1	0.82	No	None	EPE-601-D-3b1d.pdb	3b1d	D	601	HEPES	-28.099	30.894	2.94	-0.142	No	chair	55.113	-56.602	61.769	1.47	1.53	1.46	1.46	1.53	1.47	-0.01	33.87	42.01	37.4
3b1d	HEPES	D	602	2011	2012	2017	1.66	0.825	0.177	0.151	0.152	0.15	1	0.92	No	None	EPE-602-D-3b1d.pdb	3b1d	D	602	HEPES	28.967	-34.421	4.3	1.218	No	chair	62.447	-65.958	67.211	1.48	1.53	1.45	1.45	1.53	1.47	-0.01	21.2	37.17	29.8
3b1d	HEPES	D	603	2011	2012	2017	1.66	0.825	0.177	0.151	0.152	0.23	0.3	0.94	No	None	EPE-603-D-3b1d.pdb	3b1d	D	603	HEPES	23.274	-35.361	6.58	3.503	No	chair	58.774	-68.707	68.727	1.48	1.52	1.46	1.46	1.52	1.48	-0.01	37.26	47.56	42.3
3b1e	HEPES	A	501	2011	2012	2017	1.78	0.822	0.177	0.142	0.144	0.09	1	0.98	No	None	EPE-501-A-3b1e.pdb	3b1e	A	501	HEPES	-30.582	26.367	2.99	-0.087	No	chair	55.554	-54.74	57.671	1.46	1.52	1.46	1.46	1.53	1.47	-0.01	10.11	9.92	14
3b1e	HEPES	A	502	2011	2012	2017	1.78	0.822	0.177	0.142	0.144	0.12	1	0.95	No	None	EPE-502-A-3b1e.pdb	3b1e	A	502	HEPES	-31.899	26.53	4.05	0.97	No	chair	57.357	-55.513	59.1	1.47	1.53	1.47	1.46	1.53	1.47	-0.01	20.61	32.94	26.6
3b1e	HEPES	A	503	2011	2012	2017	1.78	0.822	0.177	0.142	0.144	0.2	1	0.89	No	None	EPE-503-A-3b1e.pdb	3b1e	A	503	HEPES	23.011	-35.435	6.65	3.573	No	chair	58.135	-68.784	69.186	1.48	1.52	1.46	1.46	1.53	1.48	-0.01	31.56	48.04	40.7
3b1e	HEPES	B	501	2011	2012	2017	1.78	0.822	0.177	0.142	0.144	0.09	1	0.97	No	None	EPE-501-B-3b1e.pdb	3b1e	B	501	HEPES	26.911	-32.604	4.25	1.172	No	chair	59.178	-61.675	60.743	1.46	1.52	1.46	1.46	1.53	1.47	-0.01	10.01	9.76	14
3b1e	HEPES	B	502	2011	2012	2017	1.78	0.822	0.177	0.142	0.144	0.2	1	0.95	No	None	EPE-502-B-3b1e.pdb	3b1e	B	502	HEPES	-29.828	30.159	3.4	0.323	No	chair	62.487	-63.286	63.248	1.47	1.52	1.46	1.46	1.53	1.47	-0.01	26.86	42.5	33.6
3b1e	HEPES	C	501	2011	2012	2017	1.78	0.822	0.177	0.142	0.144	0.09	1	0.97	No	None	EPE-501-C-3b1e.pdb	3b1e	C	501	HEPES	-28.787	29.665	1.08	-1.998	No	chair	58.172	-58.37	60.049	1.47	1.51	1.46	1.46	1.53	1.48	-0.01	10.23	9.94	13.4
3b1e	HEPES	C	502	2011	2012	2017	1.78	0.822	0.177	0.142	0.144	0.12	1	0.96	No	None	EPE-502-C-3b1e.pdb	3b1e	C	502	HEPES	31.076	-31.243	2.92	-0.161	No	chair	60.309	-57.65	59.376	1.47	1.53	1.46	1.46	1.53	1.47	-0.01	16.98	37.18	25.4
3b1e	HEPES	C	503	2011	2012	2017	1.78	0.822	0.177	0.142	0.144	0.15	1	0.94	No	None	EPE-503-C-3b1e.pdb	3b1e	C	503	HEPES	-33.076	26.584	4.81	1.733	No	chair	56.399	-55.511	61.718	1.48	1.53	1.46	1.46	1.52	1.47	-0.01	21.58	36.84	28.3
3b1e	HEPES	D	501	2011	2012	2017	1.78	0.822	0.177	0.142	0.144	0.08	1	0.97	No	None	EPE-501-D-3b1e.pdb	3b1e	D	501	HEPES	-29.133	27.873	1.9	-1.175	No	chair	59.705	-59.387	58.503	1.47	1.53	1.46	1.46	1.53	1.48	-0.01	12.14	26.81	16.6
3b1e	HEPES	D	502	2011	2012	2017	1.78	0.822	0.177	0.142	0.144	0.11	1	0.96	No	None	EPE-502-D-3b1e.pdb	3b1e	D	502	HEPES	-29.891	30.656	0.72	-2.359	No	chair	59.926	-60.211	62.731	1.47	1.53	1.46	1.45	1.53	1.47	-0.01	16.1	37.86	25.8
3b1e	HEPES	D	503	2011	2012	2017	1.78	0.822	0.177	0.142	0.144	0.15	0.3	0.95	No	None	EPE-503-D-3b1e.pdb	3b1e	D	503	HEPES	23.274	-35.361	6.58	3.503	No	chair	58.774	-68.707	68.727	1.48	1.52	1.46	1.46	1.52	1.48	-0.01	38.58	47.56	42.5
3b5q	HEPES	B	502	2007	2007	2019	2.4	0.641	0.206	0.149	0.152	0.16	1	0.97	Yes	None	EPE-502-B-3b5q.pdb	3b5q	B	502	HEPES	-25.921	31.772	3.64	0.563	No	chair	-58.012	62.664	-63.528	1.48	1.52	1.45	1.46	1.53	1.48	-0.01	39.75	81.58	66.4
3b5q	HEPES	B	503	2007	2007	2019	2.4	0.641	0.206	0.149	0.152	0.26	1	0.96	Yes	None	EPE-503-B-3b5q.pdb	3b5q	B	503	HEPES	17.581	28.128	26.96	5.949	No	boat	-39.269	71.612	-40.161	1.48	1.53	1.45	1.45	1.53	1.49	-0.02	100.51	95.28	75
3b5q	HEPES	B	504	2007	2007	2019	2.4	0.641	0.206	0.149	0.152	0.24	0.7	0.9	Yes	None	EPE-504-B-3b5q.pdb	3b5q	B	504	HEPES	19.118	-34.516	13.98	10.902	Yes	chair	-64.63	78.553	-66.174	1.47	1.51	1.44	1.44	1.52	1.49	-0.02	29.63	89.48	58.9
3b69	HEPES	A	701	2007	2008	2021	1.67	0.516	0.183	0.147	0.147	0.15	1	0.91	No	None	EPE-701-A-3b69.pdb	3b69	A	701	HEPES	-30.226	28.668	0.94	-2.145	No	chair	-58.109	56.989	-57.697	1.47	1.53	1.47	1.47	1.53	1.47	0	22.03	38.23	31.7
3bdx	MES	B	601	2007	2008	2021	2.3	0.273	0.246	0.205	0.205	0.17	1	0.96	No	None	MES-601-B-3bdx.pdb	3bdx	B	601	MES	30.944	-29.271	1.37	-2.229	No	chair	-58.34	57.522	-59.032	1.45	1.54	1.49	1.5	1.54	1.46	0.01	36.61	40.8	39.1
3be1	MES	L	215	2007	2008	2020	2.9	0.039	0.277	0.236	0.222	0.21	1	0.93	No	None	MES-215-L-3be1.pdb	3be1	L	215	MES	30.3	-28.776	1.97	-1.636	No	chair	-56.376	56.997	-54.025	1.43	1.53	1.46	1.46	1.53	1.43	-0.01	100.31	99.56	90.5
3ben	MES	B	490	2007	2008	2011	1.65	0.59	0.191	0.161	0.162	0.31	1	0.78	No	None	MES-490-B-3ben.pdb	3ben	B	490	MES	-30.545	18.118	7.37	3.769	No	chair	-46.404	38.305	-40.345	1.43	1.53	1.46	1.47	1.53	1.43	-0.01	57.21	61.01	58.8
3bio	HEPES	A	1001	2007	2007	2011	1.8	0.776	0.187	0.156	0.158	0.07	1	0.97	Yes	None	EPE-1001-A-3bio.pdb	3bio	A	1001	HEPES	-32.77	27.397	1.78	-1.3	No	chair	-59.934	53.351	-54.656	1.48	1.52	1.45	1.48	1.52	1.47	-0.01	18.41	33.22	24.7
3bio	HEPES	B	1001	2007	2007	2011	1.8	0.776	0.187	0.156	0.158	0.07	1	0.98	Yes	None	EPE-1001-B-3bio.pdb	3bio	B	1001	HEPES	-31.502	24.726	3.92	0.838	No	chair	52.113	-48.038	53.973	1.47	1.51	1.45	1.45	1.51	1.48	-0.01	23.7	37.2	29.5
3bkn	HEPES	D	502	2007	2008	2011	2.72	0.407	0.228	0.179	0.181	0.25	0.8	0.83	No	None	EPE-502-D-3bkn.pdb	3bkn	D	502	HEPES	29.164	14.51	14.74	-6.241	No	boat	28.69	24.007	-38.892	1.47	1.52	1.47	1.46	1.53	1.47	-0.02	49.96	67.07	58.5
3bkn	HEPES	J	501	2007	2008	2011	2.72	0.407	0.228	0.179	0.181	0.28	0.8	0.78	No	None	EPE-501-J-3bkn.pdb	3bkn	J	501	HEPES	32.948	-19.793	4.93	1.854	No	chair	53.902	-41.744	41.072	1.46	1.52	1.44	1.46	1.52	1.46	-0.02	57.28	73.02	64.3
3bly	MES	A	802	2007	2008	2021	1.9	0.678	0.181	0.149	0.149	0.06	1	0.99	No	None	MES-802-A-3bly.pdb	3bly	A	802	MES	-35.076	16.053	9.51	5.903	No	chair	-51.111	33.232	-32.742	1.44	1.52	1.47	1.46	1.51	1.42	-0.01	17.12	21.03	18.9
3buv	HEPES	A	3999	2008	2008	2011	1.35	0.269	0.232	0.218	0.218	0.17	1	0.89	No	None	EPE-3999-A-3buv.pdb	3buv	A	3999	HEPES	32.702	-30.344	2.5	-0.583	No	chair	-64.524	65.392	-65.106	1.7	1.54	1.45	1.55	1.56	1.45	0.05	30.06	35.8	33.9
3bxp	HEPES	A	277	2008	2008	2019	1.7	0.577	0.197	0.166	0.168	0.18	1	0.97	Yes	None	EPE-277-A-3bxp.pdb	3bxp	A	277	HEPES	-27.534	25.168	0.26	-2.822	No	chair	-52.903	50.282	-50.253	1.48	1.52	1.46	1.46	1.54	1.48	0	29.47	55.85	36.4
3bxp	HEPES	B	278	2008	2008	2019	1.7	0.577	0.197	0.166	0.168	0.14	1	0.98	Yes	None	EPE-278-B-3bxp.pdb	3bxp	B	278	HEPES	31.666	-23.923	3.02	-0.061	No	chair	53.273	-47.54	48.905	1.48	1.53	1.46	1.45	1.52	1.47	-0.01	26.75	58.75	33.7
3c0v	HEPES	A	160	2008	2008	2017	1.8	0.305	0.207	0.158	0.159	0.25	0.8	0.9	No	None	EPE-160-A-3c0v.pdb	3c0v	A	160	HEPES	31.063	-21.412	5.67	2.586	No	chair	-59.392	47.837	-41.721	1.46	1.55	1.46	1.47	1.53	1.48	0	26.82	42.93	32
3c1r	MES	A	3440	2008	2008	2011	2	0.675	0.205	0.193	0.193	0.11	1	0.97	No	None	MES-3440-A-3c1r.pdb	3c1r	A	3440	MES	32.331	-28.961	3.64	0.04	No	chair	61.246	-56.556	56.568	1.43	1.53	1.47	1.47	1.53	1.43	-0.01	11.98	20.18	16.1
3c30	MES	A	302	2008	2009	2011	2.8	0.157	0.228	0.201	0.201	0.51	1	0.6	No	None	MES-302-A-3c30.pdb	3c30	A	302	MES	-31.786	28.223	2.16	-1.448	No	chair	63.726	-58.745	54.852	1.44	1.53	1.48	1.48	1.54	1.44	0	118.61	128.46	122.8
3c50	MES	A	570	2008	2008	2011	2.6	None	None	0.19	0.19	0.26	1	0.84	No	None	MES-570-A-3c50.pdb	3c50	A	570	MES	30.913	-25.44	4.2	0.6	No	chair	-48.825	47.644	-52.081	1.42	1.53	1.47	1.46	1.52	1.43	-0.01	69.98	72.59	71.2
3c66	MES	A	538	2008	2008	2017	2.6	0.141	0.258	0.197	0.2	0.14	0.8	0.96	No	None	MES-538-A-3c66.pdb	3c66	A	538	MES	27.147	-32.631	4.01	0.409	No	chair	-51.032	59.723	-62.972	1.43	1.53	1.46	1.46	1.53	1.43	-0.01	52.65	54.83	54
3c66	MES	B	538	2008	2008	2017	2.6	0.141	0.258	0.197	0.2	0.3	0.8	0.84	No	None	MES-538-B-3c66.pdb	3c66	B	538	MES	29.735	-29.37	4.44	0.837	No	chair	-53.511	54.875	-54.795	1.43	1.53	1.46	1.46	1.53	1.43	-0.01	85.96	91.37	88.5
3c66	MES	B	539	2008	2008	2017	2.6	0.141	0.258	0.197	0.2	0.32	0.8	0.77	No	None	MES-539-B-3c66.pdb	3c66	B	539	MES	30.485	-27.743	5.76	2.153	No	chair	-54.653	52.144	-50.209	1.43	1.53	1.46	1.47	1.53	1.43	-0.01	93.64	97.92	95.6
3c8z	HEPES	B	417	2008	2008	2011	1.6	0.588	0.207	0.185	0.186	0.17	1	0.84	No	None	EPE-417-B-3c8z.pdb	3c8z	B	417	HEPES	-30.594	26.398	2.82	-0.259	No	chair	52.412	-52.852	56.323	1.48	1.54	1.5	1.48	1.53	1.49	0.01	33.3	41.65	36.9
3c9n	HEPES	B	100	2008	2008	2018	1.87	0.371	0.227	0.188	0.19	0.21	1	0.85	No	None	EPE-100-B-3c9n.pdb	3c9n	B	100	HEPES	34.899	-7.864	9.07	5.986	No	chair	47.382	-19.233	14.005	1.46	1.52	1.47	1.45	1.52	1.47	-0.01	42.4	54.22	50.4
3ceh	MES	B	1	2008	2008	2020	2.8	0.402	0.247	0.165	0.17	0.14	1	0.97	No	None	MES-1-B-3ceh.pdb	3ceh	B	1	MES	22.775	29.828	4.68	-18.183	Yes	boat	-43.777	-8.791	56.932	1.45	1.53	1.47	1.47	1.53	1.44	-0.01	48.97	58.12	53.3
3chb	MES	G	6001	1998	1998	2020	1.25	0.752	0.18	None	0.133	0.1	1	0.97	No	None	MES-6001-G-3chb.pdb	3chb	G	6001	MES	32.435	-28.227	3.83	0.232	No	chair	-65.873	59.28	-54.887	1.43	1.53	1.52	1.52	1.53	1.45	0.01	13.09	20.13	16.6
3chb	MES	G	6002	1998	1998	2020	1.25	0.752	0.18	None	0.133	0.16	1	0.94	No	None	MES-6002-G-3chb.pdb	3chb	G	6002	MES	33.049	-30.466	5.5	1.895	No	chair	-61.998	56.338	-57.504	1.44	1.53	1.51	1.53	1.53	1.44	0.01	21.7	28.26	24.1
3ckc	MES	A	1000	2008	2008	2017	1.5	0.547	0.21	0.192	0.192	0.29	1	0.82	No	None	MES-1000-A-3ckc.pdb	3ckc	A	1000	MES	29.896	-30.094	0.26	-3.344	No	chair	-59.854	59.546	-59.912	1.45	1.55	1.48	1.49	1.54	1.47	0.02	31.02	39.84	34.8
3cn7	MES	B	216	2008	2009	2017	2.99	0.224	0.274	0.204	0.204	0.18	1	0.84	No	None
3cn7	MES	C	216	2008	2009	2017	2.99	0.224	0.274	0.204	0.204	0.23	1	0.89	No	None
3csh	MES	A	211	2008	2008	2017	1.55	0.752	0.2	0.17	0.171	0.13	1	0.92	No	None	MES-211-A-3csh.pdb	3csh	A	211	MES	32.414	-15.663	10.67	7.068	No	chair	42.887	-30.619	35.598	1.42	1.53	1.47	1.48	1.53	1.44	-0.01	23.22	32.54	27.8
3csh	MES	B	213	2008	2008	2017	1.55	0.752	0.2	0.17	0.171	0.13	1	0.93	No	None	MES-213-B-3csh.pdb	3csh	B	213	MES	-29.42	21.656	8.05	4.45	No	chair	44.023	-37.557	42.706	1.44	1.53	1.47	1.47	1.52	1.43	-0.01	20.97	36.13	27.9
3csi	MES	A	211	2008	2008	2021	1.9	0.625	0.222	0.166	0.169	0.16	1	0.91	No	None	MES-211-A-3csi.pdb	3csi	A	211	MES	31.84	-17.493	10.13	6.529	No	chair	-56.726	38.854	-28.792	1.43	1.52	1.47	1.47	1.53	1.42	-0.01	25.1	36.65	30.6
3csi	MES	B	215	2008	2008	2021	1.9	0.625	0.222	0.166	0.169	0.09	1	0.95	No	None	MES-215-B-3csi.pdb	3csi	B	215	MES	28.27	-23.557	4.09	0.485	No	chair	-40.036	46.597	-55.158	1.45	1.54	1.48	1.47	1.54	1.43	0	18.23	37.04	26.8
3csi	MES	D	213	2008	2008	2021	1.9	0.625	0.222	0.166	0.169	0.08	1	0.97	No	None	MES-213-D-3csi.pdb	3csi	D	213	MES	-31.211	20.618	6.12	2.516	No	chair	39.603	-37.106	45.854	1.43	1.54	1.47	1.46	1.52	1.42	-0.01	24.04	29.62	27.2
3csj	MES	A	211	2008	2008	2011	1.9	0.388	0.233	0.176	0.179	0.1	1	0.96	No	None	MES-211-A-3csj.pdb	3csj	A	211	MES	23.945	21.973	20.35	-2.51	No	boat	51.848	-30.659	-21.274	1.44	1.52	1.47	1.47	1.53	1.43	-0.02	22.99	34.45	27.6
3csj	MES	B	210	2008	2008	2011	1.9	0.388	0.233	0.176	0.179	0.13	0.8	0.91	No	None	MES-210-B-3csj.pdb	3csj	B	210	MES	24.617	24.431	23.01	0.151	No	boat	57.865	-33.284	-22.154	1.42	1.51	1.47	1.47	1.53	1.44	-0.02	22.42	32.49	27.3
3cup	HEPES	A	302	2008	2009	2020	3.09	0.238	0.286	0.232	0.235	0.18	1	0.96	No	None	EPE-302-A-3cup.pdb	3cup	A	302	HEPES	-31.584	18.742	4.09	1.009	No	chair	-49.75	39.085	-39.819	1.47	1.52	1.45	1.45	1.52	1.47	-0.01	70.9	76.05	73.4
3cwf	HEPES	A	201	2008	2008	2011	2.2	0.234	0.244	0.194	0.197	0.15	1	0.94	Yes	None	EPE-201-A-3cwf.pdb	3cwf	A	201	HEPES	-27.748	-19.036	14.38	-6.596	No	boat	-24.051	-31.295	48.416	1.47	1.52	1.44	1.46	1.54	1.48	-0.02	63.33	76.88	71.4
3cwf	HEPES	B	201	2008	2008	2011	2.2	0.234	0.244	0.194	0.197	0.19	1	0.89	Yes	None	EPE-201-B-3cwf.pdb	3cwf	B	201	HEPES	-29.416	-20.993	8.62	-12.357	Yes	boat	54.575	2.198	-46.859	1.47	1.53	1.44	1.46	1.53	1.48	-0.02	71.06	83.32	77.7
3cz6	MES	B	3440	2008	2008	2011	1.85	0.315	0.199	0.175	None	0.09	1	0.98	No	None	MES-3440-B-3cz6.pdb	3cz6	B	3440	MES	-34.632	25.692	6.79	3.187	No	chair	-60.607	43.654	-43.22	1.41	1.54	1.56	1.56	1.54	1.41	0.02	10.1	9.74	13.1
3cz6	MES	B	3441	2008	2008	2011	1.85	0.315	0.199	0.175	None	0.11	1	0.97	No	None	MES-3441-B-3cz6.pdb	3cz6	B	3441	MES	-29.535	30.004	0.76	-2.843	No	chair	59.837	-58.785	58.358	1.44	1.55	1.49	1.49	1.55	1.44	0.01	12.92	19.28	16.5
3d18	MES	B	102	2008	2009	2017	1.74	0.423	0.233	0.192	0.194	0.21	1	0.85	No	None	MES-102-B-3d18.pdb	3d18	B	102	MES	26.791	28.529	10.89	-11.968	Yes	boat	56.433	-48.045	-6.135	1.43	1.53	1.46	1.46	1.53	1.43	-0.02	47.58	48.73	48.2
3d3n	HEPES	A	285	2008	2008	2017	2.5	0.04	0.263	0.216	0.216	0.25	1	0.9	Yes	None	EPE-285-A-3d3n.pdb	3d3n	A	285	HEPES	-28.027	26.313	1.02	-2.062	No	chair	-53.664	53.83	-54.787	1.5	1.53	1.48	1.48	1.55	1.5	0.01	48.23	56.08	52.4
3d3n	HEPES	B	286	2008	2008	2017	2.5	0.04	0.263	0.216	0.216	0.3	1	0.87	Yes	None	EPE-286-B-3d3n.pdb	3d3n	B	286	HEPES	27.945	-26.203	0.73	-2.346	No	chair	-51.425	52.36	-53.62	1.5	1.53	1.48	1.49	1.55	1.51	0.02	54.45	60.53	58
3dd1	MES	B	904	2008	2009	2020	2.57	0.787	0.207	0.167	0.169	0.2	1	0.92	No	None	MES-904-B-3dd1.pdb	3dd1	B	904	MES	-30.685	23.34	5.46	1.855	No	chair	44.313	-42.143	48.254	1.43	1.53	1.47	1.46	1.52	1.43	-0.01	74.64	75.58	74.9
3dd1	MES	B	905	2008	2009	2020	2.57	0.787	0.207	0.167	0.169	0.23	1	0.88	No	None	MES-905-B-3dd1.pdb	3dd1	B	905	MES	-29.389	28.773	4.48	0.88	No	chair	53.137	-53.139	53.684	1.43	1.53	1.46	1.46	1.53	1.43	-0.01	83.26	84.74	83.9
3dd3	MES	A	210	2008	2009	2011	2.25	0.38	0.26	0.2	0.2	0.2	1	0.81	No	None	MES-210-A-3dd3.pdb	3dd3	A	210	MES	32.522	18.793	17.24	-5.621	No	boat	-50.037	-8.292	45.008	1.4	1.53	1.47	1.47	1.54	1.43	-0.02	58.87	81.21	71.6
3dd3	MES	B	210	2008	2009	2011	2.25	0.38	0.26	0.2	0.2	0.12	1	0.96	No	None	MES-210-B-3dd3.pdb	3dd3	B	210	MES	33.705	-18.48	9.33	5.731	No	chair	51.058	-40.033	40.589	1.42	1.53	1.48	1.46	1.52	1.43	-0.01	45.56	57.64	50.7
3dds	MES	B	904	2008	2009	2020	1.8	0.724	0.198	0.174	0.175	0.21	1	0.94	No	None	MES-904-B-3dds.pdb	3dds	B	904	MES	30.671	-14.942	8.45	4.843	No	chair	47.528	-33.649	31.766	1.43	1.53	1.46	1.47	1.53	1.42	-0.01	44.4	49.9	47.7
3ddw	MES	B	904	2008	2009	2020	1.9	0.73	0.186	0.153	0.154	0.18	1	0.9	No	None	MES-904-B-3ddw.pdb	3ddw	B	904	MES	31.388	-7.352	9.92	6.314	No	chair	42.019	-17.343	14.156	1.42	1.53	1.47	1.47	1.53	1.42	-0.01	42.44	46.7	44
3ddw	MES	B	905	2008	2009	2020	1.9	0.73	0.186	0.153	0.154	0.28	1	0.78	No	None	MES-905-B-3ddw.pdb	3ddw	B	905	MES	30.368	-24.714	7.52	3.915	No	chair	-47.799	43.802	-47.272	1.43	1.53	1.46	1.45	1.52	1.42	-0.01	82.2	83.47	82.8
3dgq	MES	A	212	2008	2009	2011	1.6	0.5	0.227	0.195	0.196	0.13	1	0.93	No	None	MES-212-A-3dgq.pdb	3dgq	A	212	MES	-20.951	-23.989	20.08	-2.781	No	boat	51.04	-16.434	-34.654	1.45	1.54	1.49	1.47	1.53	1.43	-0.01	21.12	31.25	25.8
3dgq	MES	B	213	2008	2009	2011	1.6	0.5	0.227	0.195	0.196	0.13	1	0.91	No	None	MES-213-B-3dgq.pdb	3dgq	B	213	MES	30.257	-21.915	8.48	4.875	No	chair	-55.659	43.566	-38.91	1.44	1.53	1.47	1.47	1.53	1.44	0	19.84	37.52	26.9
3dje	HEPES	B	600	2008	2008	2020	1.6	0.761	0.197	0.17	0.171	0.25	1	0.92	No	None	EPE-600-B-3dje.pdb	3dje	B	600	HEPES	28.558	14.804	14.08	-6.903	No	boat	28.06	23.7	-39.131	1.48	1.53	1.46	1.46	1.53	1.48	-0.01	21.88	46.97	35.8
3dke	HEPES	X	901	2008	2008	2021	1.25	0.71	0.173	0.155	0.156	0.36	1	0.67	No	None	EPE-901-X-3dke.pdb	3dke	X	901	HEPES	22.23	27.597	9.02	-11.961	Yes	boat	-41.46	-14.85	58.566	1.48	1.54	1.45	1.45	1.54	1.49	-0.01	14.82	9.34	23.2
3dpj	MES	A	192	2008	2008	2011	1.9	0.204	0.243	0.193	0.196	0.12	1	0.95	Yes	None	MES-192-A-3dpj.pdb	3dpj	A	192	MES	-20.131	-28.015	27.61	4.753	No	boat	53.736	-18.838	-37.668	1.44	1.53	1.46	1.46	1.52	1.43	-0.02	35.84	65.41	48.7
3dpj	MES	B	192	2008	2008	2011	1.9	0.204	0.243	0.193	0.196	0.12	1	0.92	Yes	None	MES-192-B-3dpj.pdb	3dpj	B	192	MES	25.086	22.113	25.21	2.35	No	boat	55.038	-28.139	-26.762	1.42	1.53	1.47	1.46	1.53	1.44	-0.02	37.99	71.71	48.6
3dpj	MES	C	192	2008	2008	2011	1.9	0.204	0.243	0.193	0.196	0.11	1	0.94	Yes	None	MES-192-C-3dpj.pdb	3dpj	C	192	MES	26.691	24.466	4.18	-18.68	Yes	boat	40.38	-49.591	5.85	1.43	1.52	1.46	1.46	1.53	1.43	-0.02	24.05	68.32	44.9
3dpj	MES	D	192	2008	2008	2011	1.9	0.204	0.243	0.193	0.196	0.12	1	0.92	Yes	None	MES-192-D-3dpj.pdb	3dpj	D	192	MES	-32.112	2.695	12.44	8.835	No	chair	-28.218	2.61	-8.702	1.41	1.53	1.47	1.46	1.52	1.43	-0.01	29.62	83.18	52.7
3dpj	MES	E	192	2008	2008	2011	1.9	0.204	0.243	0.193	0.196	0.12	1	0.92	Yes	None	MES-192-E-3dpj.pdb	3dpj	E	192	MES	22.477	-25.984	3.41	-0.192	No	chair	51.12	-60.206	57.163	1.43	1.52	1.45	1.44	1.52	1.43	-0.02	194.45	56.73	97.2
3dpj	MES	F	192	2008	2008	2011	1.9	0.204	0.243	0.193	0.196	0.1	1	0.94	Yes	None	MES-192-F-3dpj.pdb	3dpj	F	192	MES	27.145	26.646	25.92	3.063	No	boat	63.43	-35.652	-24.702	1.43	1.53	1.45	1.46	1.53	1.43	-0.02	47.67	74.75	59.2
3dpj	MES	G	192	2008	2008	2011	1.9	0.204	0.243	0.193	0.196	0.17	1	0.88	Yes	None	MES-192-G-3dpj.pdb	3dpj	G	192	MES	-24.427	-30.428	25.8	2.937	No	boat	61.002	-17.281	-43.352	1.43	1.52	1.45	1.46	1.52	1.43	-0.02	201.44	72.99	110.5
3dpj	MES	H	192	2008	2008	2011	1.9	0.204	0.243	0.193	0.196	0.13	1	0.93	Yes	None	MES-192-H-3dpj.pdb	3dpj	H	192	MES	26.562	27.198	21.91	-0.946	No	boat	60.708	-39.014	-19.07	1.43	1.52	1.45	1.45	1.53	1.43	-0.02	69.15	79.41	73.5
3dtb	HEPES	A	3380	2008	2008	2017	1.3	0.485	0.193	0.168	0.169	0.19	0.6	0.8	No	None	EPE-3380-A-3dtb.pdb	3dtb	A	3380	HEPES	22.889	-18.834	2.03	-1.053	No	chair	43.372	-43.194	40.761	1.46	1.53	1.46	1.45	1.52	1.46	-0.02	18.11	24.17	21
3dyb	HEPES	A	400	2008	2008	2021	1.32	0.516	0.207	0.158	0.16	0.13	0.6	0.95	Yes	None	EPE-400-A-3dyb.pdb	3dyb	A	400	HEPES	-30.788	25.488	1.35	-1.725	No	chair	-55.341	49.2	-50.417	1.47	1.52	1.45	1.46	1.53	1.47	-0.01	25.22	38.64	33.9
3e10	HEPES	A	502	2008	2008	2019	1.4	0.839	0.168	0.13	0.132	0.09	1	0.98	Yes	None	EPE-502-A-3e10.pdb	3e10	A	502	HEPES	-24.84	26.433	1.58	-1.495	No	chair	54.528	-57.837	53.254	1.48	1.52	1.44	1.46	1.52	1.48	-0.01	12.31	8.15	18.2
3e10	HEPES	B	502	2008	2008	2019	1.4	0.839	0.168	0.13	0.132	0.14	1	0.98	Yes	None	EPE-502-B-3e10.pdb	3e10	B	502	HEPES	31.611	-8.505	15.14	12.065	Yes	chair	55.191	-24.218	8.625	1.47	1.53	1.47	1.46	1.53	1.47	-0.01	14	8.66	32.5
3e3d	HEPES	A	134	2008	2008	2017	1.55	0.776	0.22	0.171	0.173	0.13	1	0.95	No	None	EPE-134-A-3e3d.pdb	3e3d	A	134	HEPES	-24.981	31.715	3.83	0.745	No	chair	-59.759	64.459	-58.406	1.47	1.53	1.47	1.49	1.52	1.46	-0.01	11.18	6.59	14.1
3e4r	HEPES	A	325	2008	2008	2011	2.01	0.616	0.22	0.142	0.145	0.12	1	0.98	No	None	EPE-325-A-3e4r.pdb	3e4r	A	325	HEPES	31.787	-17.355	9.55	6.473	No	chair	40.735	-31.333	40.091	1.47	1.54	1.47	1.46	1.52	1.47	-0.01	13.46	9.69	13.1
3e5p	HEPES	A	430	2008	2009	2021	2.5	0.083	0.281	0.212	0.232	0.41	1	0.87	No	None	EPE-430-A-3e5p.pdb	3e5p	A	430	HEPES	40.428	-18.001	10.84	7.762	No	chair	-34.621	29.919	-55.501	1.39	1.48	1.41	1.34	1.44	1.44	-0.08	41.5	61.98	50.6
3e9f	MES	A	122	2008	2008	2017	1.8	0.397	0.217	0.188	0.19	0.13	1	0.96	No	None	MES-122-A-3e9f.pdb	3e9f	A	122	MES	-0.234	0.51	1.48	-2.125	No	chair	0.78	-1.123	1.029	1.43	1.53	1.46	1.46	1.53	1.43	-0.01	32.67	38.94	36.7
3ec7	HEPES	A	401	2008	2008	2011	2.15	0.364	0.231	0.176	0.179	0.12	1	0.95	Yes	None	EPE-401-A-3ec7.pdb	3ec7	A	401	HEPES	28.093	-21.359	3.16	0.082	No	chair	46.88	-43.571	45.828	1.48	1.53	1.46	1.47	1.54	1.48	0	32.06	41.67	35.6
3ec7	HEPES	B	401	2008	2008	2011	2.15	0.364	0.231	0.176	0.179	0.13	1	0.95	Yes	None	EPE-401-B-3ec7.pdb	3ec7	B	401	HEPES	-27.69	17.177	4.16	1.077	No	chair	51.498	-41.226	32.587	1.48	1.52	1.45	1.46	1.52	1.49	-0.01	37.7	53.45	44.6
3ec7	HEPES	C	401	2008	2008	2011	2.15	0.364	0.231	0.176	0.179	0.1	1	0.95	Yes	None	EPE-401-C-3ec7.pdb	3ec7	C	401	HEPES	-25.67	-8.1	6.59	-14.384	Yes	boat	46.765	-10.325	-19.587	1.48	1.52	1.45	1.47	1.53	1.49	-0.01	43.41	49.65	46.3
3ec7	HEPES	D	401	2008	2008	2011	2.15	0.364	0.231	0.176	0.179	0.1	1	0.96	Yes	None	EPE-401-D-3ec7.pdb	3ec7	D	401	HEPES	27.083	-18.753	5.84	2.763	No	chair	40.154	-36.463	41.71	1.48	1.53	1.45	1.46	1.52	1.47	-0.01	33.61	44.73	37.9
3ec7	HEPES	E	401	2008	2008	2011	2.15	0.364	0.231	0.176	0.179	0.1	1	0.96	Yes	None	EPE-401-E-3ec7.pdb	3ec7	E	401	HEPES	-5.702	22.756	9.68	6.597	No	chair	-19.153	41.883	-51.98	1.47	1.55	1.47	1.45	1.51	1.48	-0.01	26.53	38.3	32.4
3ec7	HEPES	F	401	2008	2008	2011	2.15	0.364	0.231	0.176	0.179	0.11	1	0.94	Yes	None	EPE-401-F-3ec7.pdb	3ec7	F	401	HEPES	-30.707	19.721	5.82	2.744	No	chair	59.816	-53.198	40.585	1.47	1.52	1.45	1.47	1.55	1.49	0	38.7	50.16	42.8
3ec7	HEPES	G	401	2008	2008	2011	2.15	0.364	0.231	0.176	0.179	0.1	1	0.94	Yes	None	EPE-401-G-3ec7.pdb	3ec7	G	401	HEPES	-29.025	15.436	4.36	1.277	No	chair	54.773	-42.47	29.647	1.48	1.52	1.46	1.46	1.53	1.48	0	40.5	51.75	45.1
3ec7	HEPES	H	401	2008	2008	2011	2.15	0.364	0.231	0.176	0.179	0.13	1	0.94	Yes	None	EPE-401-H-3ec7.pdb	3ec7	H	401	HEPES	27.534	-17.092	4.52	1.439	No	chair	48.599	-37.588	33.186	1.48	1.53	1.46	1.46	1.54	1.48	0	37.81	48.71	41.3
3ee5	MES	C	436	2008	2009	2021	2.2	0.507	0.24	0.206	0.206	0.31	1	0.55	No	None	MES-436-C-3ee5.pdb	3ee5	C	436	MES	31.619	-28.799	3.16	-0.443	No	chair	-62.37	58.828	-56.229	1.44	1.53	1.53	1.53	1.53	1.46	0.02	100.09	99.73	94.9
3egg	MES	A	403	2008	2010	2017	1.85	0.39	0.211	0.179	0.181	0.28	0.5	0.83	No	None	MES-403-A-3egg.pdb	3egg	A	403	MES	-26.623	-25.205	19.1	-3.761	No	boat	38.69	23	-60.018	1.44	1.53	1.46	1.47	1.54	1.44	-0.01	18.74	32.96	28.2
3egg	MES	B	404	2008	2010	2017	1.85	0.39	0.211	0.179	0.181	0.27	0.5	0.89	No	None	MES-404-B-3egg.pdb	3egg	B	404	MES	-30.601	26.956	6.71	3.102	No	chair	55.128	-50.584	49.493	1.43	1.53	1.46	1.47	1.52	1.43	-0.01	13.2	36.05	29
3egg	MES	B	405	2008	2010	2017	1.85	0.39	0.211	0.179	0.181	0.2	0.5	0.83	No	None	MES-405-B-3egg.pdb	3egg	B	405	MES	30.472	-20.144	7.42	3.82	No	chair	52.674	-46.498	44.655	1.43	1.54	1.46	1.47	1.54	1.43	0	20	47.7	33.4
3eif	HEPES	A	1035	2008	2009	2021	1.9	0.516	0.223	0.191	0.191	0.11	1	0.95	No	None	EPE-1035-A-3eif.pdb	3eif	A	1035	HEPES	31.817	-31.141	0.8	-2.279	No	chair	62.656	-61.096	61.653	1.48	1.55	1.48	1.5	1.54	1.51	0.02	32.69	50.03	38.9
3ek1	MES	A	485	2008	2008	2011	2.1	0.652	0.225	0.161	0.164	0.28	0.5	0.91	Yes	None	MES-485-A-3ek1.pdb	3ek1	A	485	MES	-29.162	32.796	2.31	-1.289	No	chair	61.337	-64.2	62.309	1.43	1.51	1.45	1.45	1.53	1.42	-0.02	16.99	23.95	20.4
3ek1	MES	B	485	2008	2008	2011	2.1	0.652	0.225	0.161	0.164	0.24	0.5	0.94	Yes	None	MES-485-B-3ek1.pdb	3ek1	B	485	MES	32.809	-18.801	5.02	1.422	No	chair	-65.448	53.876	-37.345	1.42	1.51	1.45	1.45	1.52	1.43	-0.02	26.66	30.53	28
3ek1	MES	C	485	2008	2008	2011	2.1	0.652	0.225	0.161	0.164	0.46	0.3	0.87	Yes	None	MES-485-C-3ek1.pdb	3ek1	C	485	MES	26.836	-31.009	1.5	-2.103	No	chair	59.114	-64.638	64.226	1.42	1.52	1.45	1.45	1.51	1.42	-0.02	19.51	25.98	21.9
3ek1	MES	D	485	2008	2008	2011	2.1	0.652	0.225	0.161	0.164	0.21	0.5	0.92	Yes	None	MES-485-D-3ek1.pdb	3ek1	D	485	MES	-32.545	18.281	8.36	4.752	No	chair	-48.022	36.804	-40.148	1.42	1.53	1.46	1.45	1.51	1.41	-0.02	27.21	32.73	30.5
3ek1	MES	E	485	2008	2008	2011	2.1	0.652	0.225	0.161	0.164	0.25	0.5	0.89	Yes	None	MES-485-E-3ek1.pdb	3ek1	E	485	MES	22.529	-32.673	6.13	2.527	No	chair	60.256	-71.246	66.03	1.43	1.52	1.45	1.45	1.53	1.43	-0.01	34.06	37.42	35.5
3ek1	MES	F	485	2008	2008	2011	2.1	0.652	0.225	0.161	0.164	0.31	0.5	0.88	Yes	None	MES-485-F-3ek1.pdb	3ek1	F	485	MES	27.537	-32.714	1.33	-2.27	No	chair	59.724	-69.233	71.845	1.42	1.51	1.44	1.44	1.51	1.42	-0.03	28.49	35.21	31.2
3ek1	MES	G	485	2008	2008	2011	2.1	0.652	0.225	0.161	0.164	0.21	0.5	0.93	Yes	None	MES-485-G-3ek1.pdb	3ek1	G	485	MES	-26.38	32.36	3.73	0.129	No	chair	61.647	-65.535	60.654	1.42	1.51	1.45	1.46	1.53	1.43	-0.02	25.76	30.08	27.3
3ek1	MES	H	485	2008	2008	2011	2.1	0.652	0.225	0.161	0.164	0.23	0.5	0.9	Yes	None	MES-485-H-3ek1.pdb	3ek1	H	485	MES	25.843	-32.689	4.62	1.022	No	chair	54.173	-63.964	68.549	1.43	1.53	1.46	1.45	1.53	1.43	-0.01	28.12	32.4	29.9
3ens	MES	B	304	2008	2008	2017	2.3	0.024	0.286	0.223	0.225	0.16	1	0.94	No	None	MES-304-B-3ens.pdb	3ens	B	304	MES	-22.37	-26.771	19.05	-3.811	No	boat	-58.987	39.478	13.322	1.44	1.53	1.46	1.45	1.52	1.43	-0.02	21.41	24.54	22.7
3ens	MES	D	304	2008	2008	2017	2.3	0.024	0.286	0.223	0.225	0.18	1	0.92	No	None	MES-304-D-3ens.pdb	3ens	D	304	MES	29.138	24.787	8.06	-14.797	Yes	boat	48.825	-42.513	-9.818	1.44	1.52	1.46	1.45	1.52	1.43	-0.02	20.6	24.21	22
3eo4	MES	A	2	2008	2008	2011	2.19	0.168	0.24	0.195	0.198	0.13	1	0.95	Yes	None	MES-2-A-3eo4.pdb	3eo4	A	2	MES	-24.713	-25.469	4.81	-18.045	Yes	boat	49.302	-0.779	-46.277	1.43	1.54	1.47	1.46	1.52	1.44	-0.01	45.18	50.26	48
3eo4	MES	A	8	2008	2008	2011	2.19	0.168	0.24	0.195	0.198	0.21	1	0.85	Yes	None	MES-8-A-3eo4.pdb	3eo4	A	8	MES	32.227	-17.659	8.53	4.932	No	chair	50.31	-39.196	38.625	1.42	1.53	1.47	1.47	1.53	1.43	-0.01	68.86	78.55	73.1
3eo4	MES	B	1	2008	2008	2011	2.19	0.168	0.24	0.195	0.198	0.13	1	0.96	Yes	None	MES-1-B-3eo4.pdb	3eo4	B	1	MES	30.684	-20.876	7.34	3.741	No	chair	48.824	-45.16	48.536	1.43	1.53	1.46	1.46	1.52	1.43	-0.01	46.08	51.43	48.6
3eo4	MES	B	5	2008	2008	2011	2.19	0.168	0.24	0.195	0.198	0.19	1	0.86	Yes	None	MES-5-B-3eo4.pdb	3eo4	B	5	MES	-30.381	-22.323	5.61	-17.249	Yes	boat	53.668	1.544	-45.989	1.43	1.53	1.47	1.46	1.53	1.44	-0.02	70.23	76.87	73.4
3eo4	MES	C	4	2008	2008	2011	2.19	0.168	0.24	0.195	0.198	0.14	1	0.93	Yes	None	MES-4-C-3eo4.pdb	3eo4	C	4	MES	32.242	-9.021	13.54	9.942	No	chair	32.137	-15.143	23.849	1.43	1.54	1.48	1.47	1.53	1.43	0	46.71	52.59	49.8
3eo4	MES	C	6	2008	2008	2011	2.19	0.168	0.24	0.195	0.198	0.21	1	0.83	Yes	None	MES-6-C-3eo4.pdb	3eo4	C	6	MES	29.938	22.015	19.59	-3.271	No	boat	26.252	-54.454	17.121	1.43	1.53	1.46	1.46	1.52	1.43	-0.02	65.93	76.67	70.7
3eo4	MES	D	3	2008	2008	2011	2.19	0.168	0.24	0.195	0.198	0.13	1	0.95	Yes	None	MES-3-D-3eo4.pdb	3eo4	D	3	MES	-30.057	-18.849	8.17	-14.692	Yes	boat	-38.568	31.495	16.824	1.43	1.54	1.47	1.46	1.53	1.43	-0.01	48.33	56.22	51.9
3eo4	MES	D	7	2008	2008	2011	2.19	0.168	0.24	0.195	0.198	0.26	1	0.86	Yes	None	MES-7-D-3eo4.pdb	3eo4	D	7	MES	30.678	20.312	11.62	-11.236	Yes	boat	29.047	-45.696	5.274	1.43	1.53	1.46	1.47	1.52	1.43	-0.02	76.51	82.95	79.5
3etc	HEPES	A	996	2008	2009	2011	2.1	0.49	0.207	0.175	0.177	0.17	1	0.94	No	None	EPE-996-A-3etc.pdb	3etc	A	996	HEPES	27.337	-19.789	2.38	-0.7	No	chair	48.413	-42.308	41.076	1.48	1.53	1.46	1.46	1.53	1.49	0	31.3	44.81	39.5
3etc	HEPES	A	997	2008	2009	2011	2.1	0.49	0.207	0.175	0.177	0.16	1	0.92	No	None	EPE-997-A-3etc.pdb	3etc	A	997	HEPES	27.854	-20.868	1.76	-1.322	No	chair	48.333	-43.407	43.702	1.48	1.53	1.45	1.46	1.53	1.48	-0.01	42.21	52.08	45
3etc	HEPES	B	998	2008	2009	2011	2.1	0.49	0.207	0.175	0.177	0.17	1	0.95	No	None	EPE-998-B-3etc.pdb	3etc	B	998	HEPES	28.221	-16.224	4.03	0.953	No	chair	41.785	-32.562	35.102	1.48	1.53	1.46	1.46	1.53	1.48	-0.01	34.27	47.32	42.1
3exu	MES	B	186	2008	2009	2021	1.81	0.402	0.232	0.191	0.193	0.34	1	0.67	No	None	MES-186-B-3exu.pdb	3exu	B	186	MES	-25.152	-21.57	25.28	2.426	No	boat	21.356	-62.561	35.721	1.43	1.53	1.46	1.46	1.53	1.43	-0.02	94.34	95.2	94.7
3ez2	HEPES	B	3022	2008	2009	2011	2.05	0.234	0.232	0.191	0.191	0.28	1	0.88	No	None	EPE-3022-B-3ez2.pdb	3ez2	B	3022	HEPES	32.204	-29.603	0.91	-2.171	No	chair	61.576	-58.89	59.149	1.49	1.55	1.5	1.48	1.53	1.5	0.01	30.28	93.26	76.6
3f4v	MES	A	1003	2008	2009	2011	1.65	0.747	0.196	0.174	0.175	0.15	1	0.95	No	None	MES-1003-A-3f4v.pdb	3f4v	A	1003	MES	30.441	-6.094	9.25	5.645	No	chair	35.809	-12.92	13.422	1.43	1.54	1.48	1.48	1.53	1.43	0	15.73	25.44	22
3f4v	MES	B	1003	2008	2009	2011	1.65	0.747	0.196	0.174	0.175	0.11	1	0.96	No	None	MES-1003-B-3f4v.pdb	3f4v	B	1003	MES	30.087	-5.916	9.99	6.384	No	chair	31.174	-10.351	14.981	1.43	1.54	1.48	1.48	1.53	1.42	0	15.65	22.49	20.1
3f5j	MES	A	1003	2008	2009	2020	1.95	0.7	0.214	0.178	0.18	0.14	1	0.94	No	None	MES-1003-A-3f5j.pdb	3f5j	A	1003	MES	-28.298	10.584	11.96	8.356	No	chair	47.247	-25.724	14.515	1.45	1.54	1.48	1.5	1.54	1.43	0.01	16.57	25.14	21.4
3f5j	MES	B	1003	2008	2009	2020	1.95	0.7	0.214	0.178	0.18	0.11	1	0.97	No	None	MES-1003-B-3f5j.pdb	3f5j	B	1003	MES	27.561	-12.589	9.73	6.128	No	chair	32.219	-22.913	30.246	1.46	1.54	1.49	1.49	1.54	1.43	0.01	13.24	19.24	16.6
3f5k	MES	A	1003	2008	2009	2020	1.8	0.645	0.21	0.177	0.178	0.17	1	0.93	No	None	MES-1003-A-3f5k.pdb	3f5k	A	1003	MES	28.533	-12.012	7.29	3.691	No	chair	39.522	-25.013	26.136	1.44	1.55	1.48	1.48	1.55	1.44	0.01	22.73	38.46	31.9
3f5k	MES	B	1003	2008	2009	2020	1.8	0.645	0.21	0.177	0.178	0.14	1	0.94	No	None	MES-1003-B-3f5k.pdb	3f5k	B	1003	MES	28.862	-6.785	10.26	6.659	No	chair	29.107	-11.224	17.642	1.44	1.54	1.48	1.49	1.54	1.44	0	23.11	34.73	29.5
3f5l	MES	A	1003	2008	2009	2020	1.37	0.722	0.198	0.181	0.182	0.15	1	0.93	No	None	MES-1003-A-3f5l.pdb	3f5l	A	1003	MES	32.291	-7.603	10.06	6.459	No	chair	41.826	-17.321	15.083	1.42	1.53	1.47	1.47	1.53	1.42	-0.01	13.53	20.31	18.2
3f5l	MES	B	1003	2008	2009	2020	1.37	0.722	0.198	0.181	0.182	0.1	1	0.95	No	None	MES-1003-B-3f5l.pdb	3f5l	B	1003	MES	31.505	-9.502	9.95	6.349	No	chair	44.971	-22.29	17.933	1.43	1.53	1.47	1.47	1.53	1.42	-0.01	10.91	16.47	14.2
3fdy	MES	A	901	2008	2009	2021	1.55	0.489	0.219	0.186	0.187	0.11	1	0.97	No	None	MES-901-A-3fdy.pdb	3fdy	A	901	MES	-33.382	12.485	9.08	5.474	No	chair	-44.565	26.062	-27.229	1.43	1.52	1.46	1.46	1.52	1.42	-0.01	14.95	18.15	16.7
3fep	MES	A	138	2008	2009	2021	2.6	0.203	0.293	0.232	0.235	0.28	1	0.89	No	None	MES-138-A-3fep.pdb	3fep	A	138	MES	-30.005	27.466	6.53	2.924	No	chair	51.622	-49.59	50.739	1.42	1.53	1.47	1.46	1.53	1.43	-0.01	69.15	70.11	69.6
3fes	HEPES	C	143	2008	2008	2011	1.82	0.359	0.222	0.187	0.189	0.09	1	0.97	Yes	None	EPE-143-C-3fes.pdb	3fes	C	143	HEPES	-27.009	13.585	5.12	2.042	No	chair	-44.795	30.72	-27.334	1.47	1.52	1.47	1.46	1.53	1.48	-0.01	31.81	54.85	39.6
3fn5	HEPES	B	1	2008	2009	2011	1.5	0.609	0.19	0.146	0.148	0.13	1	0.94	No	None	EPE-1-B-3fn5.pdb	3fn5	B	1	HEPES	-31.847	25.035	3.93	0.846	No	chair	50.728	-51.477	58.265	1.47	1.52	1.45	1.46	1.53	1.48	-0.01	19.71	24.84	22.3
3fp0	HEPES	A	522	2009	2009	2020	1.9	0.601	0.235	0.18	0.183	0.2	1	0.57	No	None
3fp5	MES	A	108	2009	2009	2011	1.61	0.756	0.212	0.186	0.188	0.14	1	0.87	No	None	MES-108-A-3fp5.pdb	3fp5	A	108	MES	18.434	-29.12	3.31	-0.294	No	chair	49.033	-60.875	59.264	1.45	1.54	1.45	1.43	1.54	1.44	-0.01	25.58	66.39	36.4
3fpi	HEPES	A	164	2009	2009	2011	2.8	0.224	0.199	0.17	0.172	0.5	0.8	0.61	Yes	None	EPE-164-A-3fpi.pdb	3fpi	A	164	HEPES	-31.354	-18.362	4.18	-16.799	Yes	boat	-12.643	-39.181	38.798	1.47	1.52	1.45	1.45	1.52	1.47	-0.02	103.91	122.83	111
3fqi	HEPES	A	1001	2009	2009	2017	2.01	0.298	0.283	0.226	0.229	0.12	1	0.97	No	None	EPE-1001-A-3fqi.pdb	3fqi	A	1001	HEPES	31.793	-24.551	4.17	1.092	No	chair	53.57	-48.077	50.685	1.47	1.54	1.49	1.47	1.53	1.47	0	14.62	27.24	22.6
3frm	MES	E	255	2009	2009	2011	2.32	0.185	0.263	0.197	0.2	0.18	0.7	0.89	Yes	None	MES-255-E-3frm.pdb	3frm	E	255	MES	-31.972	-21.31	18.89	-3.965	No	boat	49.981	13.267	-50.895	1.43	1.52	1.48	1.44	1.53	1.43	-0.02	31.22	41.53	37.5
3frm	MES	F	253	2009	2009	2011	2.32	0.185	0.263	0.197	0.2	0.21	0.7	0.8	Yes	None	MES-253-F-3frm.pdb	3frm	F	253	MES	36.492	-16.886	11.29	7.687	No	chair	54.684	-38.208	37.265	1.42	1.52	1.44	1.48	1.53	1.44	-0.01	39.57	44.94	41.6
3frm	MES	F	254	2009	2009	2011	2.32	0.185	0.263	0.197	0.2	0.19	0.7	0.83	Yes	None	MES-254-F-3frm.pdb	3frm	F	254	MES	-34.683	-3.763	8.75	-14.108	Yes	boat	70.024	-28.358	-7.742	1.42	1.52	1.46	1.46	1.55	1.42	-0.02	31.38	39.7	35.9
3fy4	MES	A	920	2009	2009	2011	2.7	0.339	0.237	0.202	None	0.4	1	0.7	No	None	MES-920-A-3fy4.pdb	3fy4	A	920	MES	31.677	-27.688	3.7	0.093	No	chair	-64.081	57.977	-54.399	1.44	1.55	1.53	1.54	1.54	1.46	0.03	85.16	97.54	91.4
3fy4	MES	B	920	2009	2009	2011	2.7	0.339	0.237	0.202	None	0.5	1	0.58	No	None	MES-920-B-3fy4.pdb	3fy4	B	920	MES	31.573	-27.752	3.48	-0.123	No	chair	-63.34	57.518	-54.494	1.44	1.55	1.53	1.54	1.54	1.45	0.03	101	99.08	93.8
3fy4	MES	C	920	2009	2009	2011	2.7	0.339	0.237	0.202	None	0.49	1	0.67	No	None	MES-920-C-3fy4.pdb	3fy4	C	920	MES	31.638	-28.786	3.24	-0.362	No	chair	-63.126	59.077	-56.428	1.44	1.54	1.53	1.53	1.53	1.46	0.02	100.12	99.04	104.1
3fyx	HEPES	A	342	2009	2009	2021	3.4	0.202	0.294	0.249	0.252	0.28	1	0.73	No	None	EPE-342-A-3fyx.pdb	3fyx	A	342	HEPES	-22.834	-25.046	14.93	-6.053	No	boat	-59.266	42.002	12.598	1.48	1.53	1.45	1.46	1.53	1.48	-0.02	82.23	89.75	85
3g66	MES	A	5121	2009	2009	2011	1.7	0.196	0.235	0.187	0.19	0.16	1	0.86	No	None	MES-5121-A-3g66.pdb	3g66	A	5121	MES	-31.232	15.824	9.06	5.458	No	chair	56.344	-38.347	26.741	1.41	1.52	1.45	1.47	1.55	1.43	-0.01	21.93	38.08	27.3
3g66	MES	B	5121	2009	2009	2011	1.7	0.196	0.235	0.187	0.19	0.14	1	0.9	No	None	MES-5121-B-3g66.pdb	3g66	B	5121	MES	-30.316	8.464	8.97	5.371	No	chair	-40.485	19.44	-17.372	1.43	1.53	1.47	1.46	1.53	1.41	-0.01	19.23	33.64	23.8
3g69	MES	B	258	2009	2009	2011	2	0.247	0.258	0.192	0.196	0.12	1	0.93	No	None	MES-258-B-3g69.pdb	3g69	B	258	MES	-30.615	7.992	12.9	9.293	No	chair	-47.738	21.226	-12.251	1.42	1.56	1.47	1.46	1.55	1.4	-0.01	18.06	36.96	25
3g69	MES	B	5121	2009	2009	2011	2	0.247	0.258	0.192	0.196	0.11	1	0.93	No	None	MES-5121-B-3g69.pdb	3g69	B	5121	MES	26.815	12.362	3.52	-19.335	Yes	boat	-56.467	16.698	21.339	1.45	1.56	1.44	1.44	1.56	1.43	-0.01	18.46	29.83	23.4
3gby	HEPES	A	127	2009	2009	2011	1.66	0.131	0.226	0.179	0.182	0.28	0.7	0.81	Yes	None	EPE-127-A-3gby.pdb	3gby	A	127	HEPES	35.437	-12.027	8.37	5.293	No	chair	-22.902	23.204	-45.705	1.48	1.55	1.47	1.44	1.5	1.46	-0.01	41.75	46	43.6
3gby	HEPES	B	127	2009	2009	2011	1.66	0.131	0.226	0.179	0.182	0.5	0.5	0.79	Yes	None	EPE-127-B-3gby.pdb	3gby	B	127	HEPES	-28.539	-15.368	22.27	1.255	No	boat	10.411	-45.225	19.668	1.47	1.52	1.44	1.44	1.52	1.47	-0.03	30.27	43.95	39.8
3gc2	HEPES	A	402	2009	2009	2017	1.85	0.482	0.185	0.155	0.156	0.23	1	0.94	Yes	None	EPE-402-A-3gc2.pdb	3gc2	A	402	HEPES	26.135	29.589	13.98	-7.001	No	boat	-18.123	66.874	-50.414	1.48	1.53	1.45	1.46	1.53	1.48	-0.02	35.24	73	55.6
3gcu	MES	A	404	2009	2009	2020	2.1	0.26	0.235	0.189	0.19	0.15	0.8	0.91	No	None	MES-404-A-3gcu.pdb	3gcu	A	404	MES	31.768	-7.633	12.17	8.563	No	chair	46.478	-19.589	13.154	1.43	1.54	1.47	1.47	1.53	1.42	-0.01	26.37	37.19	33.1
3giy	MES	A	890	2009	2009	2021	1.6	0.442	0.171	0.134	None	0.1	1	0.96	No	None	MES-890-A-3giy.pdb	3giy	A	890	MES	28.477	-31.416	3.44	-0.164	No	chair	-63.254	59.588	-55.602	1.45	1.54	1.53	1.53	1.53	1.46	0.03	13.34	24.1	19.2
3gnc	HEPES	B	397	2009	2009	2011	2.15	0.312	0.255	0.206	0.209	0.12	1	0.95	Yes	None	EPE-397-B-3gnc.pdb	3gnc	B	397	HEPES	-29.688	26.916	1.65	-1.427	No	chair	54.041	-54.703	57.288	1.48	1.53	1.46	1.45	1.52	1.48	-0.01	53.34	62.31	58.2
3gnc	HEPES	C	397	2009	2009	2011	2.15	0.312	0.255	0.206	0.209	0.15	1	0.96	Yes	None	EPE-397-C-3gnc.pdb	3gnc	C	397	HEPES	20.353	-29.199	3.27	0.185	No	chair	-59.249	60.257	-52.175	1.48	1.53	1.46	1.45	1.53	1.48	-0.01	38.53	58.95	49.6
3gnc	HEPES	D	397	2009	2009	2011	2.15	0.312	0.255	0.206	0.209	0.18	1	0.9	Yes	None	EPE-397-D-3gnc.pdb	3gnc	D	397	HEPES	-24.745	-25.772	18.31	-2.665	No	boat	-40.938	61.414	-20.978	1.48	1.53	1.46	1.47	1.53	1.48	-0.01	60.33	72.38	67.7
3gsd	HEPES	A	124	2009	2009	2017	2.05	0.728	0.2	0.156	0.159	0.11	1	0.94	Yes	None	EPE-124-A-3gsd.pdb	3gsd	A	124	HEPES	28.71	-30.595	1.21	-1.868	No	chair	-57.063	58.999	-61.026	1.48	1.53	1.48	1.47	1.53	1.48	0	37.23	53.45	43
3gsd	HEPES	B	123	2009	2009	2017	2.05	0.728	0.2	0.156	0.159	0.1	1	0.95	Yes	None	EPE-123-B-3gsd.pdb	3gsd	B	123	HEPES	29.346	-31.101	1.2	-1.879	No	chair	-62.004	61.775	-60.025	1.48	1.52	1.47	1.48	1.53	1.48	0	40.38	48.43	45.2
3gsd	HEPES	C	123	2009	2009	2017	2.05	0.728	0.2	0.156	0.159	0.12	1	0.96	Yes	None	EPE-123-C-3gsd.pdb	3gsd	C	123	HEPES	28.233	-30.506	1.29	-1.795	No	chair	-56.049	59.275	-61.157	1.48	1.53	1.49	1.47	1.53	1.49	0	32.66	49.23	40
3gsd	HEPES	D	123	2009	2009	2017	2.05	0.728	0.2	0.156	0.159	0.11	1	0.95	Yes	None	EPE-123-D-3gsd.pdb	3gsd	D	123	HEPES	-27.389	30.386	1.27	-1.813	No	chair	-57.712	60.768	-61.007	1.48	1.54	1.48	1.48	1.53	1.49	0	43.5	57.27	47
3gsd	HEPES	E	122	2009	2009	2017	2.05	0.728	0.2	0.156	0.159	0.13	1	0.94	Yes	None	EPE-122-E-3gsd.pdb	3gsd	E	122	HEPES	26.792	-30.718	2.19	-0.894	No	chair	-53.191	56.892	-61.617	1.48	1.54	1.48	1.48	1.53	1.48	0	35.53	51.47	40.7
3gsd	HEPES	F	125	2009	2009	2017	2.05	0.728	0.2	0.156	0.159	0.12	1	0.95	Yes	None	EPE-125-F-3gsd.pdb	3gsd	F	125	HEPES	-26.578	30.287	2.63	-0.446	No	chair	-54.844	60.312	-62.386	1.48	1.52	1.48	1.47	1.53	1.48	0	32.99	47.1	39.3
3gsd	HEPES	G	123	2009	2009	2017	2.05	0.728	0.2	0.156	0.159	0.13	1	0.93	Yes	None	EPE-123-G-3gsd.pdb	3gsd	G	123	HEPES	-26.403	30.271	2.62	-0.464	No	chair	-54.634	59.818	-61.89	1.48	1.54	1.48	1.48	1.53	1.49	0	39.55	51.46	44.1
3gsd	HEPES	H	122	2009	2009	2017	2.05	0.728	0.2	0.156	0.159	0.12	1	0.95	Yes	None	EPE-122-H-3gsd.pdb	3gsd	H	122	HEPES	27.827	-30.684	2.38	-0.701	No	chair	-56.282	60.165	-62.566	1.48	1.54	1.48	1.47	1.53	1.48	0	35.69	54.67	40.9
3gsd	HEPES	I	124	2009	2009	2017	2.05	0.728	0.2	0.156	0.159	0.1	1	0.96	Yes	None	EPE-124-I-3gsd.pdb	3gsd	I	124	HEPES	-27.617	30.766	1.87	-1.215	No	chair	-57.127	60.974	-62.292	1.48	1.53	1.48	1.47	1.53	1.48	0	33.56	45.48	39.1
3gsd	HEPES	J	122	2009	2009	2017	2.05	0.728	0.2	0.156	0.159	0.1	1	0.95	Yes	None	EPE-122-J-3gsd.pdb	3gsd	J	122	HEPES	-27.673	30.184	2.06	-1.025	No	chair	-56.015	60.061	-62.089	1.48	1.53	1.48	1.47	1.53	1.48	0	32.11	48.85	40.2
3gsd	HEPES	K	122	2009	2009	2017	2.05	0.728	0.2	0.156	0.159	0.12	1	0.94	Yes	None	EPE-122-K-3gsd.pdb	3gsd	K	122	HEPES	-26.363	32.174	3.22	0.139	No	chair	-56.79	64.278	-66.239	1.49	1.53	1.48	1.47	1.53	1.49	0	40.52	49.87	43.2
3gsd	HEPES	L	124	2009	2009	2017	2.05	0.728	0.2	0.156	0.159	0.1	1	0.96	Yes	None	EPE-124-L-3gsd.pdb	3gsd	L	124	HEPES	29.834	-27.086	0.87	-2.214	No	chair	-54.433	53.821	-56.726	1.47	1.53	1.48	1.47	1.54	1.48	0	38.83	47.3	42
3gsd	HEPES	L	125	2009	2009	2017	2.05	0.728	0.2	0.156	0.159	0.18	0.8	0.88	Yes	None	EPE-125-L-3gsd.pdb	3gsd	L	125	HEPES	29.599	-27.775	0.96	-2.118	No	chair	-55.849	54.911	-56.764	1.48	1.53	1.48	1.48	1.54	1.47	0	42.01	49.76	45.7
3gss	MES	A	213	1996	1997	2011	1.9	None	0.233	0.206	0.206	None	1	None	No	None	MES-213-A-3gss.pdb	3gss	A	213	MES	27.237	23.175	15.6	-7.257	No	boat	19.151	38.017	-54.699	1.45	1.54	1.55	1.55	1.54	1.45	0.02	26.69	30.08	27.8
3gss	MES	B	212	1996	1997	2011	1.9	None	0.233	0.206	0.206	None	1	None	No	None	MES-212-B-3gss.pdb	3gss	B	212	MES	26.515	23.691	7.6	-15.259	Yes	boat	9.175	43.693	-50.001	1.45	1.53	1.55	1.55	1.56	1.46	0.03	28.89	37.28	31.9
3guj	HEPES	A	167	2009	2009	2021	1.6	0.7	0.239	0.202	0.204	0.16	1	0.87	No	None	EPE-167-A-3guj.pdb	3guj	A	167	HEPES	-31.814	11.657	9.01	5.931	No	chair	-50.465	27.763	-20.985	1.47	1.53	1.46	1.46	1.53	1.47	-0.01	24.38	45.69	34.6
3gus	MES	A	212	2009	2009	2011	1.53	0.729	0.195	0.169	0.17	0.09	1	0.94	No	None	MES-212-A-3gus.pdb	3gus	A	212	MES	17.394	20.766	14.47	-8.385	No	boat	47.18	-33.583	-9.638	1.36	1.49	1.43	1.45	1.51	1.4	-0.05	23.62	30.88	26.6
3gus	MES	B	212	2009	2009	2011	1.53	0.729	0.195	0.169	0.17	0.1	1	0.92	No	None	MES-212-B-3gus.pdb	3gus	B	212	MES	-34.601	13.239	10.72	7.115	No	chair	-51.737	30.029	-24.427	1.38	1.52	1.46	1.41	1.51	1.4	-0.04	22.69	32.17	26.9
3gza	HEPES	A	462	2009	2009	2019	1.6	None	0.168	0.139	0.14	None	1	None	Yes	None	EPE-462-A-3gza.pdb	3gza	A	462	HEPES	-31.169	31.795	1.2	-1.879	No	chair	64.726	-68.299	63.536	1.47	1.54	1.46	1.43	1.56	1.44	-0.01	11.29	24.48	19.7
3gzx	MES	B	704	2009	2010	2017	1.58	0.532	0.218	0.206	0.207	0.12	0.8	0.93	No	None	MES-704-B-3gzx.pdb	3gzx	B	704	MES	28.828	-26.857	1.03	-2.576	No	chair	-57.163	54.438	-52.591	1.43	1.52	1.46	1.46	1.52	1.43	-0.01	18.44	18.92	18.7
3gzy	MES	B	702	2009	2010	2013	1.62	None	None	None	None	0.07	1	0.98	No	None	MES-702-B-3gzy.pdb	3gzy	B	702	MES	27.537	23.694	17.41	-5.447	No	boat	-44.319	-15.62	57.418	1.43	1.52	1.47	1.47	1.53	1.44	-0.01	16.76	42.54	26.1
3h3h	MES	B	123	2009	2009	2019	1.6	0.272	0.202	0.179	0.18	0.16	1	0.91	Yes	None	MES-123-B-3h3h.pdb	3h3h	B	123	MES	-26.029	-9.941	10.35	-12.51	Yes	boat	-6.651	-27.259	17.32	1.45	1.55	1.48	1.45	1.55	1.45	0	31.05	47.71	37.7
3hdl	MES	A	319	2009	2009	2020	1.85	0.701	0.187	0.177	0.177	0.16	1	0.96	No	None	MES-319-A-3hdl.pdb	3hdl	A	319	MES	-27.772	18.473	1.38	-2.228	No	chair	54.346	-44.997	35.365	1.43	1.52	1.45	1.46	1.53	1.43	-0.01	33.8	48.92	38.9
3hds	MES	B	201	2009	2009	2014	1.45	0.359	0.209	0.185	0.186	0.1	1	0.94	No	None	MES-201-B-3hds.pdb	3hds	B	201	MES	-31.417	28.256	1.92	-1.685	No	chair	-60.286	57.518	-56.212	1.46	1.52	1.48	1.48	1.54	1.45	0.01	19.14	39.18	29
3hds	MES	C	201	2009	2009	2014	1.45	0.359	0.209	0.185	0.186	0.09	1	0.94	No	None	MES-201-C-3hds.pdb	3hds	C	201	MES	30.222	-27.974	3.09	-0.509	No	chair	-55.09	51.428	-54.996	1.48	1.54	1.47	1.48	1.54	1.46	0.01	20.04	34.63	27.2
3hds	MES	D	108	2009	2009	2014	1.45	0.359	0.209	0.185	0.186	0.09	1	0.94	No	None	MES-108-D-3hds.pdb	3hds	D	108	MES	-35.067	31.391	2.86	-0.743	No	chair	69.137	-68.047	60.007	1.47	1.53	1.48	1.48	1.55	1.49	0.02	20.05	35.78	27
3hds	MES	D	201	2009	2009	2014	1.45	0.359	0.209	0.185	0.186	0.11	1	0.92	No	None	MES-201-D-3hds.pdb	3hds	D	201	MES	30.443	-26.047	2.67	-0.936	No	chair	56.675	-53.538	51.789	1.47	1.55	1.5	1.48	1.53	1.48	0.02	18.13	38.68	26.8
3hjm	MES	A	210	2009	2009	2021	2.1	0.695	0.23	0.18	0.18	0.18	1	0.89	No	None	MES-210-A-3hjm.pdb	3hjm	A	210	MES	-31.895	25.351	7.26	3.657	No	chair	47.128	-44.524	49.491	1.43	1.53	1.47	1.47	1.52	1.43	-0.01	34.37	45.95	40.4
3hjm	MES	B	210	2009	2009	2021	2.1	0.695	0.23	0.18	0.18	0.11	1	0.96	No	None	MES-210-B-3hjm.pdb	3hjm	B	210	MES	-30.359	27.23	5.5	1.899	No	chair	55.347	-51.665	48.263	1.43	1.54	1.46	1.46	1.53	1.44	-0.01	38.69	43.11	40.3
3hjm	MES	D	210	2009	2009	2021	2.1	0.695	0.23	0.18	0.18	0.09	1	0.96	No	None	MES-210-D-3hjm.pdb	3hjm	D	210	MES	-33.165	-10.347	16.52	-6.34	No	boat	54.844	-3.646	-28.245	1.42	1.52	1.45	1.48	1.53	1.43	-0.02	27.45	36.17	31.8
3hkr	MES	A	211	2009	2009	2021	1.8	0.707	0.21	0.17	0.17	0.13	0.8	0.94	No	None	MES-211-A-3hkr.pdb	3hkr	A	211	MES	31.559	7.84	13.22	-9.639	No	boat	6.802	-22.153	-7.315	1.43	1.52	1.47	1.47	1.53	1.42	-0.02	21.04	25.29	23.3
3hkr	MES	B	211	2009	2009	2021	1.8	0.707	0.21	0.17	0.17	0.11	1	0.94	No	None	MES-211-B-3hkr.pdb	3hkr	B	211	MES	29.373	20.484	18.71	-4.15	No	boat	47.673	-28.371	-25.633	1.43	1.54	1.47	1.46	1.52	1.43	-0.02	31.46	37.4	34.2
3hl0	HEPES	A	403	2009	2009	2017	1.6	0.695	0.189	0.163	0.165	0.23	1	0.66	Yes	None	EPE-403-A-3hl0.pdb	3hl0	A	403	HEPES	-25.137	19.466	1.98	-1.102	No	chair	-43.053	39.969	-42.103	1.48	1.53	1.47	1.46	1.52	1.47	-0.01	19.88	55.66	40
3hl0	HEPES	B	402	2009	2009	2017	1.6	0.695	0.189	0.163	0.165	0.23	1	0.76	Yes	None	EPE-402-B-3hl0.pdb	3hl0	B	402	HEPES	24.535	12.675	20.01	-0.974	No	boat	33.578	14.696	-37.938	1.48	1.53	1.47	1.46	1.53	1.49	-0.01	19.96	54.32	40
3hmc	MES	A	400	2009	2010	2011	1.44	0.346	0.228	0.207	None	0.26	1	0.69	No	None	MES-400-A-3hmc.pdb	3hmc	A	400	MES	-30.635	30.118	0.8	-2.805	No	chair	60.568	-59.816	59.283	1.45	1.54	1.5	1.48	1.54	1.44	0.01	16.65	28.37	23
3hn4	HEPES	A	1001	2009	2010	2021	2.6	0.121	0.333	0.263	0.27	0.19	1	0.96	No	None	EPE-1001-A-3hn4.pdb	3hn4	A	1001	HEPES	31.333	-15.568	6.17	3.086	No	chair	42.585	-30.148	34.538	1.48	1.53	1.46	1.46	1.53	1.47	-0.01	39.05	42.97	40.7
3hpt	MES	B	9	2009	2009	2017	2.19	0.238	0.239	0.176	0.179	0.11	1	0.96	No	None	MES-9-B-3hpt.pdb	3hpt	B	9	MES	-32.075	1.069	10.82	7.217	No	chair	-36.703	4.096	-0.503	1.43	1.53	1.47	1.47	1.53	1.43	-0.01	34.13	43.33	38.6
3hpt	MES	D	10	2009	2009	2017	2.19	0.238	0.239	0.176	0.179	0.11	1	0.97	No	None	MES-10-D-3hpt.pdb	3hpt	D	10	MES	-30.832	17.372	6.36	2.756	No	chair	33.708	-30.481	41.468	1.43	1.53	1.46	1.46	1.52	1.42	-0.01	32.61	40.64	36.4
3hrf	HEPES	A	1375	2009	2009	2021	1.9	0.847	0.177	0.165	0.165	0.16	1	0.86	No	None
3hrf	HEPES	A	1376	2009	2009	2021	1.9	0.847	0.177	0.165	0.165	0.21	1	0.8	No	None
3huc	MES	A	363	2009	2010	2020	1.8	0.346	0.232	0.195	0.196	0.24	1	0.88	No	None	MES-363-A-3huc.pdb	3huc	A	363	MES	-31.685	16.647	8.13	4.529	No	chair	-47.742	36.262	-36.107	1.43	1.53	1.47	1.47	1.54	1.44	0	36.42	39.92	37.8
3hv4	MES	A	362	2009	2009	2020	2.6	0.189	0.271	0.194	0.197	0.27	1	0.84	No	None	MES-362-A-3hv4.pdb	3hv4	A	362	MES	-23.067	-29.193	4.83	-18.029	Yes	boat	44.134	7.99	-54.872	1.44	1.53	1.46	1.46	1.53	1.43	-0.02	48.73	51.25	50.4
3hv5	MES	A	362	2009	2009	2020	2.25	0.19	0.26	0.188	0.19	0.16	1	0.9	No	None	MES-362-A-3hv5.pdb	3hv5	A	362	MES	-20.707	-26.933	18.23	-4.627	No	boat	49.954	-10.044	-41.323	1.44	1.54	1.47	1.46	1.53	1.44	-0.01	44.51	51.11	48.6
3hvu	MES	A	181	2009	2009	2017	1.95	0.312	0.232	0.192	0.194	0.12	1	0.97	Yes	None	MES-181-A-3hvu.pdb	3hvu	A	181	MES	-30.443	27.468	2.94	-0.663	No	chair	-58.805	53.751	-53.222	1.43	1.52	1.48	1.47	1.52	1.42	-0.01	43.53	64.94	55.6
3hvu	MES	B	181	2009	2009	2017	1.95	0.312	0.232	0.192	0.194	0.16	1	0.96	Yes	None	MES-181-B-3hvu.pdb	3hvu	B	181	MES	-31.886	19.989	6.75	3.143	No	chair	-48.914	37.348	-40.564	1.43	1.53	1.49	1.48	1.52	1.41	-0.01	46.27	64.51	55.4
3hvu	MES	C	181	2009	2009	2017	1.95	0.312	0.232	0.192	0.194	0.16	1	0.93	Yes	None	MES-181-C-3hvu.pdb	3hvu	C	181	MES	-31.24	22.307	5.41	1.807	No	chair	-51.532	42.51	-44.767	1.43	1.53	1.49	1.48	1.52	1.42	-0.01	41.48	67.15	57.6
3hvu	MES	D	181	2009	2009	2017	1.95	0.312	0.232	0.192	0.194	0.17	1	0.96	Yes	None	MES-181-D-3hvu.pdb	3hvu	D	181	MES	31.142	-24.459	4.61	1.011	No	chair	54.813	-47.715	48.457	1.43	1.53	1.49	1.48	1.52	1.42	0	41.39	66.25	55.5
3hxu	HEPES	A	444	2009	2009	2021	2.1	0.847	0.191	0.154	0.155	0.09	1	0.98	No	None
3hxv	HEPES	A	442	2009	2009	2021	1.93	0.834	0.188	0.159	0.161	0.12	1	0.97	No	None	EPE-442-A-3hxv.pdb	3hxv	A	442	HEPES	-27.411	-19.649	22.56	1.548	No	boat	-48.245	26.689	29.229	1.47	1.53	1.46	1.45	1.52	1.46	-0.02	16.88	40.88	27.5
3hxw	HEPES	A	443	2009	2009	2021	1.93	0.84	0.18	0.158	0.159	0.1	1	0.97	No	None	EPE-443-A-3hxw.pdb	3hxw	A	443	HEPES	-23.985	-22.626	13.15	-7.827	No	boat	-49.165	38.624	12.873	1.47	1.52	1.45	1.45	1.52	1.47	-0.02	21.19	49.52	33.6
3hxz	HEPES	A	443	2009	2009	2021	1.99	0.84	0.201	0.167	0.169	0.13	1	0.97	No	None	EPE-443-A-3hxz.pdb	3hxz	A	443	HEPES	-24.361	-21.798	12.36	-8.622	No	boat	-46.917	37.21	13.236	1.47	1.52	1.45	1.45	1.52	1.47	-0.02	24.39	53.88	34.4
3hxz	HEPES	A	444	2009	2009	2021	1.99	0.84	0.201	0.167	0.169	0.12	1	0.97	No	None	EPE-444-A-3hxz.pdb	3hxz	A	444	HEPES	-24.256	-22.912	10.96	-10.017	Yes	boat	-48.09	40.391	10.293	1.47	1.52	1.45	1.45	1.52	1.47	-0.02	23.62	48.71	33.5
3hxz	HEPES	B	443	2009	2009	2021	1.99	0.84	0.201	0.167	0.169	0.11	1	0.97	No	None	EPE-443-B-3hxz.pdb	3hxz	B	443	HEPES	21.413	21.432	18.31	-2.673	No	boat	-48.783	17.64	33.211	1.47	1.52	1.45	1.45	1.52	1.47	-0.02	22.76	51.5	33.2
3hxz	HEPES	B	444	2009	2009	2021	1.99	0.84	0.201	0.167	0.169	0.11	1	0.97	No	None	EPE-444-B-3hxz.pdb	3hxz	B	444	HEPES	-22.406	-22.941	15.24	-5.744	No	boat	-50.776	38.062	13.35	1.47	1.52	1.45	1.45	1.52	1.47	-0.02	24.46	50.64	33.8
3hy0	HEPES	A	443	2009	2009	2021	1.9	0.822	0.2	0.171	0.173	0.11	1	0.97	No	None	EPE-443-A-3hy0.pdb	3hy0	A	443	HEPES	25.992	23.808	15.08	-5.895	No	boat	-54.837	15.244	39.799	1.47	1.53	1.45	1.45	1.52	1.47	-0.02	23.75	35.52	30.6
3hy0	HEPES	B	443	2009	2009	2021	1.9	0.822	0.2	0.171	0.173	0.12	1	0.97	No	None	EPE-443-B-3hy0.pdb	3hy0	B	443	HEPES	-26.48	-21.879	18.65	-2.33	No	boat	-50.233	33.867	21.61	1.47	1.52	1.45	1.45	1.52	1.47	-0.02	20.9	34.01	28
3hy1	MES	B	442	2009	2009	2021	2.79	0.147	0.266	0.229	0.231	0.15	1	0.93	No	None	MES-442-B-3hy1.pdb	3hy1	B	442	MES	-29.822	29.013	4.36	0.753	No	chair	52.83	-53.785	54.623	1.43	1.53	1.46	1.46	1.52	1.43	-0.01	64.16	66.3	65.1
3hyv	MES	A	900	2009	2009	2011	2.3	0.387	0.235	0.193	0.195	0.21	1	0.91	No	None	MES-900-A-3hyv.pdb	3hyv	A	900	MES	-29.763	27.766	3.68	0.076	No	chair	50.246	-51.345	53.599	1.44	1.53	1.47	1.46	1.53	1.43	-0.01	56.63	63.83	60.3
3hyv	MES	B	900	2009	2009	2011	2.3	0.387	0.235	0.193	0.195	0.1	1	0.97	No	None	MES-900-B-3hyv.pdb	3hyv	B	900	MES	-26.653	-22.085	20.22	-2.637	No	boat	-24.189	-38.981	60.567	1.43	1.53	1.46	1.46	1.53	1.43	-0.01	47.36	55.62	52.2
3hyv	MES	C	900	2009	2009	2011	2.3	0.387	0.235	0.193	0.195	0.2	1	0.92	No	None	MES-900-C-3hyv.pdb	3hyv	C	900	MES	29.289	15.913	24.67	1.815	No	boat	13.32	-45.257	17.128	1.44	1.53	1.47	1.47	1.53	1.43	-0.02	50.74	62.69	57.1
3hyv	MES	D	900	2009	2009	2011	2.3	0.387	0.235	0.193	0.195	0.22	1	0.91	No	None	MES-900-D-3hyv.pdb	3hyv	D	900	MES	-29.038	-15.391	20.27	-2.589	No	boat	5.39	-44.632	24.277	1.43	1.53	1.47	1.46	1.53	1.43	-0.02	48.48	58.39	53.5
3hyv	MES	E	900	2009	2009	2011	2.3	0.387	0.235	0.193	0.195	0.14	1	0.95	No	None	MES-900-E-3hyv.pdb	3hyv	E	900	MES	27.277	23.875	17.04	-5.818	No	boat	19.483	45.451	-63.472	1.44	1.53	1.46	1.46	1.53	1.44	-0.02	55.91	63.41	59.9
3hyv	MES	F	900	2009	2009	2011	2.3	0.387	0.235	0.193	0.195	0.14	1	0.96	No	None	MES-900-F-3hyv.pdb	3hyv	F	900	MES	29.528	23.211	7.58	-15.282	Yes	boat	1.471	55.2	-49.692	1.44	1.53	1.47	1.46	1.53	1.43	-0.01	47.16	55.43	51.7
3i07	MES	B	303	2009	2009	2011	1.5	0.402	0.185	0.165	0.166	0.19	0.9	0.94	Yes	None	MES-303-B-3i07.pdb	3i07	B	303	MES	-31.144	25.446	4.86	1.257	No	chair	58.69	-51.567	46.653	1.42	1.52	1.46	1.46	1.52	1.43	-0.01	19.67	38.1	30.3
3i1a	MES	A	340	2009	2010	2011	1.7	0.303	0.228	0.182	0.182	0.15	1	0.92	No	None	MES-340-A-3i1a.pdb	3i1a	A	340	MES	31.186	-29.557	2.4	-1.206	No	chair	-61.238	58.966	-57.068	1.43	1.54	1.54	1.52	1.54	1.46	0.02	34.35	38.91	37.5
3i1a	MES	B	2	2009	2010	2011	1.7	0.303	0.228	0.182	0.182	0.15	1	0.87	No	None	MES-2-B-3i1a.pdb	3i1a	B	2	MES	31.021	-29.892	2.56	-1.047	No	chair	-60.843	58.532	-58.012	1.45	1.54	1.53	1.53	1.54	1.47	0.03	30.69	36.35	34.5
3i1a	MES	B	3	2009	2010	2011	1.7	0.303	0.228	0.182	0.182	0.25	1	0.8	No	None	MES-3-B-3i1a.pdb	3i1a	B	3	MES	28.225	-31.04	1.52	-2.085	No	chair	-62.783	60.228	-56.794	1.45	1.54	1.53	1.53	1.54	1.47	0.03	54.03	61.77	57.6
3i4g	HEPES	A	1	2009	2009	2019	1.35	0.826	0.157	0.138	0.139	0.15	1	0.98	Yes	None	EPE-1-A-3i4g.pdb	3i4g	A	1	HEPES	23.718	-30.949	6.11	3.029	No	chair	-59.815	65.984	-60.4	1.47	1.53	1.45	1.45	1.52	1.47	-0.01	12.09	43.34	27.1
3iad	HEPES	A	806	2009	2010	2017	2.65	0.301	0.267	0.214	0.217	0.32	1	0.91	No	None	EPE-806-A-3iad.pdb	3iad	A	806	HEPES	-25.608	-26.1	6.78	-14.199	Yes	boat	-48.143	56.493	-8.8	1.48	1.53	1.46	1.46	1.53	1.48	-0.02	52.78	59.01	56.5
3iad	HEPES	B	801	2009	2010	2017	2.65	0.301	0.267	0.214	0.217	0.21	1	0.92	No	None	EPE-801-B-3iad.pdb	3iad	B	801	HEPES	30.399	-26.659	3.19	0.111	No	chair	53.874	-50.918	54.113	1.47	1.53	1.46	1.46	1.52	1.47	-0.01	48.88	51.86	51.1
3iad	HEPES	B	802	2009	2010	2017	2.65	0.301	0.267	0.214	0.217	0.23	1	0.94	No	None	EPE-802-B-3iad.pdb	3iad	B	802	HEPES	-27.647	29.322	2.23	-0.854	No	chair	56.665	-59.224	60.061	1.48	1.53	1.46	1.45	1.53	1.48	-0.01	44.49	49.75	47.3
3iad	HEPES	C	803	2009	2010	2017	2.65	0.301	0.267	0.214	0.217	0.24	1	0.96	No	None	EPE-803-C-3iad.pdb	3iad	C	803	HEPES	-30.444	22.727	3.44	0.361	No	chair	61.954	-54.56	46.028	1.48	1.52	1.45	1.46	1.53	1.48	-0.01	31.37	37.86	34
3iad	HEPES	D	804	2009	2010	2017	2.65	0.301	0.267	0.214	0.217	0.24	1	0.93	No	None	EPE-804-D-3iad.pdb	3iad	D	804	HEPES	28.606	-27.691	1.68	-1.401	No	chair	55.21	-53.68	54.745	1.47	1.52	1.45	1.46	1.53	1.47	-0.01	41.54	44.21	43.3
3iad	HEPES	D	805	2009	2010	2017	2.65	0.301	0.267	0.214	0.217	0.27	1	0.94	No	None	EPE-805-D-3iad.pdb	3iad	D	805	HEPES	21.553	25.388	21.27	0.256	No	boat	-27.224	63.239	-37.605	1.48	1.53	1.46	1.45	1.53	1.48	-0.02	34.73	45.54	40.4
3icc	MES	B	401	2009	2009	2012	1.87	0.642	0.207	0.166	0.168	0.19	0.5	0.93	Yes	None	MES-401-B-3icc.pdb	3icc	B	401	MES	31.871	-17.076	8.79	5.186	No	chair	45.774	-34.936	38.258	1.42	1.53	1.46	1.46	1.52	1.43	-0.01	23.81	32.02	28.7
3ici	MES	A	402	2009	2010	2011	1.7	0.259	0.239	0.188	0.19	0.26	1	0.78	No	None	MES-402-A-3ici.pdb	3ici	A	402	MES	-31.649	28.415	0.01	-3.593	No	chair	59.321	-59.905	55.03	1.43	1.52	1.46	1.47	1.53	1.43	-0.01	40.84	47.83	45.1
3ido	HEPES	A	201	2009	2009	2018	2.2	0.656	0.254	0.204	0.206	0.09	1	0.99	Yes	None	EPE-201-A-3ido.pdb	3ido	A	201	HEPES	-29.321	19.363	3.29	0.21	No	chair	-46.712	38.828	-41.054	1.48	1.52	1.45	1.46	1.52	1.48	-0.01	30.5	42.18	36.8
3ido	HEPES	B	201	2009	2009	2018	2.2	0.656	0.254	0.204	0.206	0.08	1	0.99	Yes	None	EPE-201-B-3ido.pdb	3ido	B	201	HEPES	31.956	-16.545	5.12	2.042	No	chair	45.893	-33.163	35.663	1.47	1.53	1.46	1.46	1.52	1.48	-0.01	24.18	34.54	29.9
3idx	HEPES	G	1000	2009	2009	2021	2.5	0.244	0.239	0.178	0.181	0.14	1	0.92	No	None	EPE-1000-G-3idx.pdb	3idx	G	1000	HEPES	31.345	-24.272	2.76	-0.319	No	chair	56.414	-51.298	50.741	1.48	1.52	1.45	1.45	1.53	1.48	-0.01	112.5	145.93	128.8
3idx	HEPES	H	1001	2009	2009	2021	2.5	0.244	0.239	0.178	0.181	0.21	1	0.81	No	None	EPE-1001-H-3idx.pdb	3idx	H	1001	HEPES	30.463	-19.116	4	0.917	No	chair	47.338	-38.971	41.194	1.47	1.53	1.45	1.45	1.53	1.47	-0.01	139.34	231.07	170.7
3ie3	MES	A	212	2009	2009	2021	1.8	0.725	0.209	0.179	0.18	0.19	1	0.85	No	None	MES-212-A-3ie3.pdb	3ie3	A	212	MES	32.001	-2.706	10.34	6.74	No	chair	32.169	-4.622	7.088	1.42	1.53	1.47	1.47	1.53	1.43	-0.01	29.91	30.98	30.4
3ie3	MES	B	212	2009	2009	2021	1.8	0.725	0.209	0.179	0.18	0.12	1	0.93	No	None	MES-212-B-3ie3.pdb	3ie3	B	212	MES	21.252	-21.504	3.1	-0.503	No	chair	-44.682	44.552	-43.68	1.41	1.51	1.44	1.42	1.51	1.39	-0.04	31.23	35.08	32.9
3iei	MES	B	1903	2009	2010	2021	1.9	0.401	0.232	0.184	0.186	0.13	1	0.96	No	None	MES-1903-B-3iei.pdb	3iei	B	1903	MES	30.762	-16.415	7.87	4.267	No	chair	47.009	-36.102	36.24	1.43	1.53	1.47	1.47	1.53	1.43	-0.01	29.06	40.57	35.1
3iei	MES	D	1902	2009	2010	2021	1.9	0.401	0.232	0.184	0.186	0.15	1	0.93	No	None	MES-1902-D-3iei.pdb	3iei	D	1902	MES	25.188	18.414	23.04	0.184	No	boat	-61.898	29.54	21.491	1.43	1.53	1.46	1.47	1.53	1.44	-0.02	35.68	44.99	40.5
3iei	MES	E	1901	2009	2010	2021	1.9	0.401	0.232	0.184	0.186	0.13	1	0.94	No	None	MES-1901-E-3iei.pdb	3iei	E	1901	MES	30.42	-19.414	7.01	3.412	No	chair	48.683	-42.129	42.968	1.44	1.53	1.47	1.47	1.53	1.43	-0.01	32.14	42.43	37.8
3iei	MES	H	1904	2009	2010	2021	1.9	0.401	0.232	0.184	0.186	0.14	1	0.95	No	None	MES-1904-H-3iei.pdb	3iei	H	1904	MES	-21.271	-23.932	27.5	4.646	No	boat	-59.028	29.503	24.571	1.44	1.53	1.46	1.46	1.52	1.44	-0.02	31.75	41.9	37.4
3iim	HEPES	A	174	2009	2010	2012	2	0.593	0.196	0.174	0.176	0.23	0.5	0.85	No	None	EPE-174-A-3iim.pdb	3iim	A	174	HEPES	-31.311	17.553	4.13	1.045	No	chair	-48.048	37.013	-37.648	1.47	1.53	1.45	1.44	1.52	1.47	-0.01	33.72	39.26	36
3imk	MES	A	160	2009	2009	2019	1.45	0.759	0.177	0.152	0.154	0.22	0.9	0.9	Yes	None	MES-160-A-3imk.pdb	3imk	A	160	MES	31.595	-14.084	9.84	6.239	No	chair	-29.603	22.031	-35.472	1.43	1.54	1.47	1.46	1.52	1.42	-0.01	20.29	52.06	39
3irr	HEPES	F	14	2009	2010	2011	2.65	0.365	0.283	0.229	0.229	0.33	0.8	0.83	No	None	EPE-14-F-3irr.pdb	3irr	F	14	HEPES	-29.375	-23.533	8.37	-12.613	Yes	boat	64.004	-12.877	-41.289	1.47	1.52	1.44	1.45	1.53	1.48	-0.02	33.46	69.25	46.1
3iwr	MES	A	1	2009	2010	2017	2.57	0.555	0.236	0.179	0.182	0.22	1	0.89	No	None	MES-1-A-3iwr.pdb	3iwr	A	1	MES	-28.195	30.179	0.09	-3.516	No	chair	-58.613	59.798	-59.786	1.44	1.53	1.46	1.47	1.53	1.43	-0.01	60.99	65.62	62.7
3iwr	MES	B	2	2009	2010	2017	2.57	0.555	0.236	0.179	0.182	0.2	1	0.95	No	None	MES-2-B-3iwr.pdb	3iwr	B	2	MES	28.989	-29.853	0.71	-2.893	No	chair	-57.233	58.573	-60.049	1.43	1.53	1.46	1.46	1.52	1.42	-0.01	53.32	55.14	53.9
3js5	HEPES	A	201	2009	2009	2017	1.94	0.753	0.212	0.167	0.169	0.12	1	0.98	Yes	None	EPE-201-A-3js5.pdb	3js5	A	201	HEPES	29.673	-18.652	3.3	0.221	No	chair	50.118	-39.518	38.071	1.48	1.53	1.46	1.46	1.52	1.47	-0.01	14.82	29.58	21.2
3jtx	MES	A	400	2009	2009	2019	1.91	0.719	0.183	0.152	0.154	0.14	1	0.92	Yes	None	MES-400-A-3jtx.pdb	3jtx	A	400	MES	-14.025	-27.052	22.85	-0.01	No	boat	40.201	-9.723	-38.465	1.44	1.55	1.47	1.46	1.52	1.43	-0.01	37.64	42.14	40
3jtx	MES	B	400	2009	2009	2019	1.91	0.719	0.183	0.152	0.154	0.46	0.5	0.72	Yes	None	MES-400-B-3jtx.pdb	3jtx	B	400	MES	-26.533	-30.392	4.05	-18.804	Yes	boat	52.72	5.524	-58.394	1.43	1.53	1.45	1.45	1.52	1.43	-0.02	39.62	44.52	42.1
3juu	MES	A	1	2009	2010	2013	1.8	0.529	0.199	0.157	0.159	0.11	1	0.95	No	None	MES-1-A-3juu.pdb	3juu	A	1	MES	-26.078	14.854	8.4	4.794	No	chair	31.384	-24.976	31.177	1.43	1.53	1.45	1.47	1.55	1.44	-0.01	10.41	27.39	20.6
3juu	MES	B	1	2009	2010	2013	1.8	0.529	0.199	0.157	0.159	0.14	0.8	0.89	No	None	MES-1-B-3juu.pdb	3juu	B	1	MES	26.316	-8.571	9.14	5.54	No	chair	-56.957	43.391	-21.4	1.44	1.54	1.46	1.47	1.55	1.45	0	12.35	9.29	19.3
3jyf	HEPES	A	341	2009	2009	2017	2.43	0.483	0.231	0.179	0.182	0.29	0.7	0.88	Yes	None	EPE-341-A-3jyf.pdb	3jyf	A	341	HEPES	-34.112	-21.773	5.08	-15.903	Yes	boat	-10.05	-46.292	43.174	1.46	1.53	1.45	1.45	1.53	1.47	-0.02	28.6	43.21	39.3
3jyf	HEPES	B	342	2009	2009	2017	2.43	0.483	0.231	0.179	0.182	0.5	0.5	0.7	Yes	None	EPE-342-B-3jyf.pdb	3jyf	B	342	HEPES	27.524	-14.809	4.23	1.146	No	chair	40.216	-30.399	32.357	1.47	1.53	1.47	1.47	1.53	1.48	0	31.64	37.24	34.9
3jyi	HEPES	A	3380	2009	2009	2021	2.7	0.122	0.26	0.23	0.231	0.22	1	0.95	No	None	EPE-3380-A-3jyi.pdb	3jyi	A	3380	HEPES	15.48	25.945	25.17	4.161	No	boat	-43.248	15.175	37.709	1.49	1.53	1.46	1.45	1.53	1.48	-0.02	100.75	97.51	77.1
3jyi	HEPES	B	3380	2009	2009	2021	2.7	0.122	0.26	0.23	0.231	0.21	0.3	0.97	No	None	EPE-3380-B-3jyi.pdb	3jyi	B	3380	HEPES	-30.396	-24.334	8.97	-12.011	Yes	boat	-40.306	53.92	-5.44	1.47	1.53	1.45	1.45	1.52	1.47	-0.02	46.81	80.13	66.2
3jyi	HEPES	C	3380	2009	2009	2021	2.7	0.122	0.26	0.23	0.231	0.15	0.4	0.97	No	None	EPE-3380-C-3jyi.pdb	3jyi	C	3380	HEPES	29.457	-24.979	0.93	-2.148	No	chair	54.268	-53.151	53.232	1.47	1.52	1.45	1.45	1.53	1.47	-0.01	40.69	76.2	61
3jyi	HEPES	D	3380	2009	2009	2021	2.7	0.122	0.26	0.23	0.231	0.14	0.4	0.96	No	None	EPE-3380-D-3jyi.pdb	3jyi	D	3380	HEPES	-24.211	-25.949	19.45	-1.531	No	boat	57.618	-16.788	-40.916	1.47	1.52	1.45	1.45	1.52	1.47	-0.02	44.07	67.58	58.7
3jyi	HEPES	E	3380	2009	2009	2021	2.7	0.122	0.26	0.23	0.231	0.17	0.3	0.94	No	None	EPE-3380-E-3jyi.pdb	3jyi	E	3380	HEPES	-27.816	-18.224	23.06	2.05	No	boat	14.505	-51.734	25.473	1.47	1.53	1.45	1.45	1.52	1.47	-0.02	46.77	66.58	58.6
3jyi	HEPES	F	3380	2009	2009	2021	2.7	0.122	0.26	0.23	0.231	0.15	0.3	0.94	No	None	EPE-3380-F-3jyi.pdb	3jyi	F	3380	HEPES	-30.874	-21.105	6.62	-14.357	Yes	boat	-15.708	-41.732	48.562	1.47	1.52	1.45	1.45	1.53	1.47	-0.02	100.13	98.04	89.5
3k11	MES	A	20	2009	2009	2019	1.8	0.794	0.171	0.15	0.151	0.38	0.8	0.75	Yes	None	MES-20-A-3k11.pdb	3k11	A	20	MES	32.969	-16.183	5.97	2.366	No	chair	-30.705	28.817	-44.923	1.43	1.54	1.47	1.46	1.51	1.42	-0.01	36.3	85.14	66.4
3k4c	MES	B	901	2009	2010	2021	1.7	0.334	0.216	0.18	0.181	0.1	1	0.98	No	None	MES-901-B-3k4c.pdb	3k4c	B	901	MES	-35.673	5.445	13.5	9.899	No	chair	-38.035	10.611	-12.5	1.43	1.53	1.48	1.47	1.51	1.41	-0.01	24.53	31.66	28.8
3k4c	MES	C	901	2009	2010	2021	1.7	0.334	0.216	0.18	0.181	0.12	1	0.95	No	None	MES-901-C-3k4c.pdb	3k4c	C	901	MES	-37.996	8.246	12.81	9.205	No	chair	-49.739	20.379	-14.27	1.46	1.52	1.47	1.45	1.55	1.41	-0.01	26.55	33.12	30.2
3k4j	MES	A	901	2009	2010	2021	2	0.66	0.2	0.156	0.158	0.08	1	0.98	No	None	MES-901-A-3k4j.pdb	3k4j	A	901	MES	-29.938	9.307	10.89	7.284	No	chair	-45.204	22.972	-15.554	1.42	1.53	1.51	1.46	1.52	1.41	-0.01	13.52	19.31	15.9
3k4l	MES	A	902	2009	2010	2021	1.75	0.651	0.209	0.175	0.176	0.17	1	0.93	No	None	MES-902-A-3k4l.pdb	3k4l	A	902	MES	-31.871	5.395	15.88	12.272	Yes	chair	-48.743	17.136	-5.465	1.4	1.52	1.5	1.49	1.54	1.43	0	23.05	33.99	29.8
3k4l	MES	B	902	2009	2010	2021	1.75	0.651	0.209	0.175	0.176	0.23	1	0.92	No	None	MES-902-B-3k4l.pdb	3k4l	B	902	MES	-35.03	8.085	20.02	16.413	Yes	chair	-57.752	25.308	-9.716	1.43	1.54	1.49	1.49	1.52	1.44	0	24.52	35.49	31
3k4l	MES	B	903	2009	2010	2021	1.75	0.651	0.209	0.175	0.176	0.1	1	0.98	No	None	MES-903-B-3k4l.pdb	3k4l	B	903	MES	-31.464	10.774	12.82	9.213	No	chair	-32.356	17.537	-27.203	1.43	1.53	1.47	1.47	1.53	1.43	-0.01	26.11	38.28	33.2
3k4m	MES	A	902	2009	2010	2021	2.2	0.108	0.266	0.207	0.208	0.19	1	0.94	No	None	MES-902-A-3k4m.pdb	3k4m	A	902	MES	-32.659	2.629	15.49	11.889	Yes	chair	-45.684	10.713	-0.3	1.43	1.53	1.48	1.48	1.53	1.41	-0.01	44.25	53.68	48.7
3k4m	MES	B	902	2009	2010	2021	2.2	0.108	0.266	0.207	0.208	0.25	1	0.85	No	None	MES-902-B-3k4m.pdb	3k4m	B	902	MES	33.933	-19.204	5.79	2.184	No	chair	-32.526	37.846	-53.881	1.43	1.54	1.47	1.46	1.51	1.42	-0.01	70.16	78.18	73.6
3k4m	MES	C	624	2009	2010	2021	2.2	0.108	0.266	0.207	0.208	0.39	1	0.68	No	None	MES-624-C-3k4m.pdb	3k4m	C	624	MES	-31.738	18.957	8.6	5	No	chair	-47.277	39.425	-43.178	1.43	1.53	1.47	1.46	1.52	1.42	-0.01	100.08	99.68	100.9
3k4m	MES	C	902	2009	2010	2021	2.2	0.108	0.266	0.207	0.208	0.32	1	0.76	No	None	MES-902-C-3k4m.pdb	3k4m	C	902	MES	33.995	-4.985	10.79	7.182	No	chair	-12.559	5.352	-28.822	1.44	1.54	1.49	1.47	1.52	1.42	0	65.84	72.78	68.5
3k4m	MES	E	902	2009	2010	2021	2.2	0.108	0.266	0.207	0.208	0.3	1	0.83	No	None	MES-902-E-3k4m.pdb	3k4m	E	902	MES	-32.262	-17.677	16.46	-6.395	No	boat	-1.093	-46.473	32.182	1.43	1.53	1.47	1.47	1.52	1.41	-0.02	76.71	81.29	78.9
3k4m	MES	F	902	2009	2010	2021	2.2	0.108	0.266	0.207	0.208	0.13	1	0.96	No	None	MES-902-F-3k4m.pdb	3k4m	F	902	MES	-33.728	6.89	12.61	9.009	No	chair	-32.902	10.203	-17.793	1.43	1.53	1.48	1.47	1.52	1.4	-0.01	38.45	43.47	40.8
3k4m	MES	H	624	2009	2010	2021	2.2	0.108	0.266	0.207	0.208	0.21	1	0.89	No	None	MES-624-H-3k4m.pdb	3k4m	H	624	MES	31.951	20.862	4.43	-18.429	Yes	boat	34.43	-41.867	-4.438	1.43	1.54	1.47	1.45	1.51	1.43	-0.02	68.11	73.76	71.6
3k4m	MES	H	902	2009	2010	2021	2.2	0.108	0.266	0.207	0.208	0.31	1	0.73	No	None	MES-902-H-3k4m.pdb	3k4m	H	902	MES	-28.026	-21.15	5.81	-17.049	Yes	boat	-5.803	-46.386	45.104	1.43	1.54	1.49	1.47	1.53	1.44	-0.01	70.24	78.05	76.7
3k82	HEPES	A	403	2009	2010	2021	1.4	0.314	0.21	0.172	0.174	0.25	1	0.57	No	None	EPE-403-A-3k82.pdb	3k82	A	403	HEPES	29.144	9.686	19.62	-1.361	No	boat	8.357	-30.09	1.19	1.47	1.55	1.47	1.46	1.54	1.48	-0.01	29.06	72.48	53.4
3k96	HEPES	A	403	2009	2009	2017	2.1	0.635	0.21	0.164	0.167	0.2	0.8	0.91	Yes	None	EPE-403-A-3k96.pdb	3k96	A	403	HEPES	-29.29	27.669	0.56	-2.524	No	chair	-57.267	54.723	-54.559	1.47	1.53	1.45	1.46	1.53	1.48	-0.01	60.4	76.25	71.3
3k96	HEPES	B	402	2009	2009	2017	2.1	0.635	0.21	0.164	0.167	0.15	0.8	0.96	Yes	None	EPE-402-B-3k96.pdb	3k96	B	402	HEPES	-30.15	26.653	1.68	-1.404	No	chair	-55.132	52.013	-53.202	1.47	1.53	1.46	1.45	1.53	1.47	-0.01	40.45	61.76	54.3
3kbo	HEPES	B	314	2009	2009	2017	2.14	0.164	0.269	0.211	0.214	0.17	1	0.82	Yes	None	EPE-314-B-3kbo.pdb	3kbo	B	314	HEPES	22.023	-33.871	7.32	4.244	No	chair	52.282	-66.219	70.78	1.48	1.53	1.45	1.45	1.53	1.48	-0.01	41.67	64.33	56.6
3kbo	HEPES	D	314	2009	2009	2017	2.14	0.164	0.269	0.211	0.214	0.2	1	0.76	Yes	None	EPE-314-D-3kbo.pdb	3kbo	D	314	HEPES	26.689	23.342	22.77	1.757	No	boat	-39.426	-20.966	59.408	1.47	1.53	1.46	1.45	1.53	1.48	-0.02	48.74	62.63	57.5
3kbr	HEPES	A	266	2009	2009	2011	1.66	0.642	0.213	0.183	0.184	0.08	1	0.98	Yes	None	EPE-266-A-3kbr.pdb	3kbr	A	266	HEPES	-30.733	21.356	3.24	0.164	No	chair	-49.854	43.084	-45.359	1.47	1.53	1.46	1.45	1.53	1.46	-0.01	21.03	41.23	30.6
3khg	HEPES	A	342	2009	2010	2021	2.96	0.083	0.282	0.205	0.209	0.19	1	0.96	No	None	EPE-342-A-3khg.pdb	3khg	A	342	HEPES	-19.608	31.734	6.74	3.66	No	chair	-55.153	65.319	-61.684	1.48	1.53	1.45	1.45	1.53	1.49	-0.01	71.1	77.53	74.5
3khu	HEPES	D	618	2009	2009	2021	2.3	0.715	0.225	0.195	0.195	0.13	1	0.96	Yes	None	EPE-618-D-3khu.pdb	3khu	D	618	HEPES	-29.642	25.483	0.95	-2.129	No	chair	-56.009	51.066	-49.892	1.48	1.53	1.46	1.46	1.53	1.48	-0.01	103.8	98.41	75.6
3kos	MES	A	302	2009	2010	2018	1.83	0.614	0.202	0.17	0.174	0.13	0.9	0.95	No	None	MES-302-A-3kos.pdb	3kos	A	302	MES	-25.2	-25.027	8.42	-14.435	Yes	boat	43.387	10.66	-53.211	1.4	1.54	1.48	1.48	1.53	1.4	-0.02	13.83	28.38	21.3
3kos	MES	A	303	2009	2010	2018	1.83	0.614	0.202	0.17	0.174	0.14	0.9	0.92	No	None	MES-303-A-3kos.pdb	3kos	A	303	MES	-27.567	16.397	8.18	4.579	No	chair	57.62	-48.831	35.037	1.4	1.53	1.48	1.49	1.54	1.4	-0.01	18.38	25.78	22.3
3ksj	MES	A	5121	2009	2010	2017	2	0.167	0.256	0.184	0.188	0.17	1	0.98	No	None	MES-5121-A-3ksj.pdb	3ksj	A	5121	MES	-30.926	19.198	7.89	4.291	No	chair	-50.081	41.097	-40.672	1.41	1.55	1.48	1.48	1.54	1.44	0	19.64	38.49	28.7
3kus	HEPES	B	1	2009	2010	2011	1.4	0.645	0.205	0.178	0.179	0.29	0.7	0.94	No	None	EPE-1-B-3kus.pdb	3kus	B	1	HEPES	-30.662	15.928	4.21	1.131	No	chair	-46.7	33.89	-33.765	1.47	1.53	1.46	1.46	1.53	1.48	-0.01	34.31	36.48	35.8
3kzi	MES	A	367	2009	2010	2011	3.6	0.011	0.308	0.297	0.297	0.21	1	0.92	No	None	MES-367-A-3kzi.pdb	3kzi	A	367	MES	30.347	-29.592	2.07	-1.535	No	chair	-59.919	57.717	-57.688	1.44	1.53	1.47	1.47	1.53	1.44	0	136.58	153.56	145.3
3kzl	HEPES	B	267	2009	2009	2021	2.1	0.558	0.232	0.18	0.183	0.27	1	0.56	Yes	None	EPE-267-B-3kzl.pdb	3kzl	B	267	HEPES	25.157	-31.661	4.51	1.427	No	chair	58.202	-64.329	62.582	1.47	1.51	1.45	1.45	1.51	1.48	-0.02	74.96	86.41	80.9
3l0q	HEPES	B	553	2009	2010	2021	1.61	0.478	0.222	0.192	0.193	0.33	0.5	0.86	Yes	None	EPE-553-B-3l0q.pdb	3l0q	B	553	HEPES	31.712	-10.098	10.51	7.428	No	chair	-24.121	15.162	-31.906	1.47	1.52	1.46	1.45	1.51	1.46	-0.02	19.64	27.24	24.3
3l5x	MES	L	1001	2009	2010	2019	1.9	0.2	0.247	0.197	0.209	0.18	1	0.86	No	None	MES-1001-L-3l5x.pdb	3l5x	L	1001	MES	-30.17	17.303	7.69	4.092	No	chair	-50.147	38.947	-36.234	1.43	1.54	1.47	1.47	1.53	1.43	-0.01	47.86	70.89	61.9
3l6a	MES	A	361	2009	2010	2019	2	0.37	0.25	0.2	0.203	0.14	1	0.91	No	None	MES-361-A-3l6a.pdb	3l6a	A	361	MES	-28.906	-7.616	14.41	-8.45	No	boat	-33.085	-10.555	22.709	1.43	1.53	1.47	1.47	1.54	1.43	-0.01	32.87	45.22	38.5
3l6a	MES	A	362	2009	2010	2019	2	0.37	0.25	0.2	0.203	0.15	1	0.97	No	None	MES-362-A-3l6a.pdb	3l6a	A	362	MES	27.483	22.699	10.05	-12.807	Yes	boat	-58.597	12.626	37.322	1.44	1.53	1.46	1.47	1.53	1.44	-0.01	33.55	40.07	36.9
3l9t	HEPES	A	207	2010	2011	2011	2.21	0.395	0.25	0.204	0.209	0.19	1	0.94	No	None	EPE-207-A-3l9t.pdb	3l9t	A	207	HEPES	30.346	-21.222	2.52	-0.561	No	chair	-40.658	41.796	-50.659	1.48	1.53	1.45	1.45	1.52	1.47	-0.01	24.98	39.19	32.1
3lez	HEPES	A	305	2010	2010	2011	1.25	0.511	0.174	0.154	0.155	0.2	0.7	0.94	No	None	EPE-305-A-3lez.pdb	3lez	A	305	HEPES	-34.79	-15.276	16.18	-4.799	No	boat	-19.165	37.364	2.387	1.48	1.53	1.42	1.42	1.51	1.44	-0.04	20.36	35.63	29.9
3lgb	HEPES	A	1	2010	2010	2011	1.54	0.793	0.164	0.154	0.155	0.32	0.5	0.82	No	None	EPE-1-A-3lgb.pdb	3lgb	A	1	HEPES	0.381	-36.517	19.31	16.226	Yes	chair	-8.427	53.546	-82.235	1.52	1.55	1.48	1.47	1.53	1.49	0.01	24.71	37.55	31.1
3lgb	HEPES	A	513	2010	2010	2011	1.54	0.793	0.164	0.154	0.155	0.3	0.4	0.85	No	None	EPE-513-A-3lgb.pdb	3lgb	A	513	HEPES	19.163	26.034	21.94	0.928	No	boat	-31.855	62.591	-38.046	1.49	1.55	1.47	1.47	1.54	1.48	0	25.06	33.78	28.5
3li5	MES	A	411	2010	2010	2021	1.36	0.389	0.213	0.199	0.199	0.35	1	0.68	No	None	MES-411-A-3li5.pdb	3li5	A	411	MES	-29.93	-29.264	2.56	-20.303	Yes	boat	0.792	-58.894	57.161	1.45	1.55	1.49	1.49	1.55	1.45	0	33.56	36.8	35.1
3li5	MES	A	412	2010	2010	2021	1.36	0.389	0.213	0.199	0.199	0.32	1	0.83	No	None	MES-412-A-3li5.pdb	3li5	A	412	MES	-30.457	29.778	0.97	-2.635	No	chair	61.014	-59.383	58.444	1.45	1.54	1.49	1.49	1.55	1.45	0.01	33.95	40.2	37.3
3ljk	MES	A	601	2010	2010	2021	1.48	0.479	0.158	0.124	0.126	0.14	0.7	0.95	Yes	None	MES-601-A-3ljk.pdb	3ljk	A	601	MES	29.026	18.028	20.03	-2.831	No	boat	-65.725	30.482	21.796	1.41	1.5	1.45	1.45	1.54	1.44	-0.03	16.07	36.67	27.7
3ljl	MES	A	154	2010	2010	2011	3.2	0.237	0.261	0.223	0.225	0.23	0.7	0.97	Yes	None	MES-154-A-3ljl.pdb	3ljl	A	154	MES	-31.109	-30.778	15.77	-7.09	No	boat	49.454	20.293	-68.439	1.42	1.52	1.45	1.45	1.53	1.42	-0.03	73.35	82.84	77.9
3ljl	MES	B	154	2010	2010	2011	3.2	0.237	0.261	0.223	0.225	0.27	0.7	0.91	Yes	None	MES-154-B-3ljl.pdb	3ljl	B	154	MES	29.771	21.413	10.05	-12.806	Yes	boat	15.986	43.516	-51.911	1.43	1.53	1.47	1.47	1.53	1.43	-0.02	106.17	111.35	108.9
3ljz	HEPES	B	3	2010	2011	2017	2	0.349	0.228	0.202	0.203	0.37	1	0.55	No	None	EPE-3-B-3ljz.pdb	3ljz	B	3	HEPES	-28.499	-21.081	12.04	-8.937	No	boat	51.158	5.552	-48.375	1.46	1.52	1.46	1.47	1.54	1.49	-0.01	58.48	64.96	60.8
3ljz	HEPES	C	1	2010	2011	2017	2	0.349	0.228	0.202	0.203	0.43	1	0.37	No	None	EPE-1-C-3ljz.pdb	3ljz	C	1	HEPES	25.208	-30.91	5.07	1.994	No	chair	-66.222	61.293	-52.212	1.47	1.52	1.45	1.46	1.53	1.47	-0.01	78.1	80.44	79.1
3ljz	HEPES	D	2	2010	2011	2017	2	0.349	0.228	0.202	0.203	0.4	1	0.5	No	None	EPE-2-D-3ljz.pdb	3ljz	D	2	HEPES	25.799	-28.292	1.43	-1.653	No	chair	-59.3	57.266	-53.476	1.48	1.52	1.46	1.46	1.53	1.48	-0.01	76.64	80.68	78.6
3ljz	HEPES	D	4	2010	2011	2017	2	0.349	0.228	0.202	0.203	0.33	1	0.52	No	None	EPE-4-D-3ljz.pdb	3ljz	D	4	HEPES	-31.369	-15.623	20.1	-0.882	No	boat	-42.594	21.324	34.382	1.48	1.53	1.48	1.45	1.52	1.47	-0.02	30.15	60.31	47.8
3llp	HEPES	B	496	2010	2010	2011	1.8	0.395	0.22	0.172	0.175	0.08	1	0.97	No	None	EPE-496-B-3llp.pdb	3llp	B	496	HEPES	24.449	9.793	10.16	-10.82	Yes	boat	-51.344	23.833	14.462	1.48	1.53	1.45	1.45	1.52	1.47	-0.02	23.86	32.13	28.3
3lmv	HEPES	A	165	2010	2010	2017	2.83	0.369	0.251	0.207	0.209	0.16	0.9	0.94	No	None	EPE-165-A-3lmv.pdb	3lmv	A	165	HEPES	-26.178	-19.847	17.32	-3.661	No	boat	-26.613	49.334	-14.39	1.48	1.54	1.45	1.45	1.53	1.47	-0.02	66.69	86.26	74.6
3lmv	HEPES	B	165	2010	2010	2017	2.83	0.369	0.251	0.207	0.209	0.2	0.7	0.96	No	None	EPE-165-B-3lmv.pdb	3lmv	B	165	HEPES	28.178	-25.351	2.44	-0.636	No	chair	-55.158	52.282	-50.175	1.48	1.53	1.45	1.44	1.52	1.47	-0.01	37.34	62.17	56.5
3lmv	HEPES	B	166	2010	2010	2017	2.83	0.369	0.251	0.207	0.209	0.24	0.8	0.93	No	None	EPE-166-B-3lmv.pdb	3lmv	B	166	HEPES	29.275	16.849	22.97	1.96	No	boat	35.738	22.912	-48.913	1.48	1.52	1.45	1.45	1.53	1.47	-0.02	46.37	76.11	61.4
3lmv	HEPES	C	165	2010	2010	2017	2.83	0.369	0.251	0.207	0.209	0.29	0.7	0.9	No	None	EPE-165-C-3lmv.pdb	3lmv	C	165	HEPES	-31.523	19.492	4.39	1.309	No	chair	-48.424	38.785	-41.328	1.47	1.53	1.45	1.45	1.52	1.47	-0.01	46.72	80.83	58.7
3lmv	HEPES	D	165	2010	2010	2017	2.83	0.369	0.251	0.207	0.209	0.15	1	0.96	No	None	EPE-165-D-3lmv.pdb	3lmv	D	165	HEPES	25.001	20.177	22.77	1.758	No	boat	52.421	-26.974	-27.776	1.48	1.53	1.45	1.45	1.52	1.47	-0.02	49.79	82.67	65.7
3lpl	HEPES	A	889	2010	2010	2021	2.1	0.23	0.238	0.197	0.197	0.13	1	0.93	No	None	EPE-889-A-3lpl.pdb	3lpl	A	889	HEPES	-29.931	33.092	2.19	-0.889	No	chair	61.902	-64.513	65.829	1.47	1.52	1.48	1.53	1.54	1.49	0.01	31.94	33.77	32.7
3lpl	HEPES	B	889	2010	2010	2021	2.1	0.23	0.238	0.197	0.197	0.3	1	0.89	No	None	EPE-889-B-3lpl.pdb	3lpl	B	889	HEPES	-30.371	31.429	0.87	-2.207	No	chair	61.276	-62.329	63.105	1.49	1.54	1.5	1.51	1.55	1.5	0.02	38.3	39.6	38.7
3lpy	HEPES	B	85	2010	2010	2011	2	0.27	0.246	0.216	None	0.27	1	0.75	No	None	EPE-85-B-3lpy.pdb	3lpy	B	85	HEPES	-28.078	32.768	1.54	-1.541	No	chair	57.076	-59.873	65.534	1.47	1.54	1.46	1.51	1.55	1.47	0.01	70.08	78.87	75.1
3lpy	HEPES	B	86	2010	2010	2011	2	0.27	0.246	0.216	None	0.32	1	0.68	No	None	EPE-86-B-3lpy.pdb	3lpy	B	86	HEPES	-32.414	31.179	0.89	-2.195	No	chair	66.011	-63.881	61.997	1.47	1.55	1.48	1.49	1.53	1.51	0.01	73.65	89.75	83
3lq2	HEPES	A	890	2010	2010	2021	1.96	0.293	0.223	0.194	None	0.12	1	0.92	No	None	EPE-890-A-3lq2.pdb	3lq2	A	890	HEPES	30.757	-32.372	0.87	-2.208	No	chair	63.039	-63.608	64.045	1.48	1.54	1.48	1.51	1.54	1.49	0.01	49.52	68.25	56.8
3lq4	HEPES	A	890	2010	2010	2021	1.98	0.338	0.236	0.199	None	0.14	1	0.88	No	None	EPE-890-A-3lq4.pdb	3lq4	A	890	HEPES	30.92	-32.27	1.1	-1.979	No	chair	62.853	-63.118	63.97	1.48	1.54	1.48	1.51	1.54	1.49	0.01	43.84	63.57	51.8
3ls3	HEPES	D	225	2010	2010	2011	1.65	0.501	0.2	0.168	0.169	0.36	1	0.89	No	None	EPE-225-D-3ls3.pdb	3ls3	D	225	HEPES	21.12	20.52	24.01	2.996	No	boat	-54.654	24.798	27.221	1.49	1.53	1.46	1.46	1.53	1.48	-0.01	55.38	70.55	65.1
3lsa	HEPES	D	225	2010	2010	2011	1.79	0.432	0.19	0.159	0.161	0.33	1	0.85	No	None	EPE-225-D-3lsa.pdb	3lsa	D	225	HEPES	-26.377	-13.764	23.56	2.55	No	boat	-37.661	-15.318	41.816	1.48	1.53	1.46	1.46	1.54	1.48	-0.01	47.96	63.24	57.1
3lsa	HEPES	D	226	2010	2010	2011	1.79	0.432	0.19	0.159	0.161	0.44	1	0.62	No	None	EPE-226-D-3lsa.pdb	3lsa	D	226	HEPES	27.77	23.628	15.07	-5.909	No	boat	54.948	-38.697	-18.034	1.48	1.53	1.45	1.44	1.53	1.48	-0.02	65.09	72.79	69.4
3lsh	MES	C	903	2010	2010	2021	1.9	0.284	0.246	0.195	0.195	0.13	1	0.95	No	None	MES-903-C-3lsh.pdb	3lsh	C	903	MES	-11.832	-26.96	18.18	-4.675	No	boat	33.503	-2.221	-42.67	1.45	1.54	1.47	1.47	1.52	1.42	-0.01	40.23	47.1	42.2
3lvp	HEPES	A	1287	2010	2010	2011	3	0.195	0.279	0.226	None	0.19	1	0.97	No	None
3m03	MES	A	1	2010	2011	2014	2.5	0.036	0.266	0.226	0.228	0.18	1	0.96	No	None	MES-1-A-3m03.pdb	3m03	A	1	MES	21.217	35.926	8.65	-14.212	Yes	boat	62.317	-69.059	18.59	1.42	1.52	1.45	1.48	1.54	1.45	-0.02	39.58	65.56	52.9
3m1u	MES	A	14	2010	2010	2019	1.75	0.756	0.173	0.139	0.141	0.16	1	0.95	Yes	None	MES-14-A-3m1u.pdb	3m1u	A	14	MES	23.805	24.239	26.7	3.841	No	boat	-61.225	25.858	30.392	1.44	1.54	1.45	1.45	1.53	1.44	-0.02	39.43	58.75	48.2
3m1u	MES	B	15	2010	2010	2019	1.75	0.756	0.173	0.139	0.141	0.21	1	0.86	Yes	None	MES-15-B-3m1u.pdb	3m1u	B	15	MES	-29.906	-27.414	15.44	-7.414	No	boat	12.076	-70.655	53.388	1.43	1.53	1.46	1.45	1.52	1.43	-0.02	78.3	94.9	85.7
3m5m	MES	A	1	2010	2010	2017	1.7	0.636	0.206	0.177	0.178	0.16	1	0.92	No	None	MES-1-A-3m5m.pdb	3m5m	A	1	MES	-31.651	18.199	7.25	3.645	No	chair	-50.241	39.208	-38.549	1.43	1.52	1.46	1.47	1.53	1.43	-0.01	26.53	33.88	30.1
3m5u	MES	A	362	2010	2010	2011	2.15	0.381	0.22	0.169	0.172	0.3	0.8	0.91	Yes	None	MES-362-A-3m5u.pdb	3m5u	A	362	MES	-16.78	-25.781	26.08	3.224	No	boat	47.618	-16.645	-34.398	1.43	1.53	1.46	1.46	1.53	1.43	-0.02	39.95	61.03	51.8
3m5u	MES	B	361	2010	2010	2011	2.15	0.381	0.22	0.169	0.172	0.29	0.9	0.92	Yes	None	MES-361-B-3m5u.pdb	3m5u	B	361	MES	25.537	17.383	20.97	-1.885	No	boat	44.549	-21.715	-28.457	1.45	1.54	1.47	1.47	1.53	1.44	-0.01	37.58	57.11	48.8
3m98	MES	A	264	2010	2011	2017	1.5	0.762	0.184	0.135	0.14	0.36	1	0.58	No	None	MES-264-A-3m98.pdb	3m98	A	264	MES	22.815	2.079	13.82	-9.034	No	boat	-4.413	-12.037	-3.671	1.5	1.56	1.5	1.52	1.5	1.46	0.02	28.22	76.04	50.7
3mam	HEPES	A	278	2010	2011	2021	1.8	0.463	0.247	0.202	0.204	0.13	1	0.89	No	None	EPE-278-A-3mam.pdb	3mam	A	278	HEPES	-31.461	16.301	7.37	4.292	No	chair	-53.847	35.985	-30.559	1.47	1.53	1.46	1.45	1.52	1.47	-0.01	17.13	25.69	20.4
3mg4	MES	K	214	2010	2011	2017	3.11	0.347	0.25	0.203	0.204	0.17	1	0.96	No	None	MES-214-K-3mg4.pdb	3mg4	K	214	MES	-27.844	27.671	1.68	-1.918	No	chair	-56.152	55.698	-55.102	1.43	1.53	1.48	1.48	1.53	1.43	0	84.56	87.34	86.5
3mg4	MES	Yes	213	2010	2011	2017	3.11	0.347	0.25	0.203	0.204	0.23	1	0.93	No	None	MES-213-Y-3mg4.pdb	3mg4	Y	213	MES	-26.655	30.719	1.08	-2.52	No	chair	-58.383	62.862	-61.405	1.44	1.53	1.48	1.48	1.53	1.44	0	90.48	92.55	91.6
3mg6	MES	K	214	2010	2011	2017	2.6	0.197	0.249	0.215	0.215	0.2	1	0.93	No	None	MES-214-K-3mg6.pdb	3mg6	K	214	MES	31.996	-25.859	4.49	0.886	No	chair	-62.325	57.81	-51.436	1.43	1.53	1.48	1.48	1.53	1.44	0	78.86	85.75	82.8
3mg6	MES	Yes	213	2010	2011	2017	2.6	0.197	0.249	0.215	0.215	0.18	1	0.94	No	None	MES-213-Y-3mg6.pdb	3mg6	Y	213	MES	27.829	-30.847	1.87	-1.73	No	chair	-60.395	60.128	-56.174	1.44	1.53	1.48	1.47	1.53	1.43	-0.01	79.82	85.97	83.3
3mg7	MES	K	214	2010	2011	2017	2.78	0.163	0.259	0.217	0.218	0.2	1	0.92	No	None	MES-214-K-3mg7.pdb	3mg7	K	214	MES	30.808	-27.711	2.82	-0.787	No	chair	-58.785	57.062	-54.288	1.43	1.53	1.48	1.48	1.53	1.44	0	90.09	90.47	90.3
3mg7	MES	Yes	213	2010	2011	2017	2.78	0.163	0.259	0.217	0.218	0.21	1	0.95	No	None	MES-213-Y-3mg7.pdb	3mg7	Y	213	MES	28.186	-29.596	2.49	-1.117	No	chair	-59.002	57.413	-54.795	1.43	1.53	1.48	1.48	1.53	1.43	0	97.66	98.14	98
3mg8	MES	K	214	2010	2011	2017	2.59	0.194	0.252	0.224	0.224	0.2	1	0.98	No	None	MES-214-K-3mg8.pdb	3mg8	K	214	MES	28.883	-30.209	1.15	-2.455	No	chair	-55.519	57.997	-60.224	1.43	1.53	1.48	1.48	1.53	1.43	-0.01	55.86	57.42	56.6
3mg8	MES	Yes	213	2010	2011	2017	2.59	0.194	0.252	0.224	0.224	0.2	1	0.97	No	None	MES-213-Y-3mg8.pdb	3mg8	Y	213	MES	-30.086	25.754	4.85	1.245	No	chair	-52.296	49.372	-52.973	1.43	1.53	1.48	1.48	1.52	1.43	-0.01	58.77	60.69	59.9
3mhy	MES	B	116	2010	2010	2013	1.4	0.665	0.198	0.16	None	0.11	1	0.98	No	None	MES-116-B-3mhy.pdb	3mhy	B	116	MES	20.624	-33.579	3.81	0.206	No	chair	56.841	-71.608	68.673	1.43	1.52	1.47	1.46	1.53	1.43	-0.01	17.49	36.9	27.9
3mkp	HEPES	A	211	2010	2010	2020	2.81	0.17	0.261	0.199	0.202	0.15	1	0.97	No	None	EPE-211-A-3mkp.pdb	3mkp	A	211	HEPES	-28.32	19.886	3.53	0.449	No	chair	-45.116	39.392	-42.47	1.48	1.53	1.46	1.45	1.53	1.47	-0.01	14.69	34.63	27.9
3mkp	HEPES	B	211	2010	2010	2020	2.81	0.17	0.261	0.199	0.202	0.14	1	0.96	No	None	EPE-211-B-3mkp.pdb	3mkp	B	211	HEPES	-30.076	22.634	2.63	-0.448	No	chair	-51.295	46.296	-48.526	1.48	1.52	1.45	1.45	1.53	1.48	-0.01	22.2	46.47	37.1
3mkp	HEPES	C	211	2010	2010	2020	2.81	0.17	0.261	0.199	0.202	0.16	1	0.94	No	None	EPE-211-C-3mkp.pdb	3mkp	C	211	HEPES	-28.748	19.576	6.05	2.966	No	chair	-43.069	39.477	-45.025	1.48	1.53	1.46	1.46	1.52	1.48	-0.01	44.89	59.64	53.3
3mkp	HEPES	D	211	2010	2010	2020	2.81	0.17	0.261	0.199	0.202	0.16	1	0.98	No	None	EPE-211-D-3mkp.pdb	3mkp	D	211	HEPES	29.386	14.651	3.36	-17.617	Yes	boat	28.598	-28.423	-14.684	1.49	1.54	1.47	1.44	1.52	1.48	-0.01	12.1	9.87	17
3mmy	MES	A	1001	2010	2010	2011	1.65	0.52	0.237	0.206	0.208	0.17	1	0.72	No	None	MES-1001-A-3mmy.pdb	3mmy	A	1001	MES	-26.465	29.634	0.69	-2.911	No	chair	-55.445	60.142	-61.243	1.46	1.54	1.47	1.48	1.54	1.45	0.01	62.76	70.49	66.2
3mmy	MES	C	1001	2010	2010	2011	1.65	0.52	0.237	0.206	0.208	0.37	1	0.43	No	None	MES-1001-C-3mmy.pdb	3mmy	C	1001	MES	28.004	-29.996	0.57	-3.034	No	chair	-58.433	59.336	-57.695	1.45	1.53	1.47	1.48	1.54	1.45	0	114.77	123.78	118.9
3mmy	MES	E	1001	2010	2010	2011	1.65	0.52	0.237	0.206	0.208	0.17	1	0.77	No	None	MES-1001-E-3mmy.pdb	3mmy	E	1001	MES	-25.974	-27.871	2.85	-20.004	Yes	boat	4.899	-57.792	54.238	1.45	1.54	1.48	1.48	1.54	1.45	0	68.84	76.92	72.6
3mmy	MES	G	1001	2010	2010	2011	1.65	0.52	0.237	0.206	0.208	0.31	1	0.48	No	None	MES-1001-G-3mmy.pdb	3mmy	G	1001	MES	27.827	-30.469	0.82	-2.787	No	chair	-54.085	57.731	-60.724	1.45	1.54	1.48	1.47	1.52	1.45	0	125.99	133.15	129
3mx3	HEPES	A	602	2010	2010	2019	2	0.718	0.216	0.164	0.167	0.09	1	0.96	Yes	None	EPE-602-A-3mx3.pdb	3mx3	A	602	HEPES	-25.722	-21.455	5.72	-15.26	Yes	boat	2.891	-45.376	36.683	1.46	1.52	1.44	1.43	1.52	1.48	-0.03	15.77	24.91	21.8
3mx3	HEPES	B	602	2010	2010	2019	2	0.718	0.216	0.164	0.167	0.11	1	0.95	Yes	None	EPE-602-B-3mx3.pdb	3mx3	B	602	HEPES	-14.539	-29.147	11.44	-9.541	No	boat	25.957	-63.367	51.632	1.49	1.53	1.44	1.44	1.53	1.47	-0.02	19.29	25.3	22.2
3myq	MES	A	263	2010	2011	2011	1.35	0.513	0.181	0.139	0.143	0.54	0.3	0.58	No	None	MES-263-A-3myq.pdb	3myq	A	263	MES	27.259	11.564	17.09	-5.764	No	boat	10.95	-32.514	4.814	1.45	1.56	1.48	1.48	1.51	1.43	-0.01	14.32	9.49	19.5
3n0s	HEPES	B	268	2010	2010	2011	2.15	0.379	0.228	0.173	0.176	0.24	1	0.59	Yes	None	EPE-268-B-3n0s.pdb	3n0s	B	268	HEPES	-20.861	33.278	5.97	2.891	No	chair	-53.207	66.923	-68.054	1.51	1.53	1.44	1.44	1.51	1.47	-0.01	64.87	82.22	72.7
3n33	HEPES	A	375	2010	2011	2017	1.8	0.726	0.191	0.16	0.16	0.24	0.8	0.84	No	None	EPE-375-A-3n33.pdb	3n33	A	375	HEPES	-27.95	-25.937	5.38	-15.596	Yes	boat	54.688	-4.096	-48.083	1.45	1.53	1.43	1.44	1.54	1.43	-0.03	33.57	52.97	40.3
3n33	HEPES	B	375	2010	2011	2017	1.8	0.726	0.191	0.16	0.16	0.2	0.8	0.83	No	None	EPE-375-B-3n33.pdb	3n33	B	375	HEPES	-15.009	-24.971	23.18	2.172	No	boat	33.784	-68.083	42.069	1.45	1.53	1.43	1.44	1.54	1.43	-0.03	32.25	44.1	38.3
3n71	MES	A	492	2010	2010	2011	2.3	0.078	0.256	0.209	0.209	0.19	1	0.94	No	None	MES-492-A-3n71.pdb	3n71	A	492	MES	30.215	-30.153	0.7	-2.906	No	chair	-60.666	59.776	-59.94	1.45	1.54	1.48	1.49	1.54	1.45	0.01	100.35	97.92	97.3
3n9j	MES	A	220	2010	2011	2011	1.85	0.542	0.218	0.178	0.18	0.16	0.8	0.94	No	None	MES-220-A-3n9j.pdb	3n9j	A	220	MES	29.115	16.188	6.82	-16.042	Yes	boat	32.701	-27.806	-16.688	1.44	1.53	1.48	1.47	1.53	1.43	-0.01	20.12	28.41	24.4
3n9j	MES	B	212	2010	2011	2011	1.85	0.542	0.218	0.178	0.18	0.11	1	0.95	No	None	MES-212-B-3n9j.pdb	3n9j	B	212	MES	-31.635	17.845	7.67	4.067	No	chair	35.645	-30.96	42.068	1.43	1.54	1.48	1.47	1.52	1.44	0	24.64	36.36	30
3na7	HEPES	A	360	2010	2010	2011	2.2	0.16	0.294	0.248	0.251	0.26	0.5	0.73	No	None	EPE-360-A-3na7.pdb	3na7	A	360	HEPES	-32.529	-15.207	5.25	-15.732	Yes	boat	-18.435	-30.913	32.296	1.47	1.53	1.45	1.45	1.52	1.47	-0.02	63.73	74.6	67.7
3naw	MES	B	1	2010	2010	2011	2.5	0.169	0.247	0.184	0.187	0.16	1	0.89	No	None	MES-1-B-3naw.pdb	3naw	B	1	MES	29.908	30.12	7.77	-15.087	Yes	boat	56.976	-52.182	-4.152	1.43	1.52	1.46	1.45	1.52	1.42	-0.02	157.96	92.99	112.9
3nb2	MES	A	3	2010	2010	2011	2.1	0.301	0.231	0.184	0.186	0.1	1	0.97	No	None	MES-3-A-3nb2.pdb	3nb2	A	3	MES	29.803	27.223	5.34	-17.516	Yes	boat	51.185	-48.602	-4.826	1.43	1.53	1.46	1.45	1.53	1.43	-0.02	50.17	64.41	57.5
3nb2	MES	C	1	2010	2010	2011	2.1	0.301	0.231	0.184	0.186	0.1	1	0.97	No	None	MES-1-C-3nb2.pdb	3nb2	C	1	MES	28.847	27.676	2.35	-20.51	Yes	boat	49.005	-51.443	0.486	1.44	1.53	1.46	1.46	1.53	1.43	-0.02	35.62	63.01	53.1
3nb2	MES	C	2	2010	2010	2011	2.1	0.301	0.231	0.184	0.186	0.1	1	0.97	No	None	MES-2-C-3nb2.pdb	3nb2	C	2	MES	27.478	28.801	4.88	-17.983	Yes	boat	52.443	-51.961	0.407	1.44	1.53	1.45	1.46	1.52	1.43	-0.02	48.05	74.5	57.1
3nb2	MES	D	4	2010	2010	2011	2.1	0.301	0.231	0.184	0.186	0.09	1	0.97	No	None	MES-4-D-3nb2.pdb	3nb2	D	4	MES	29.547	26.016	8.69	-14.166	Yes	boat	51.424	-44.454	-9.51	1.43	1.53	1.46	1.46	1.52	1.43	-0.02	50.85	69.12	60.4
3nb2	MES	D	783	2010	2010	2011	2.1	0.301	0.231	0.184	0.186	0.14	1	0.94	No	None	MES-783-D-3nb2.pdb	3nb2	D	783	MES	25.166	31.016	15.46	-7.402	No	boat	64.395	-50.241	-6.433	1.43	1.53	1.45	1.45	1.53	1.43	-0.02	59.02	94.33	72.4
3ni2	HEPES	A	538	2010	2010	2015	1.9	0.376	0.196	0.177	None	0.35	1	0.78	No	None	EPE-538-A-3ni2.pdb	3ni2	A	538	HEPES	31.691	-29.842	1.31	-1.769	No	chair	60.197	-58.968	60.393	1.49	1.54	1.49	1.47	1.52	1.5	0.01	36.36	46.44	39.5
3ni2	HEPES	A	539	2010	2010	2015	1.9	0.376	0.196	0.177	None	0.23	1	0.8	No	None	EPE-539-A-3ni2.pdb	3ni2	A	539	HEPES	-30.647	31.287	0.24	-2.838	No	chair	62.636	-61.696	62.46	1.48	1.54	1.48	1.5	1.54	1.49	0.01	31.4	43.17	35.5
3ni2	HEPES	A	540	2010	2010	2015	1.9	0.376	0.196	0.177	None	0.43	1	0.78	No	None	EPE-540-A-3ni2.pdb	3ni2	A	540	HEPES	-31.387	30.216	0.61	-2.475	No	chair	61.186	-60.78	62.061	1.49	1.55	1.49	1.5	1.55	1.5	0.02	39.62	48.44	43.9
3ni9	HEPES	A	301	2010	2011	2017	2	0.196	0.279	0.219	0.222	0.25	0.9	0.89	No	None	EPE-301-A-3ni9.pdb	3ni9	A	301	HEPES	-28.232	-21.831	14.94	-6.042	No	boat	44.805	11.871	-52.069	1.47	1.53	1.45	1.45	1.53	1.48	-0.02	22.07	61.81	40.2
3ni9	HEPES	B	302	2010	2011	2017	2	0.196	0.279	0.219	0.222	0.21	0.8	0.85	No	None	EPE-302-B-3ni9.pdb	3ni9	B	302	HEPES	-30.54	-20.523	19	-1.977	No	boat	-27.588	51.401	-11.863	1.47	1.53	1.45	1.45	1.52	1.47	-0.02	28	56.02	40.6
3nmh	HEPES	A	200	2010	2010	2011	1.85	0.176	0.235	0.194	0.197	0.34	1	0.65	No	None	EPE-200-A-3nmh.pdb	3nmh	A	200	HEPES	28.82	-28.731	1.88	-1.205	No	chair	58.751	-55.993	54.795	1.47	1.53	1.46	1.47	1.54	1.48	0	59.5	72.75	64.5
3nmh	HEPES	B	190	2010	2010	2011	1.85	0.176	0.235	0.194	0.197	0.33	1	0.64	No	None	EPE-190-B-3nmh.pdb	3nmh	B	190	HEPES	-27.665	30.099	2.04	-1.045	No	chair	54.679	-56.537	59.103	1.47	1.52	1.46	1.44	1.52	1.48	-0.01	48.18	71.8	57
3nok	MES	A	258	2010	2010	2017	1.65	0.236	0.236	0.195	0.197	0.08	1	0.98	No	None	MES-258-A-3nok.pdb	3nok	A	258	MES	-36.423	13.238	12.07	8.467	No	chair	-51.543	29.108	-27.188	1.46	1.52	1.49	1.49	1.54	1.44	0.01	10.27	9.9	13.1
3nok	MES	B	258	2010	2010	2017	1.65	0.236	0.236	0.195	0.197	0.12	1	0.96	No	None	MES-258-B-3nok.pdb	3nok	B	258	MES	-33.112	5.862	17.03	13.431	Yes	chair	-51.847	18.616	-5.915	1.46	1.53	1.47	1.49	1.54	1.42	0	19.54	28.58	23.5
3nr3	HEPES	A	907	2010	2010	2017	1.95	0.38	0.251	0.206	0.208	0.27	1	0.87	Yes	None	EPE-907-A-3nr3.pdb	3nr3	A	907	HEPES	25.399	25.211	19.43	-1.554	No	boat	20.396	41.916	-65.55	1.49	1.54	1.46	1.46	1.52	1.48	-0.01	102	95.29	89.5
3nrs	MES	A	501	2010	2010	2011	1.8	0.567	0.192	0.173	0.174	0.12	0.9	0.96	Yes	None	MES-501-A-3nrs.pdb	3nrs	A	501	MES	23.154	28.692	8.46	-14.395	Yes	boat	55.703	-50.382	0.454	1.44	1.53	1.45	1.46	1.53	1.44	-0.02	39.87	56.78	49.8
3ns8	HEPES	B	78	2010	2011	2012	1.71	0.387	0.237	0.186	0.189	0.32	1	0.59	No	None	EPE-78-B-3ns8.pdb	3ns8	B	78	HEPES	28.728	18.623	28.42	7.411	No	boat	-19.621	55.336	-23.439	1.48	1.53	1.45	1.45	1.52	1.47	-0.02	23.16	67.15	43.7
3nsw	HEPES	B	103	2010	2011	2011	1.75	0.479	0.175	0.146	0.148	0.23	1	0.79	No	None	EPE-103-B-3nsw.pdb	3nsw	B	103	HEPES	-33.318	2.799	9.11	6.027	No	chair	-42.344	8.967	-2.63	1.47	1.53	1.45	1.47	1.53	1.47	-0.01	34.72	79.75	60.6
3nto	HEPES	A	401	2010	2010	2017	1.91	0.743	0.209	0.168	0.17	0.27	1	0.78	No	None	EPE-401-A-3nto.pdb	3nto	A	401	HEPES	31.981	-19.929	4.89	1.807	No	chair	48.908	-39.816	42.483	1.47	1.53	1.45	1.45	1.53	1.47	-0.01	40.1	64.15	49.9
3nvs	HEPES	A	437	2010	2010	2017	1.02	0.765	0.138	0.114	0.115	0.14	1	0.93	Yes	None	EPE-437-A-3nvs.pdb	3nvs	A	437	HEPES	29.954	-27.142	1.26	-1.825	No	chair	55.924	-52.446	54.384	1.48	1.53	1.47	1.46	1.53	1.48	0	13.11	25.86	18.7
3nzj	MES	K	212	2010	2011	2012	2.4	0.235	0.249	0.233	0.233	0.18	1	0.95	No	None	MES-212-K-3nzj.pdb	3nzj	K	212	MES	-21.668	27.665	3.05	-0.555	No	chair	55.934	-53.258	45.929	1.47	1.57	1.49	1.51	1.55	1.24	-0.01	71.7	78.77	75.5
3nzj	MES	Yes	212	2010	2011	2012	2.4	0.235	0.249	0.233	0.233	0.16	1	0.93	No	None	MES-212-Y-3nzj.pdb	3nzj	Y	212	MES	-26.685	25.245	3.26	-0.341	No	chair	54.629	-52.907	46.461	1.46	1.57	1.52	1.51	1.55	1.24	-0.01	74.79	79.88	77.4
3nzw	MES	K	212	2010	2011	2012	2.5	0.176	0.24	0.219	0.219	0.18	1	0.98	No	None	MES-212-K-3nzw.pdb	3nzw	K	212	MES	-27.525	28.644	1.97	-1.633	No	chair	54.362	-54.085	56.265	1.43	1.53	1.5	1.5	1.53	1.43	0	48.52	57.61	54.4
3nzw	MES	Yes	212	2010	2011	2012	2.5	0.176	0.24	0.219	0.219	0.23	1	0.96	No	None	MES-212-Y-3nzw.pdb	3nzw	Y	212	MES	-23.946	32.249	2.88	-0.719	No	chair	47.093	-57.873	60.724	1.45	1.53	1.55	1.55	1.55	1.47	0.03	59.88	64.68	62.3
3o24	MES	A	476	2010	2010	2011	2.5	0.378	0.237	0.186	0.189	0.21	1	0.86	No	None	MES-476-A-3o24.pdb	3o24	A	476	MES	-30.407	27.943	5.03	1.424	No	chair	52.067	-50.492	53.023	1.42	1.52	1.45	1.46	1.52	1.42	-0.02	55.63	75.63	64.3
3o2k	MES	A	475	2010	2010	2019	2.4	0.43	0.235	0.205	0.207	0.27	1	0.69	No	None	MES-475-A-3o2k.pdb	3o2k	A	475	MES	-22.151	-30.768	19.54	-3.32	No	boat	-65.254	46.319	8.893	1.43	1.52	1.45	1.46	1.53	1.43	-0.02	64.23	77	70
3o2x	HEPES	A	400	2010	2011	2011	1.9	0.386	0.21	0.177	0.178	0.18	1	0.93	No	None
3o2x	HEPES	B	400	2010	2011	2011	1.9	0.386	0.21	0.177	0.178	0.15	1	0.94	No	None
3o4l	MES	B	100	2010	2011	2021	2.54	0.041	0.296	0.221	0.225	0.43	1	0.29	No	None	MES-100-B-3o4l.pdb	3o4l	B	100	MES	23.937	26.498	28.2	5.34	No	boat	64.856	-34.851	-24.378	1.43	1.52	1.44	1.45	1.53	1.45	-0.02	100	99.94	98.6
3o4n	MES	A	3000	2010	2011	2012	1.8	0.662	0.226	0.189	0.191	0.08	1	0.98	No	None	MES-3000-A-3o4n.pdb	3o4n	A	3000	MES	36.432	-28.6	4.9	1.295	No	chair	-56.435	52.795	-61.164	1.44	1.52	1.45	1.5	1.55	1.46	0.01	29.54	36.93	32.2
3o4p	MES	A	411	2010	2011	2013	0.85	0.597	0.121	0.103	None	0.21	0.8	0.82	No	None	MES-411-A-3o4p.pdb	3o4p	A	411	MES	26.197	-32.545	1.31	-2.292	No	chair	-63.076	58.622	-56.314	1.42	1.55	1.52	1.5	1.52	1.38	0	10.02	32.31	24.4
3o4p	MES	A	412	2010	2011	2013	0.85	0.597	0.121	0.103	None	0.23	0.7	0.84	No	None	MES-412-A-3o4p.pdb	3o4p	A	412	MES	25.261	35.887	4.84	-18.021	Yes	boat	-5.074	64.782	-75.115	1.41	1.54	1.53	1.56	1.53	1.41	0.01	16.54	44.78	32.8
3o4r	HEPES	A	705	2010	2010	2017	1.7	0.526	0.25	0.21	0.212	0.3	1	0.85	Yes	None	EPE-705-A-3o4r.pdb	3o4r	A	705	HEPES	28.873	-5.272	7.97	4.888	No	chair	-54.876	28.504	-7.979	1.47	1.52	1.46	1.47	1.54	1.48	-0.01	70.99	95.56	88
3o8q	HEPES	A	283	2010	2010	2019	1.45	0.505	0.195	0.152	0.154	0.16	0.8	0.91	Yes	None	EPE-283-A-3o8q.pdb	3o8q	A	283	HEPES	-31.108	29.107	0.33	-2.753	No	chair	-59.894	57.226	-56.906	1.47	1.52	1.46	1.45	1.52	1.47	-0.01	18.06	29.31	24.5
3obb	HEPES	A	299	2010	2010	2017	2.2	0.15	0.248	0.197	0.199	0.4	0.5	0.77	Yes	None	EPE-299-A-3obb.pdb	3obb	A	299	HEPES	-26.919	11.884	8.82	5.741	No	chair	-47.584	28.985	-19.749	1.47	1.52	1.46	1.46	1.53	1.48	-0.01	33.19	48.26	40.6
3oc3	MES	C	199	2010	2011	2011	3.1	0.366	0.242	0.187	0.19	0.19	1	0.96	No	None	MES-199-C-3oc3.pdb	3oc3	C	199	MES	29.436	29.427	8.72	-14.14	Yes	boat	56.611	-50.861	-5.333	1.43	1.53	1.45	1.46	1.52	1.43	-0.02	100.12	94.34	107.6
3oc3	MES	D	199	2010	2011	2011	3.1	0.366	0.242	0.187	0.19	0.37	1	0.95	No	None	MES-199-D-3oc3.pdb	3oc3	D	199	MES	29.45	29.776	9.39	-13.466	Yes	boat	57.686	-50.977	-5.757	1.43	1.53	1.45	1.45	1.52	1.43	-0.02	105.85	96.46	116.3
3odt	MES	A	311	2010	2010	2019	1.35	0.649	0.176	0.136	0.139	0.32	1	0.81	No	None	MES-311-A-3odt.pdb	3odt	A	311	MES	29.43	22.679	5.19	-17.671	Yes	boat	43.689	-39.094	-9.607	1.45	1.55	1.46	1.47	1.54	1.43	-0.01	19.87	23.35	22
3oeu	MES	K	214	2010	2011	2012	2.6	0.276	0.249	0.209	0.21	0.2	1	0.92	No	None	MES-214-K-3oeu.pdb	3oeu	K	214	MES	28.087	-30.068	0.46	-3.147	No	chair	-59.768	60.094	-57.148	1.43	1.53	1.47	1.48	1.53	1.44	0	87.83	89.13	88.5
3oeu	MES	Yes	213	2010	2011	2012	2.6	0.276	0.249	0.209	0.21	0.2	1	0.93	No	None	MES-213-Y-3oeu.pdb	3oeu	Y	213	MES	27.955	-30.08	0.77	-2.838	No	chair	-58.904	59.47	-57.09	1.43	1.53	1.48	1.48	1.53	1.43	0	87.81	89.77	88.9
3oev	MES	K	214	2010	2011	2012	2.85	0.255	0.257	0.22	0.22	0.24	1	0.92	No	None	MES-214-K-3oev.pdb	3oev	K	214	MES	-27.516	29.471	0.98	-2.623	No	chair	-57.572	59.953	-59.445	1.43	1.53	1.47	1.48	1.53	1.43	0	92.4	93.43	93
3oev	MES	Yes	213	2010	2011	2012	2.85	0.255	0.257	0.22	0.22	0.25	1	0.91	No	None	MES-213-Y-3oev.pdb	3oev	Y	213	MES	28.315	-29.059	1.46	-2.138	No	chair	-57.334	57.324	-56	1.43	1.53	1.48	1.48	1.53	1.43	0	101.46	102.42	102
3ogu	MES	A	339	2010	2010	2017	1.85	0.547	0.233	0.197	0.199	0.45	1	0.68	No	None	MES-339-A-3ogu.pdb	3ogu	A	339	MES	28.597	29.267	12.89	-9.965	No	boat	-46.856	-17.795	63.83	1.43	1.53	1.45	1.45	1.53	1.43	-0.02	101.61	156.25	120.9
3om8	MES	A	265	2010	2010	2011	2.25	0.514	0.223	0.192	0.194	0.17	0.8	0.97	Yes	None	MES-265-A-3om8.pdb	3om8	A	265	MES	27.89	26.829	24.63	1.773	No	boat	62.441	-36.642	-23.63	1.43	1.53	1.46	1.45	1.53	1.43	-0.02	54.84	89.99	75.4
3om8	MES	B	265	2010	2010	2011	2.25	0.514	0.223	0.192	0.194	0.13	0.9	0.97	Yes	None	MES-265-B-3om8.pdb	3om8	B	265	MES	30.814	-13.907	10.22	6.614	No	chair	-29.728	21.478	-33.686	1.43	1.53	1.46	1.46	1.52	1.42	-0.01	50.36	83.54	72
3oph	HEPES	A	293	2010	2011	2011	1.34	0.764	0.19	0.162	0.163	0.13	1	0.98	No	None	EPE-293-A-3oph.pdb	3oph	A	293	HEPES	-29.113	21.42	2.85	-0.228	No	chair	-52.388	45.587	-43.878	1.48	1.53	1.46	1.45	1.53	1.48	-0.01	12.41	48.72	23.7
3opl	HEPES	A	1	2010	2011	2011	1.8	0.674	0.228	0.172	0.175	0.15	1	0.99	No	None	EPE-1-A-3opl.pdb	3opl	A	1	HEPES	-30.83	18.927	3.76	0.678	No	chair	-50.538	39.943	-39.491	1.48	1.53	1.46	1.46	1.53	1.48	-0.01	29.57	52.08	42.8
3oq3	HEPES	B	333	2010	2011	2011	2.1	0.264	0.235	0.203	0.204	0.16	1	0.92	Yes	None	EPE-333-B-3oq3.pdb	3oq3	B	333	HEPES	28.543	-24.298	1.47	-1.613	No	chair	-55.179	51.805	-47.143	1.47	1.52	1.45	1.45	1.53	1.48	-0.01	26.31	47.38	39
3oq3	HEPES	B	334	2010	2011	2011	2.1	0.264	0.235	0.203	0.204	0.27	1	0.88	Yes	None	EPE-334-B-3oq3.pdb	3oq3	B	334	HEPES	-28.006	-18.411	23.74	2.727	No	boat	14.893	-52.815	25.846	1.48	1.53	1.45	1.45	1.52	1.47	-0.02	43.41	71.22	52.6
3ort	MES	A	343	2010	2010	2011	1.9	0.242	0.26	0.209	0.211	0.16	1	0.89	Yes	None	MES-343-A-3ort.pdb	3ort	A	343	MES	20.738	-31.249	4.7	1.097	No	chair	55.95	-63.616	60.014	1.46	1.54	1.47	1.48	1.55	1.46	0.01	60.58	69.08	64.4
3otl	MES	A	159	2010	2010	2021	1.9	0.549	0.203	0.166	0.168	0.14	1	0.95	Yes	None	MES-159-A-3otl.pdb	3otl	A	159	MES	-28.877	23.378	2.39	-1.213	No	chair	46.58	-46.233	51.445	1.39	1.49	1.42	1.38	1.5	1.4	-0.05	27	48.12	37.4
3p3l	HEPES	A	409	2010	2011	2018	2.1	0.348	0.264	0.214	0.217	0.16	1	0.94	No	None	EPE-409-A-3p3l.pdb	3p3l	A	409	HEPES	-30.548	20.291	3.35	0.27	No	chair	-52.489	42.779	-41.301	1.47	1.53	1.45	1.46	1.53	1.48	-0.01	39.79	44.16	42.4
3p3l	HEPES	B	408	2010	2011	2018	2.1	0.348	0.264	0.214	0.217	0.16	1	0.95	No	None	EPE-408-B-3p3l.pdb	3p3l	B	408	HEPES	-26.586	-19.06	20.28	-0.701	No	boat	-23.67	49.113	-15.792	1.48	1.54	1.45	1.45	1.53	1.47	-0.02	29.04	30.77	29.9
3pgt	MES	A	215	1999	1999	2019	2.14	0.612	0.159	None	0.156	0.13	1	0.95	No	None	MES-215-A-3pgt.pdb	3pgt	A	215	MES	-28.037	-28.411	4.16	-18.7	Yes	boat	50.889	5.942	-58.128	1.46	1.55	1.56	1.55	1.55	1.45	0.03	25.07	40.69	32.2
3pgt	MES	A	216	1999	1999	2019	2.14	0.612	0.159	None	0.156	0.23	1	0.93	No	None	MES-216-A-3pgt.pdb	3pgt	A	216	MES	-25.723	-25.156	7.56	-15.297	Yes	boat	54.474	-6.652	-45.154	1.46	1.54	1.54	1.54	1.55	1.45	0.02	34.52	59.48	48.7
3pgt	MES	B	214	1999	1999	2019	2.14	0.612	0.159	None	0.156	0.12	1	0.95	No	None	MES-214-B-3pgt.pdb	3pgt	B	214	MES	-24.934	-22.82	21.24	-1.618	No	boat	60.86	-23.577	-31.345	1.46	1.54	1.54	1.54	1.54	1.45	0.02	17.42	48.59	30.2
3pgt	MES	B	215	1999	1999	2019	2.14	0.612	0.159	None	0.156	0.18	1	0.95	No	None	MES-215-B-3pgt.pdb	3pgt	B	215	MES	-25.756	-24.032	11.9	-10.955	Yes	boat	56.09	-12.342	-39.806	1.45	1.55	1.53	1.54	1.55	1.45	0.02	27.66	63.56	40.8
3pgv	HEPES	A	268	2010	2010	2011	2.39	0.7	0.211	0.167	0.169	0.15	1	0.98	Yes	None
3pgv	HEPES	B	269	2010	2010	2011	2.39	0.7	0.211	0.167	0.169	0.2	1	0.93	Yes	None	EPE-269-B-3pgv.pdb	3pgv	B	269	HEPES	31.73	24.326	6.2	-14.775	Yes	boat	-62.954	2.379	49.089	1.46	1.56	1.52	1.51	1.59	1.49	0.02	55.34	65.62	59.5
3pgv	HEPES	C	270	2010	2010	2011	2.39	0.7	0.211	0.167	0.169	0.18	1	0.96	Yes	None
3pgv	HEPES	D	271	2010	2010	2011	2.39	0.7	0.211	0.167	0.169	0.17	1	0.96	Yes	None
3pjp	MES	B	1447	2010	2010	2011	1.6	0.508	0.24	0.198	0.2	0.16	1	0.92	No	None	MES-1447-B-3pjp.pdb	3pjp	B	1447	MES	23.141	-27.625	2.48	-1.121	No	chair	48.599	-58.245	60.465	1.43	1.53	1.46	1.45	1.53	1.43	-0.01	29.35	53.35	38.5
3pl8	MES	A	901	2010	2011	2020	1.35	0.494	0.19	0.157	0.158	0.13	1	0.96	No	None	MES-901-A-3pl8.pdb	3pl8	A	901	MES	-33.612	12.171	9.86	6.259	No	chair	-50.592	26.178	-23.071	1.44	1.52	1.48	1.49	1.53	1.45	0	15.04	18.71	17
3po2	HEPES	D	222	2010	2011	2017	3.3	0.508	0.178	0.153	0.154	0.2	1	0.97	No	None	EPE-222-D-3po2.pdb	3po2	D	222	HEPES	28.788	-15.965	2.91	-0.166	No	chair	45.194	-32.783	32.383	1.48	1.52	1.45	1.45	1.52	1.47	-0.01	108.2	96.72	86
3po3	HEPES	A	1735	2010	2011	2017	3.3	0.433	0.189	0.161	0.162	0.22	1	0.97	No	None	EPE-1735-A-3po3.pdb	3po3	A	1735	HEPES	32.531	-17.651	4.7	1.616	No	chair	-30.35	35.604	-53.455	1.47	1.52	1.45	1.44	1.51	1.47	-0.02	118.78	95.24	105.1
3pr8	HEPES	B	230	2010	2010	2021	1.8	0.719	0.203	0.171	0.173	0.18	1	0.95	Yes	None	EPE-230-B-3pr8.pdb	3pr8	B	230	HEPES	30.511	-16.558	5.65	2.567	No	chair	42.412	-31.543	36.163	1.48	1.54	1.47	1.46	1.53	1.47	-0.01	40.4	46.89	43.6
3pyi	MES	B	170	2010	2011	2011	2.1	0.385	0.257	0.21	0.212	0.29	1	0.65	No	None	MES-170-B-3pyi.pdb	3pyi	B	170	MES	30.503	27.868	0.43	-22.429	Yes	boat	48.537	-53.22	1.178	1.43	1.53	1.46	1.45	1.52	1.42	-0.02	100.88	98.73	134.4
3q08	MES	A	2001	2010	2011	2017	3.05	0.518	0.221	0.178	0.18	0.23	1	0.94	No	None	MES-2001-A-3q08.pdb	3q08	A	2001	MES	-20.433	-22.988	26.97	4.111	No	boat	54.919	-24.249	-28.497	1.44	1.53	1.47	1.47	1.53	1.44	-0.01	47.2	53.5	51.1
3q08	MES	B	2001	2010	2011	2017	3.05	0.518	0.221	0.178	0.18	0.6	1	0.81	No	None	MES-2001-B-3q08.pdb	3q08	B	2001	MES	-19.394	-23.641	14.21	-8.648	No	boat	29.692	22.018	-53.316	1.45	1.56	1.49	1.5	1.56	1.46	0.01	52.33	57.78	55.6
3q08	MES	C	2001	2010	2011	2017	3.05	0.518	0.221	0.178	0.18	0.19	1	0.96	No	None	MES-2001-C-3q08.pdb	3q08	C	2001	MES	24.114	24.78	16.82	-6.039	No	boat	54.139	-37.404	-14.596	1.43	1.53	1.47	1.47	1.54	1.44	-0.01	49.54	53.6	51.6
3q08	MES	D	2001	2010	2011	2017	3.05	0.518	0.221	0.178	0.18	0.19	1	0.94	No	None	MES-2001-D-3q08.pdb	3q08	D	2001	MES	24.997	20.936	29.75	6.894	No	boat	54.592	-23.007	-33.122	1.44	1.54	1.47	1.46	1.53	1.44	-0.01	54.62	59.19	57
3q08	MES	E	2001	2010	2011	2017	3.05	0.518	0.221	0.178	0.18	0.19	1	0.96	No	None	MES-2001-E-3q08.pdb	3q08	E	2001	MES	24.245	25.253	24.16	1.3	No	boat	58.128	-34.122	-21.979	1.44	1.53	1.47	1.47	1.53	1.45	-0.01	47.44	50.62	48.7
3q08	MES	F	2001	2010	2011	2017	3.05	0.518	0.221	0.178	0.18	0.53	1	0.86	No	None	MES-2001-F-3q08.pdb	3q08	F	2001	MES	27.024	9.728	22.08	-0.774	No	boat	29.377	-5.529	-39.64	1.46	1.54	1.49	1.48	1.52	1.45	0	72.43	78.1	76.2
3q08	MES	G	2001	2010	2011	2017	3.05	0.518	0.221	0.178	0.18	0.28	1	0.9	No	None	MES-2001-G-3q08.pdb	3q08	G	2001	MES	-25.979	-29.131	2.53	-20.332	Yes	boat	48.221	7.649	-56.643	1.44	1.53	1.47	1.47	1.53	1.44	-0.01	60.32	66.07	63.2
3q08	MES	H	2001	2010	2011	2017	3.05	0.518	0.221	0.178	0.18	0.22	1	0.96	No	None	MES-2001-H-3q08.pdb	3q08	H	2001	MES	-23.49	-32.762	19.17	-3.693	No	boat	53.387	-6.96	-51.07	1.43	1.52	1.46	1.45	1.52	1.43	-0.02	49.33	53.43	51.6
3q08	MES	I	2001	2010	2011	2017	3.05	0.518	0.221	0.178	0.18	0.19	1	0.96	No	None	MES-2001-I-3q08.pdb	3q08	I	2001	MES	-24.866	-30.094	24.74	1.88	No	boat	59.806	-18.846	-40.117	1.43	1.53	1.47	1.46	1.52	1.44	-0.02	50.89	54.69	52.9
3q08	MES	J	2001	2010	2011	2017	3.05	0.518	0.221	0.178	0.18	0.14	1	0.96	No	None	MES-2001-J-3q08.pdb	3q08	J	2001	MES	22.653	28.127	25.07	2.213	No	boat	63.799	-39.554	-17.817	1.44	1.53	1.46	1.47	1.53	1.45	-0.01	54.4	58.51	56.7
3q08	MES	K	2001	2010	2011	2017	3.05	0.518	0.221	0.178	0.18	0.21	1	0.96	No	None	MES-2001-K-3q08.pdb	3q08	K	2001	MES	-25.997	-32.363	11.72	-11.133	Yes	boat	42.206	21.881	-67.71	1.42	1.53	1.46	1.45	1.53	1.44	-0.02	54.03	59.3	56.7
3q08	MES	L	2001	2010	2011	2017	3.05	0.518	0.221	0.178	0.18	0.19	1	0.97	No	None	MES-2001-L-3q08.pdb	3q08	L	2001	MES	27.55	30.032	16.06	-6.795	No	boat	61.538	-48.133	-10.46	1.43	1.53	1.46	1.46	1.53	1.44	-0.02	52.76	57.35	54.8
3q08	MES	M	2001	2010	2011	2017	3.05	0.518	0.221	0.178	0.18	0.63	1	0.84	No	None	MES-2001-M-3q08.pdb	3q08	M	2001	MES	-17.678	-30.564	10.55	-12.306	Yes	boat	37.652	6.448	-54.749	1.46	1.54	1.48	1.48	1.53	1.45	0	56.61	62.71	60.2
3q08	MES	No	2001	2010	2011	2017	3.05	0.518	0.221	0.178	0.18	0.3	1	0.89	No	None	MES-2001-N-3q08.pdb	3q08	N	2001	MES	25.348	24.997	21	-1.856	No	boat	57.354	-36.035	-19.892	1.44	1.54	1.48	1.47	1.53	1.44	-0.01	60.67	67.14	64.8
3q08	MES	O	2001	2010	2011	2017	3.05	0.518	0.221	0.178	0.18	0.24	1	0.94	No	None	MES-2001-O-3q08.pdb	3q08	O	2001	MES	22.768	24.967	30.11	7.25	No	boat	61.707	-29.296	-27.996	1.43	1.53	1.47	1.47	1.53	1.44	-0.01	64.31	68.95	66.7
3q08	MES	P	2001	2010	2011	2017	3.05	0.518	0.221	0.178	0.18	0.3	1	0.91	No	None	MES-2001-P-3q08.pdb	3q08	P	2001	MES	-28.024	-25.77	1.91	-20.951	Yes	boat	54.085	-0.33	-48.707	1.44	1.53	1.46	1.47	1.54	1.43	-0.01	76.92	82.36	80.2
3q08	MES	Q	2001	2010	2011	2017	3.05	0.518	0.221	0.178	0.18	0.58	1	0.84	No	None	MES-2001-Q-3q08.pdb	3q08	Q	2001	MES	-26.636	-28.97	6.65	-16.21	Yes	boat	46.318	12.634	-59.26	1.45	1.54	1.46	1.49	1.54	1.45	0	68.2	73.22	71.1
3q08	MES	R	2001	2010	2011	2017	3.05	0.518	0.221	0.178	0.18	0.21	1	0.92	No	None	MES-2001-R-3q08.pdb	3q08	R	2001	MES	-24.377	-30.949	10.07	-12.788	Yes	boat	38.135	21.072	-64.721	1.44	1.53	1.48	1.46	1.53	1.45	-0.01	65.84	68.92	67.3
3q08	MES	S	2001	2010	2011	2017	3.05	0.518	0.221	0.178	0.18	0.32	1	0.91	No	None	MES-2001-S-3q08.pdb	3q08	S	2001	MES	-23.318	-25.086	26.93	4.072	No	boat	59.501	-24.638	-32.025	1.44	1.53	1.47	1.47	1.53	1.44	-0.01	88.1	94.4	91.8
3q08	MES	T	2001	2010	2011	2017	3.05	0.518	0.221	0.178	0.18	0.53	1	0.91	No	None	MES-2001-T-3q08.pdb	3q08	T	2001	MES	26.693	20.498	21.56	-1.295	No	boat	26.869	35.531	-59.216	1.44	1.53	1.47	1.48	1.53	1.44	-0.01	80.68	85.34	83.7
3q46	HEPES	A	309	2010	2012	2014	0.99	0.322	0.123	0.11	0.111	0.09	0.5	0.96	No	None	EPE-309-A-3q46.pdb	3q46	A	309	HEPES	27.467	-24.086	3.07	-0.011	No	chair	-55.14	50.229	-49.318	1.55	1.49	1.51	1.44	1.48	1.49	0	10.39	9.92	11.7
3q5y	HEPES	B	250	2010	2011	2014	1.9	0.356	0.218	0.178	0.18	0.22	1	0.66	No	None	EPE-250-B-3q5y.pdb	3q5y	B	250	HEPES	-28.621	29.587	1.47	-1.613	No	chair	59.26	-60.856	59.885	1.47	1.52	1.45	1.45	1.52	1.47	-0.01	56.49	63.37	59
3q5y	HEPES	C	249	2010	2011	2014	1.9	0.356	0.218	0.178	0.18	0.17	1	0.84	No	None	EPE-249-C-3q5y.pdb	3q5y	C	249	HEPES	30.592	-28.545	1	-2.077	No	chair	-61.516	60.207	-57.639	1.47	1.53	1.45	1.45	1.53	1.48	-0.01	47.06	55.06	49.8
3q62	MES	A	173	2010	2011	2011	1.4	0.712	0.187	0.149	0.151	0.49	0.5	0.6	Yes	None	MES-173-A-3q62.pdb	3q62	A	173	MES	27.907	30.758	21.42	-1.441	No	boat	67.506	-46.031	-15.671	1.42	1.52	1.45	1.45	1.52	1.43	-0.03	28.21	34.38	31.2
3q62	MES	A	175	2010	2011	2011	1.4	0.712	0.187	0.149	0.151	0.3	1	0.66	Yes	None	MES-175-A-3q62.pdb	3q62	A	175	MES	-26.341	20.272	2.76	-0.843	No	chair	52.931	-48.963	40.876	1.42	1.52	1.45	1.45	1.52	1.42	-0.02	24.19	50.44	36.9
3q7i	MES	A	602	2011	2011	2017	1.54	0.58	0.171	0.145	0.146	0.15	0.7	0.85	Yes	None	MES-602-A-3q7i.pdb	3q7i	A	602	MES	26.048	-19.156	5.9	2.297	No	chair	46.068	-41.606	42.718	1.41	1.57	1.49	1.49	1.52	1.45	0.01	20.15	39.35	29.2
3q7i	MES	A	603	2011	2011	2017	1.54	0.58	0.171	0.145	0.146	0.1	0.9	0.96	Yes	None	MES-603-A-3q7i.pdb	3q7i	A	603	MES	34.412	4.121	7.72	-15.142	Yes	boat	-64.192	28.464	7.263	1.4	1.51	1.46	1.46	1.54	1.44	-0.02	18.51	38.74	29.7
3q88	MES	A	602	2011	2011	2020	1.7	0.566	0.174	0.146	0.148	0.23	0.6	0.8	Yes	None	MES-602-A-3q88.pdb	3q88	A	602	MES	26.934	-17.984	7.19	3.588	No	chair	44.301	-37.357	39.238	1.4	1.57	1.5	1.5	1.52	1.45	0.01	23.17	42.58	32
3q88	MES	A	603	2011	2011	2020	1.7	0.566	0.174	0.146	0.148	0.09	0.8	0.96	Yes	None	MES-603-A-3q88.pdb	3q88	A	603	MES	29.98	23.135	17.79	-5.064	No	boat	-66.46	23.293	32.581	1.42	1.51	1.45	1.45	1.54	1.44	-0.02	19.77	41.45	31.6
3qcm	MES	A	2051	2011	2011	2011	2.4	0.203	0.244	0.2	0.201	0.23	1	0.97	No	None	MES-2051-A-3qcm.pdb	3qcm	A	2051	MES	-26.363	27.876	0.77	-2.832	No	chair	52.001	-54.1	53.783	1.46	1.53	1.5	1.52	1.57	1.48	0.03	49.73	57.19	53.9
3qcm	MES	B	2051	2011	2011	2011	2.4	0.203	0.244	0.2	0.201	0.2	1	0.96	No	None	MES-2051-B-3qcm.pdb	3qcm	B	2051	MES	-26.708	27.867	1.22	-2.387	No	chair	51.79	-53.118	53.041	1.46	1.53	1.5	1.52	1.57	1.48	0.03	56.33	70.97	62.8
3qfy	HEPES	A	3001	2011	2011	2020	2.3	0.734	0.208	0.138	0.141	0.23	1	0.94	No	None	EPE-3001-A-3qfy.pdb	3qfy	A	3001	HEPES	27.179	-19.059	4.73	1.654	No	chair	-39.095	36.361	-41.729	1.48	1.53	1.47	1.47	1.53	1.49	0	50.38	56.2	53.7
3qfz	HEPES	A	3001	2011	2011	2020	2.39	0.662	0.208	0.141	0.144	0.34	1	0.91	No	None	EPE-3001-A-3qfz.pdb	3qfz	A	3001	HEPES	28.706	5.751	16.97	-4.005	No	boat	20.293	-2.685	-39.102	1.49	1.54	1.46	1.46	1.52	1.48	-0.01	69.85	74.23	72.1
3qhx	HEPES	A	390	2011	2011	2017	1.65	0.826	0.181	0.148	0.15	0.09	1	0.97	Yes	None	EPE-390-A-3qhx.pdb	3qhx	A	390	HEPES	-29.866	27.833	0.63	-2.445	No	chair	58.025	-57.746	58.414	1.48	1.51	1.49	1.47	1.54	1.53	0.01	11.14	34.37	15.9
3qqi	HEPES	A	3380	2011	2011	2020	1.65	0.485	0.234	0.199	0.201	0.15	1	0.89	No	None	EPE-3380-A-3qqi.pdb	3qqi	A	3380	HEPES	-27.198	32.686	1.91	-1.172	No	chair	51.986	-60.019	64.396	1.49	1.55	1.5	1.49	1.55	1.51	0.02	33.53	41.59	36.2
3qqi	HEPES	B	3380	2011	2011	2020	1.65	0.485	0.234	0.199	0.201	0.15	1	0.89	No	None	EPE-3380-B-3qqi.pdb	3qqi	B	3380	HEPES	-30.481	29.784	1.23	-1.847	No	chair	58.922	-59.235	59.932	1.5	1.53	1.49	1.51	1.55	1.51	0.02	30.1	39.66	33
3qz4	HEPES	A	338	2011	2011	2017	1.74	0.601	0.202	0.159	0.162	0.12	1	0.97	Yes	None	EPE-338-A-3qz4.pdb	3qz4	A	338	HEPES	28.929	-29.527	0.88	-2.202	No	chair	59.153	-60.35	59.767	1.48	1.54	1.46	1.46	1.54	1.48	0	14.03	35.61	25.7
3qz4	HEPES	B	337	2011	2011	2017	1.74	0.601	0.202	0.159	0.162	0.13	1	0.95	Yes	None	EPE-337-B-3qz4.pdb	3qz4	B	337	HEPES	29.37	-26.512	1.22	-1.857	No	chair	55.844	-55.432	54.889	1.48	1.54	1.48	1.45	1.54	1.49	0	20.27	37.39	27.1
3r0g	HEPES	B	3380	2011	2011	2018	2.2	0.036	0.316	0.239	0.243	0.39	1	0.6	No	None	EPE-3380-B-3r0g.pdb	3r0g	B	3380	HEPES	32.052	-15.652	5.79	2.713	No	chair	50.817	-34.416	31.403	1.47	1.52	1.45	1.46	1.53	1.48	-0.01	61.1	71.57	64.9
3r5l	MES	A	201	2011	2012	2017	1.55	0.444	0.211	0.18	0.182	0.12	1	0.9	No	None	MES-201-A-3r5l.pdb	3r5l	A	201	MES	31.213	2.611	9.4	-13.463	Yes	boat	0.099	-9.508	-18.179	1.43	1.54	1.45	1.45	1.52	1.42	-0.02	23.61	52.72	33.4
3r60	HEPES	A	301	2011	2012	2013	1.8	0.039	0.285	0.239	0.242	0.18	1	0.91	No	None	EPE-301-A-3r60.pdb	3r60	A	301	HEPES	-34.704	6.05	8.5	5.424	No	chair	11.999	-11.332	38.206	1.48	1.55	1.47	1.45	1.51	1.46	-0.01	19.07	54.23	38.2
3r60	HEPES	B	302	2011	2012	2013	1.8	0.039	0.285	0.239	0.242	0.2	1	0.91	No	None	EPE-302-B-3r60.pdb	3r60	B	302	HEPES	30.728	-5.319	17.81	14.734	Yes	chair	18.965	-2.325	19.663	1.47	1.55	1.48	1.45	1.52	1.46	-0.01	19.2	42.75	31.4
3r61	HEPES	A	302	2011	2012	2019	1.9	0.207	0.258	0.214	0.216	0.23	0.7	0.81	No	None	EPE-302-A-3r61.pdb	3r61	A	302	HEPES	-32.089	8.842	11.29	8.214	No	chair	21.433	-12.819	30.492	1.48	1.54	1.47	1.46	1.52	1.47	0	25.81	58.45	51.5
3r61	HEPES	B	301	2011	2012	2019	1.9	0.207	0.258	0.214	0.216	0.23	0.6	0.83	No	None	EPE-301-B-3r61.pdb	3r61	B	301	HEPES	-34.894	1.352	9.33	6.247	No	chair	4.103	-1.183	32.097	1.49	1.55	1.48	1.45	1.51	1.47	0	24.7	53.05	43.2
3r7a	HEPES	A	301	2011	2011	2011	1.85	0.498	0.204	0.162	0.164	0.09	1	0.98	Yes	None	EPE-301-A-3r7a.pdb	3r7a	A	301	HEPES	29.272	-24.853	1.69	-1.385	No	chair	53.125	-52.832	53.062	1.49	1.53	1.46	1.46	1.53	1.49	0	19.53	39.63	26.8
3r7a	HEPES	B	301	2011	2011	2011	1.85	0.498	0.204	0.162	0.164	0.08	1	0.98	Yes	None	EPE-301-B-3r7a.pdb	3r7a	B	301	HEPES	29.254	-25.082	2.42	-0.66	No	chair	51.961	-50.75	53.151	1.48	1.52	1.47	1.46	1.52	1.48	0	18.79	35.49	25.2
3raq	HEPES	D	1	2011	2011	2013	2.25	0.311	0.235	0.194	0.196	0.12	1	0.97	No	None	EPE-1-D-3raq.pdb	3raq	D	1	HEPES	22.418	27.338	9.86	-11.122	Yes	boat	49.731	-61.289	16.155	1.47	1.52	1.45	1.45	1.52	1.47	-0.02	35.68	45.2	37.9
3raq	HEPES	H	1001	2011	2011	2013	2.25	0.311	0.235	0.194	0.196	0.15	1	0.93	No	None	EPE-1001-H-3raq.pdb	3raq	H	1001	HEPES	23.183	26.634	9.25	-11.73	Yes	boat	48.456	-59.03	13.934	1.48	1.53	1.45	1.45	1.52	1.47	-0.02	41.91	49.38	44.2
3rb3	HEPES	A	342	2011	2011	2017	2.8	0.189	0.264	0.217	0.22	0.3	1	0.91	No	None	EPE-342-A-3rb3.pdb	3rb3	A	342	HEPES	-31.767	12.701	5.54	2.459	No	chair	-45.712	26.963	-25.861	1.47	1.53	1.46	1.46	1.53	1.48	-0.01	87.35	95.52	90.9
3rb6	HEPES	A	342	2011	2011	2013	2.7	0.169	0.247	0.203	0.205	0.19	1	0.96	No	None	EPE-342-A-3rb6.pdb	3rb6	A	342	HEPES	-31.113	-15.526	16.72	-4.256	No	boat	-39.806	20.691	33.23	1.5	1.52	1.48	1.49	1.6	1.57	0.03	52.91	64.81	57.5
3rbd	HEPES	D	1	2011	2011	2013	2.5	0.177	0.238	0.204	0.206	0.19	1	0.96	No	None	EPE-1-D-3rbd.pdb	3rbd	D	1	HEPES	-25.8	15.37	4.78	1.697	No	chair	-37.415	30.196	-34.438	1.48	1.52	1.45	1.46	1.53	1.48	-0.01	48.18	61.46	51.7
3rd5	HEPES	A	300	2011	2011	2015	1.5	0.855	0.15	0.133	0.134	0.18	0.8	0.91	Yes	None	EPE-300-A-3rd5.pdb	3rd5	A	300	HEPES	30.111	-26.372	2	-1.076	No	chair	-53.268	54.212	-57.158	1.48	1.54	1.47	1.47	1.51	1.47	0	17.38	37.13	28.9
3rf7	HEPES	A	359	2011	2011	2017	2.12	0.64	0.197	0.182	0.183	0.11	1	0.96	Yes	None	EPE-359-A-3rf7.pdb	3rf7	A	359	HEPES	16.68	-27.159	3.6	0.516	No	chair	-31.97	41.66	-56.089	1.47	1.52	1.45	1.45	1.52	1.46	-0.02	40.81	57.08	47.7
3rmz	MES	F	389	2011	2011	2011	1.72	0.783	0.181	0.138	0.141	0.15	0.6	0.93	No	None	MES-389-F-3rmz.pdb	3rmz	F	389	MES	-34.927	27.036	4.24	0.632	No	chair	63.606	-65.855	52.939	1.43	1.51	1.45	1.45	1.51	1.44	-0.02	14.7	38.93	31.1
3rn0	MES	F	389	2011	2011	2011	1.91	0.458	0.23	0.173	0.176	0.17	0.5	0.9	No	None	MES-389-F-3rn0.pdb	3rn0	F	389	MES	-30.283	-33.021	19.07	-3.789	No	boat	46.464	25.554	-78.437	1.44	1.52	1.44	1.45	1.49	1.42	-0.03	20.32	37.58	32.4
3rqt	HEPES	A	474	2011	2011	2017	1.5	0.775	0.17	0.141	0.143	0.14	1	0.93	Yes	None	EPE-474-A-3rqt.pdb	3rqt	A	474	HEPES	-31.463	26.919	1.65	-1.427	No	chair	-59.629	53.87	-53.334	1.49	1.51	1.45	1.47	1.52	1.46	-0.01	17.81	29.88	22.9
3rqt	HEPES	A	475	2011	2011	2017	1.5	0.775	0.17	0.141	0.143	0.17	0.8	0.72	Yes	None	EPE-475-A-3rqt.pdb	3rqt	A	475	HEPES	28.653	-29.052	1.26	-1.821	No	chair	-57.604	59.068	-59.759	1.47	1.52	1.45	1.45	1.52	1.47	-0.02	24.21	40.49	30.5
3rqu	MES	A	323	2011	2012	2012	3.09	0.125	0.24	0.209	0.211	0.15	1	0.81	No	None	MES-323-A-3rqu.pdb	3rqu	A	323	MES	28.886	29.327	4.07	-18.792	Yes	boat	49.444	-58.91	7.989	1.43	1.53	1.46	1.46	1.53	1.43	-0.02	110.3	180.11	141.1
3rqu	MES	B	323	2011	2012	2012	3.09	0.125	0.24	0.209	0.211	0.1	1	0.93	No	None	MES-323-B-3rqu.pdb	3rqu	B	323	MES	29.79	28.532	1.29	-21.566	Yes	boat	50.148	-54.097	1.903	1.43	1.53	1.46	1.46	1.52	1.43	-0.02	118.24	175.09	140.8
3rqu	MES	C	323	2011	2012	2012	3.09	0.125	0.24	0.209	0.211	0.16	1	0.81	No	None	MES-323-C-3rqu.pdb	3rqu	C	323	MES	28.636	26.448	16.89	-5.968	No	boat	57.078	-39.91	-16.945	1.43	1.53	1.46	1.46	1.53	1.43	-0.02	107.56	200.7	154.2
3rqu	MES	D	323	2011	2012	2012	3.09	0.125	0.24	0.209	0.211	0.12	1	0.88	No	None	MES-323-D-3rqu.pdb	3rqu	D	323	MES	28.419	27.63	9.52	-13.341	Yes	boat	-48.284	-12.918	59.154	1.43	1.53	1.46	1.46	1.53	1.43	-0.02	112.35	177.62	146.8
3rqu	MES	G	323	2011	2012	2012	3.09	0.125	0.24	0.209	0.211	0.12	1	0.91	No	None	MES-323-G-3rqu.pdb	3rqu	G	323	MES	28.146	26.827	1.78	-21.077	Yes	boat	-54.867	-0.706	50.696	1.43	1.53	1.46	1.46	1.53	1.43	-0.02	113.94	180.52	146.9
3rqu	MES	G	324	2011	2012	2012	3.09	0.125	0.24	0.209	0.211	0.13	1	0.85	No	None	MES-324-G-3rqu.pdb	3rqu	G	324	MES	29.277	27.883	5.81	-17.047	Yes	boat	52.692	-50.015	-3.916	1.43	1.53	1.46	1.46	1.53	1.43	-0.02	110.68	181.03	144.8
3rqu	MES	I	323	2011	2012	2012	3.09	0.125	0.24	0.209	0.211	0.13	1	0.91	No	None	MES-323-I-3rqu.pdb	3rqu	I	323	MES	29.282	27.251	0.65	-22.204	Yes	boat	-55.959	-1.585	52.47	1.43	1.53	1.46	1.46	1.53	1.43	-0.02	118.13	175.27	141.2
3rqw	MES	A	324	2011	2012	2012	2.91	0.103	0.231	0.206	0.207	0.14	1	0.84	No	None	MES-324-A-3rqw.pdb	3rqw	A	324	MES	29.944	28.221	4.61	-18.245	Yes	boat	52.09	-51.273	-2.858	1.43	1.53	1.46	1.46	1.52	1.43	-0.02	110.49	91.42	144.6
3rqw	MES	B	324	2011	2012	2012	2.91	0.103	0.231	0.206	0.207	0.09	1	0.94	No	None	MES-324-B-3rqw.pdb	3rqw	B	324	MES	29.439	27.693	0.98	-21.883	Yes	boat	48.41	-53.016	2.15	1.43	1.53	1.46	1.46	1.53	1.43	-0.02	120.76	175.4	140.7
3rqw	MES	D	324	2011	2012	2012	2.91	0.103	0.231	0.206	0.207	0.17	1	0.86	No	None	MES-324-D-3rqw.pdb	3rqw	D	324	MES	22.892	-24.67	3.49	-0.117	No	chair	49.55	-55.846	54.073	1.44	1.53	1.45	1.45	1.53	1.44	-0.01	107.07	169.57	137.8
3rqw	MES	D	325	2011	2012	2012	2.91	0.103	0.231	0.206	0.207	0.15	1	0.86	No	None	MES-325-D-3rqw.pdb	3rqw	D	325	MES	21.998	-26.521	4.39	0.782	No	chair	44.528	-56.786	60.635	1.43	1.53	1.46	1.45	1.53	1.43	-0.01	106.02	85.15	134.5
3rqw	MES	E	324	2011	2012	2012	2.91	0.103	0.231	0.206	0.207	0.09	1	0.9	No	None	MES-324-E-3rqw.pdb	3rqw	E	324	MES	29.346	28.169	2.63	-20.224	Yes	boat	47.87	-55.368	4.871	1.43	1.53	1.46	1.46	1.52	1.43	-0.02	123.75	178.67	146.3
3rqw	MES	F	324	2011	2012	2012	2.91	0.103	0.231	0.206	0.207	0.19	1	0.86	No	None	MES-324-F-3rqw.pdb	3rqw	F	324	MES	28.707	27.377	1.42	-21.436	Yes	boat	48.602	-52.321	1.329	1.43	1.53	1.46	1.46	1.53	1.43	-0.02	106.03	185.59	145.3
3rqw	MES	G	324	2011	2012	2012	2.91	0.103	0.231	0.206	0.207	0.14	1	0.89	No	None	MES-324-G-3rqw.pdb	3rqw	G	324	MES	18.67	-27.771	2.82	-0.784	No	chair	43.684	-60.267	63.005	1.44	1.53	1.45	1.45	1.53	1.43	-0.01	100.52	99.55	124.2
3rqw	MES	I	324	2011	2012	2012	2.91	0.103	0.231	0.206	0.207	0.17	1	0.87	No	None	MES-324-I-3rqw.pdb	3rqw	I	324	MES	28.431	26.538	12.57	-10.292	Yes	boat	54.93	-42.759	-12.157	1.43	1.53	1.46	1.46	1.53	1.43	-0.02	109.33	177.98	142.8
3rqw	MES	J	324	2011	2012	2012	2.91	0.103	0.231	0.206	0.207	0.13	1	0.87	No	None	MES-324-J-3rqw.pdb	3rqw	J	324	MES	29.06	29.814	6.15	-16.71	Yes	boat	48.169	-60.52	10.704	1.43	1.53	1.46	1.46	1.52	1.43	-0.02	139.95	184.39	158.7
3rz4	HEPES	A	3380	2011	2011	2018	1.8	0.345	0.223	0.208	None	0.41	1	0.66	No	None	EPE-3380-A-3rz4.pdb	3rz4	A	3380	HEPES	24.717	13.672	11.03	-9.952	No	boat	-1.625	34.298	-20.282	1.44	1.53	1.44	1.44	1.52	1.44	-0.04	97.88	99.01	98.6
3s4o	HEPES	A	164	2011	2011	2017	2.3	0.286	0.248	0.207	0.209	0.61	0.3	0.49	Yes	None	EPE-164-A-3s4o.pdb	3s4o	A	164	HEPES	-28.539	-27.293	18.06	-2.922	No	boat	17.539	-66.267	44.447	1.47	1.52	1.45	1.45	1.52	1.47	-0.02	32.51	36.48	34.6
3s4t	HEPES	A	400	2011	2011	2018	1.9	0.721	0.207	0.175	0.177	0.32	0.8	0.58	Yes	None	EPE-400-A-3s4t.pdb	3s4t	A	400	HEPES	-29.551	-16.285	14	-6.983	No	boat	-27.236	-27.093	42.169	1.47	1.52	1.46	1.46	1.54	1.48	-0.01	47.05	57.14	53.6
3s4t	HEPES	B	400	2011	2011	2018	1.9	0.721	0.207	0.175	0.177	0.3	0.6	0.61	Yes	None	EPE-400-B-3s4t.pdb	3s4t	B	400	HEPES	-27.544	-18.433	19.69	-1.292	No	boat	11.643	-49.739	27.388	1.48	1.53	1.45	1.46	1.53	1.48	-0.02	36.56	45.58	42.5
3s4t	HEPES	D	400	2011	2011	2018	1.9	0.721	0.207	0.175	0.177	0.29	0.8	0.57	Yes	None	EPE-400-D-3s4t.pdb	3s4t	D	400	HEPES	28.756	16.37	15.63	-5.35	No	boat	-3.284	43.919	-26.78	1.48	1.53	1.46	1.45	1.52	1.47	-0.02	66.76	72.96	70.6
3s4t	HEPES	F	349	2011	2011	2018	1.9	0.721	0.207	0.175	0.177	0.28	0.5	0.74	Yes	None	EPE-349-F-3s4t.pdb	3s4t	F	349	HEPES	-28.767	-25.132	8.16	-12.815	Yes	boat	-52.729	44.694	10.415	1.48	1.52	1.45	1.45	1.53	1.48	-0.02	30.92	35.19	33.6
3s4t	HEPES	F	400	2011	2011	2018	1.9	0.721	0.207	0.175	0.177	0.27	0.8	0.67	Yes	None	EPE-400-F-3s4t.pdb	3s4t	F	400	HEPES	30.235	21.091	10.97	-10.014	Yes	boat	-52.516	-4.206	47.129	1.47	1.52	1.45	1.46	1.53	1.49	-0.02	52.07	59.9	56.2
3s4t	HEPES	G	349	2011	2011	2018	1.9	0.721	0.207	0.175	0.177	0.28	0.5	0.59	Yes	None	EPE-349-G-3s4t.pdb	3s4t	G	349	HEPES	28.981	26.563	6.25	-14.728	Yes	boat	45.871	-56.078	6.174	1.47	1.52	1.44	1.45	1.52	1.47	-0.02	40.11	49.33	43.8
3s4t	HEPES	G	400	2011	2011	2018	1.9	0.721	0.207	0.175	0.177	0.28	0.8	0.66	Yes	None	EPE-400-G-3s4t.pdb	3s4t	G	400	HEPES	24.191	19.687	22.31	1.301	No	boat	27.898	29.818	-54.94	1.48	1.53	1.45	1.44	1.53	1.47	-0.02	44.89	50.74	48.5
3s64	HEPES	A	101	2011	2012	2012	2.3	0.041	0.252	0.225	0.226	0.4	1	0.49	No	None	EPE-101-A-3s64.pdb	3s64	A	101	HEPES	25.577	21.95	20.54	-0.443	No	boat	26.776	30.332	-54.47	1.43	1.5	1.43	1.44	1.51	1.43	-0.05	36.99	75.66	52.9
3sap	MES	A	264	2011	2012	2017	1.75	0.554	0.229	0.182	0.182	0.31	1	0.61	No	None
3sbf	HEPES	A	403	2011	2012	2012	1.5	0.689	0.207	0.18	0.181	0.13	1	0.82	No	None	EPE-403-A-3sbf.pdb	3sbf	A	403	HEPES	32.992	-14.75	6.11	3.032	No	chair	51.076	-32.303	28.738	1.47	1.52	1.46	1.46	1.52	1.46	-0.01	27.45	60.21	37.4
3sbf	HEPES	C	403	2011	2012	2012	1.5	0.689	0.207	0.18	0.181	0.17	1	0.83	No	None	EPE-403-C-3sbf.pdb	3sbf	C	403	HEPES	-28.239	-20.234	18.43	-2.553	No	boat	43.056	13.525	-50.988	1.47	1.53	1.45	1.46	1.53	1.48	-0.02	27.2	53.37	38.5
3sbh	MES	A	267	2011	2012	2017	1.65	0.453	0.228	0.172	0.178	0.21	1	0.75	No	None
3sc7	HEPES	X	520	2011	2012	2020	1.5	0.471	0.211	0.189	0.191	0.18	1	0.92	No	None	EPE-520-X-3sc7.pdb	3sc7	X	520	HEPES	-29.947	20.591	2.55	-0.528	No	chair	-50.004	42.912	-43.642	1.47	1.52	1.46	1.46	1.53	1.48	-0.01	22.74	28.55	26.6
3scn	MES	A	1005	2011	2012	2012	2.2	0.599	0.24	0.195	0.198	0.18	1	0.89	No	None	MES-1005-A-3scn.pdb	3scn	A	1005	MES	-19.783	-27.422	18.94	-3.921	No	boat	48.486	-10.094	-41.059	1.44	1.54	1.47	1.47	1.53	1.44	-0.01	36.63	45.16	41.5
3scn	MES	B	1006	2011	2012	2012	2.2	0.599	0.24	0.195	0.198	0.13	1	0.94	No	None	MES-1006-B-3scn.pdb	3scn	B	1006	MES	-27.749	-18.036	5.15	-17.708	Yes	boat	-35.079	32.175	11.986	1.44	1.54	1.47	1.47	1.53	1.44	-0.01	23.15	36.1	31.1
3sco	MES	A	1005	2011	2012	2020	1.95	0.692	0.207	0.172	0.174	0.16	1	0.93	No	None	MES-1005-A-3sco.pdb	3sco	A	1005	MES	30.173	-10.521	8.62	5.017	No	chair	37.617	-21.061	23.832	1.44	1.54	1.48	1.48	1.53	1.43	0	29.31	36.8	33.5
3sco	MES	B	1006	2011	2012	2020	1.95	0.692	0.207	0.172	0.174	0.13	1	0.96	No	None	MES-1006-B-3sco.pdb	3sco	B	1006	MES	29.231	-8.655	11.63	8.032	No	chair	29.094	-14.269	22.671	1.44	1.54	1.48	1.48	1.53	1.43	0	22.72	28.37	25.5
3scp	MES	A	1005	2011	2012	2012	2.1	0.75	0.212	0.174	0.176	0.19	1	0.9	No	None	MES-1005-A-3scp.pdb	3scp	A	1005	MES	30.603	2.027	9.54	-13.317	Yes	boat	28.033	4.659	-4.165	1.43	1.54	1.48	1.48	1.53	1.43	-0.01	32.49	42.07	38
3scp	MES	B	1006	2011	2012	2012	2.1	0.75	0.212	0.174	0.176	0.13	1	0.94	No	None	MES-1006-B-3scp.pdb	3scp	B	1006	MES	29.948	-0.253	12.24	8.634	No	chair	21.609	3.842	4.766	1.43	1.54	1.48	1.48	1.53	1.43	0	24.29	35.58	30.8
3scq	MES	A	1005	2011	2012	2020	2.1	0.789	0.206	0.175	0.177	0.2	1	0.9	No	None	MES-1005-A-3scq.pdb	3scq	A	1005	MES	30.134	-12.7	9.6	5.995	No	chair	37.436	-24.776	29.942	1.44	1.54	1.48	1.48	1.53	1.43	0	29.47	33.1	30.4
3scq	MES	B	1006	2011	2012	2020	2.1	0.789	0.206	0.175	0.177	0.13	1	0.95	No	None	MES-1006-B-3scq.pdb	3scq	B	1006	MES	-24.14	-20.115	15.03	-7.83	No	boat	-45.228	29.763	18.122	1.44	1.53	1.47	1.47	1.53	1.44	-0.01	18.68	22.54	20.2
3scr	MES	A	1005	2011	2012	2012	1.8	0.76	0.208	0.177	0.178	0.18	1	0.91	No	None	MES-1005-A-3scr.pdb	3scr	A	1005	MES	30.409	-5.562	9.71	6.11	No	chair	31.48	-9.693	14.02	1.44	1.54	1.48	1.48	1.54	1.43	0	19.82	27.69	24
3scr	MES	B	1006	2011	2012	2012	1.8	0.76	0.208	0.177	0.178	0.13	1	0.94	No	None	MES-1006-B-3scr.pdb	3scr	B	1006	MES	-29.779	2.902	16.15	12.546	Yes	chair	13.352	2.988	14.33	1.44	1.54	1.48	1.48	1.53	1.43	0	18.67	25.36	22.9
3scs	MES	A	1005	2011	2012	2020	1.85	0.731	0.205	0.174	0.175	0.14	1	0.94	No	None	MES-1005-A-3scs.pdb	3scs	A	1005	MES	28.962	-5.145	10.56	6.959	No	chair	40.596	-14.315	7.591	1.44	1.54	1.48	1.49	1.54	1.43	0.01	16.35	22.71	20.2
3scs	MES	B	1006	2011	2012	2020	1.85	0.731	0.205	0.174	0.175	0.11	1	0.95	No	None	MES-1006-B-3scs.pdb	3scs	B	1006	MES	29.705	-7.901	8.37	4.768	No	chair	36.12	-16.165	17.429	1.45	1.54	1.49	1.48	1.53	1.44	0	12.07	16.3	13.9
3sct	MES	A	1005	2011	2012	2020	1.6	0.681	0.208	0.19	0.191	0.18	1	0.9	No	None	MES-1005-A-3sct.pdb	3sct	A	1005	MES	30.904	-6.392	9.88	6.274	No	chair	40.859	-15.452	11.83	1.43	1.53	1.47	1.48	1.54	1.43	0	19.98	26.66	24.5
3sct	MES	B	1006	2011	2012	2020	1.6	0.681	0.208	0.19	0.191	0.13	1	0.93	No	None	MES-1006-B-3sct.pdb	3sct	B	1006	MES	31.394	-6.857	9.47	5.864	No	chair	39.861	-15.574	13.664	1.43	1.54	1.48	1.48	1.54	1.43	0	19.33	25.32	23.2
3scu	MES	A	1005	2011	2012	2020	1.58	0.754	0.192	0.173	0.174	0.14	1	0.93	No	None	MES-1005-A-3scu.pdb	3scu	A	1005	MES	31.444	-8.627	9.36	5.757	No	chair	39.501	-18.175	18.564	1.43	1.54	1.48	1.48	1.54	1.43	0	15.36	22.7	20.2
3scu	MES	B	1006	2011	2012	2020	1.58	0.754	0.192	0.173	0.174	0.1	1	0.95	No	None	MES-1006-B-3scu.pdb	3scu	B	1006	MES	31.081	-7.497	9.08	5.479	No	chair	37.379	-15.617	16.421	1.44	1.54	1.48	1.47	1.53	1.43	0	14.22	19.08	17.8
3scv	MES	A	1005	2011	2012	2020	2.11	0.769	0.206	0.173	0.174	0.18	1	0.92	No	None	MES-1005-A-3scv.pdb	3scv	A	1005	MES	30.157	-15.459	7.47	3.866	No	chair	45.992	-33.345	32.898	1.43	1.53	1.47	1.48	1.53	1.43	0	24.94	29.19	27.5
3scv	MES	B	1006	2011	2012	2020	2.11	0.769	0.206	0.173	0.174	0.17	1	0.91	No	None	MES-1006-B-3scv.pdb	3scv	B	1006	MES	30.095	-10.389	8.24	4.634	No	chair	39.627	-21.98	22.447	1.43	1.54	1.48	1.48	1.53	1.43	0	25.5	30.82	29
3scw	MES	A	1005	2011	2012	2020	1.9	0.742	0.198	0.169	0.17	0.19	1	0.91	No	None	MES-1005-A-3scw.pdb	3scw	A	1005	MES	31.376	-12.153	8.91	5.311	No	chair	41.186	-24.904	26.828	1.43	1.54	1.47	1.48	1.53	1.43	0	23.02	29.46	26.9
3scw	MES	B	1006	2011	2012	2020	1.9	0.742	0.198	0.169	0.17	0.16	1	0.93	No	None	MES-1006-B-3scw.pdb	3scw	B	1006	MES	30.194	-7.802	14.47	10.865	Yes	chair	26.098	-10.706	22.205	1.43	1.54	1.48	1.48	1.53	1.43	0	22.61	27.42	25.5
3sd0	HEPES	A	401	2011	2011	2011	2.7	0.222	0.254	0.179	0.179	0.3	1	0.87	No	None	EPE-401-A-3sd0.pdb	3sd0	A	401	HEPES	-29.65	-4.391	9.38	-11.599	Yes	boat	54.018	-16.164	-12.862	1.48	1.53	1.46	1.48	1.54	1.49	-0.01	77.48	80.78	79.2
3sd0	HEPES	B	401	2011	2011	2011	2.7	0.222	0.254	0.179	0.179	0.26	1	0.85	No	None	EPE-401-B-3sd0.pdb	3sd0	B	401	HEPES	28.657	15.325	14.61	-6.37	No	boat	-2.354	39.618	-23.469	1.49	1.56	1.47	1.45	1.55	1.48	0	73.82	84.93	81.2
3sdi	MES	K	303	2011	2012	2017	2.65	0.251	0.253	0.219	0.219	0.18	1	0.96	No	None	MES-303-K-3sdi.pdb	3sdi	K	303	MES	-28.453	29.261	0.79	-2.816	No	chair	-57.769	56.935	-57.431	1.42	1.53	1.47	1.48	1.53	1.43	-0.01	55.9	58.63	57.6
3sdi	MES	Yes	303	2011	2012	2017	2.65	0.251	0.253	0.219	0.219	0.14	1	0.97	No	None	MES-303-Y-3sdi.pdb	3sdi	Y	303	MES	29.127	-30.031	1.87	-1.733	No	chair	-55.31	56.899	-58.993	1.44	1.53	1.48	1.47	1.53	1.43	0	57.75	64.63	61.6
3sdk	MES	K	303	2011	2012	2017	2.7	0.22	0.259	0.223	0.224	0.19	1	0.96	No	None	MES-303-K-3sdk.pdb	3sdk	K	303	MES	-27.318	29.995	0.53	-3.076	No	chair	-57.686	60.952	-60.596	1.43	1.53	1.47	1.48	1.53	1.44	0	62.86	69.63	66.6
3sdk	MES	Yes	302	2011	2012	2017	2.7	0.22	0.259	0.223	0.224	0.16	1	0.97	No	None	MES-302-Y-3sdk.pdb	3sdk	Y	302	MES	-27.746	29.758	1.22	-2.384	No	chair	-56.833	60.897	-61.169	1.43	1.53	1.48	1.48	1.53	1.44	0	66.77	71.93	69.8
3se6	MES	A	1083	2011	2011	2020	3.08	0.099	0.277	0.212	0.216	0.22	1	0.91	No	None	MES-1083-A-3se6.pdb	3se6	A	1083	MES	28.585	27.234	20.81	-2.045	No	boat	60.309	-38.89	-20.32	1.43	1.52	1.46	1.46	1.52	1.42	-0.02	46.43	96.56	71.1
3se6	MES	B	1084	2011	2011	2020	3.08	0.099	0.277	0.212	0.216	0.27	1	0.88	No	None	MES-1084-B-3se6.pdb	3se6	B	1084	MES	26.911	26.618	27.52	4.662	No	boat	63.868	-34.562	-26.081	1.44	1.53	1.46	1.45	1.53	1.43	-0.02	100.6	88.82	75
3shj	MES	K	1	2011	2011	2012	2.8	0.185	0.266	0.238	0.238	0.16	1	0.97	No	None	MES-1-K-3shj.pdb	3shj	K	1	MES	-32.845	24.533	5.96	2.357	No	chair	57.986	-52.632	46.726	1.53	1.57	1.54	1.48	1.59	1.28	0.02	62.18	77.54	70
3shj	MES	Yes	1	2011	2011	2012	2.8	0.185	0.266	0.238	0.238	0.18	1	0.96	No	None	MES-1-Y-3shj.pdb	3shj	Y	1	MES	28.743	-26.682	4.88	1.278	No	chair	53.268	-52.045	51.314	1.52	1.58	1.54	1.49	1.59	1.27	0.01	63.68	76.3	70.1
3sjl	MES	F	387	2011	2012	2012	1.63	0.746	0.18	0.142	0.144	0.12	1	0.97	No	None	MES-387-F-3sjl.pdb	3sjl	F	387	MES	-29.5	-17.842	3.81	-19.047	Yes	boat	58.05	-11.797	-32.606	1.45	1.52	1.45	1.47	1.54	1.45	-0.01	23.33	45.13	37.1
3sl3	HEPES	C	4	2011	2011	2017	2.1	0.068	0.252	0.205	0.207	0.27	1	0.93	No	None	EPE-4-C-3sl3.pdb	3sl3	C	4	HEPES	28.551	16.29	20.07	-0.909	No	boat	-8.324	45.774	-22.945	1.47	1.53	1.46	1.45	1.52	1.46	-0.02	37.46	78.43	59.6
3sl4	HEPES	B	6	2011	2011	2017	1.9	0.157	0.227	0.194	0.196	0.28	1	0.89	No	None	EPE-6-B-3sl4.pdb	3sl4	B	6	HEPES	25.006	26.282	9.7	-11.278	Yes	boat	-54.41	6.965	46.906	1.48	1.53	1.45	1.45	1.53	1.48	-0.02	43.46	62.14	54.2
3sl4	HEPES	C	7	2011	2011	2017	1.9	0.157	0.227	0.194	0.196	0.23	1	0.92	No	None	EPE-7-C-3sl4.pdb	3sl4	C	7	HEPES	28.092	-23.359	0.57	-2.514	No	chair	-54.6	51.281	-46.13	1.47	1.52	1.45	1.45	1.53	1.48	-0.01	34.96	71.94	52.9
3sl5	HEPES	C	5	2011	2011	2017	2.65	0.138	0.242	0.171	0.175	0.25	1	0.98	No	None	EPE-5-C-3sl5.pdb	3sl5	C	5	HEPES	-28.723	20.492	2.71	-0.367	No	chair	-48.187	42.064	-43.277	1.47	1.53	1.45	1.45	1.53	1.48	-0.01	26.11	53.05	36.7
3sl6	HEPES	C	2	2011	2011	2011	2.44	0.236	0.256	0.198	0.201	0.26	1	0.93	No	None	EPE-2-C-3sl6.pdb	3sl6	C	2	HEPES	-27.334	-25.818	10.83	-10.151	Yes	boat	-56.454	44.198	11.421	1.48	1.53	1.45	1.45	1.53	1.48	-0.02	47.33	83.89	70.1
3slb	HEPES	D	269	2011	2011	2011	2	0.667	0.23	0.174	0.177	0.2	1	0.65	Yes	None	EPE-269-D-3slb.pdb	3slb	D	269	HEPES	-31.977	-9.227	5.86	-15.122	Yes	boat	-22.092	-18.039	17.365	1.46	1.52	1.49	1.49	1.52	1.46	-0.01	80.48	84.38	82.1
3sne	MES	A	2308	2011	2011	2012	2.6	0.322	0.241	0.188	0.191	0.2	0.7	0.94	No	None	MES-2308-A-3sne.pdb	3sne	A	2308	MES	-29.911	29.858	1.79	-1.817	No	chair	56.378	-59.676	57.769	1.44	1.53	1.47	1.46	1.53	1.43	-0.01	53.59	59.69	56.4
3sp8	MES	A	1201	2011	2012	2012	1.86	0.463	0.217	0.187	0.188	0.1	1	0.99	No	None	MES-1201-A-3sp8.pdb	3sp8	A	1201	MES	29.809	-20.641	7.9	4.299	No	chair	-42.407	36.52	-42.269	1.43	1.53	1.47	1.47	1.53	1.42	-0.01	29.51	39.98	34.5
3sp8	MES	A	1202	2011	2012	2012	1.86	0.463	0.217	0.187	0.188	0.08	1	0.94	No	None	MES-1202-A-3sp8.pdb	3sp8	A	1202	MES	30.047	-26.863	0.66	-2.943	No	chair	-49.678	51.845	-55.952	1.43	1.53	1.46	1.46	1.52	1.43	-0.01	38.03	64.69	50.3
3sp8	MES	B	1201	2011	2012	2012	1.86	0.463	0.217	0.187	0.188	0.1	1	0.99	No	None	MES-1201-B-3sp8.pdb	3sp8	B	1201	MES	-26.778	26.42	2.06	-1.538	No	chair	52.183	-50.841	50.968	1.43	1.53	1.46	1.46	1.52	1.43	-0.01	31.58	42.28	34.5
3sp8	MES	B	1202	2011	2012	2012	1.86	0.463	0.217	0.187	0.188	0.08	1	0.94	No	None	MES-1202-B-3sp8.pdb	3sp8	B	1202	MES	30.593	-25.68	1.98	-1.626	No	chair	-48.015	48.877	-54.137	1.43	1.53	1.46	1.46	1.52	1.43	-0.01	38.65	61.04	47.4
3svw	MES	F	387	2011	2012	2012	1.86	0.767	0.174	0.131	0.134	0.1	1	0.98	No	None	MES-387-F-3svw.pdb	3svw	F	387	MES	-32.668	-18.051	3.83	-19.032	Yes	boat	62.223	-10.319	-35.164	1.43	1.51	1.45	1.47	1.54	1.44	-0.02	23.69	43.09	36.3
3swr	MES	A	2	2011	2011	2011	2.49	0.024	0.272	0.22	0.22	0.13	1	0.95	No	None	MES-2-A-3swr.pdb	3swr	A	2	MES	29.088	-30.156	0.08	-3.518	No	chair	-58.278	58.418	-59.402	1.45	1.55	1.49	1.5	1.54	1.45	0.02	67.05	77.08	71.2
3swr	MES	A	4	2011	2011	2011	2.49	0.024	0.272	0.22	0.22	0.25	1	0.88	No	None	MES-4-A-3swr.pdb	3swr	A	4	MES	29.131	-30.588	1.03	-2.573	No	chair	-57.947	58.154	-59.895	1.45	1.54	1.48	1.5	1.54	1.45	0.01	115.53	119.54	117.6
3sws	MES	D	387	2011	2012	2012	1.86	0.794	0.178	0.136	0.138	0.15	1	0.96	No	None	MES-387-D-3sws.pdb	3sws	D	387	MES	28.858	29.164	12.24	-10.62	Yes	boat	40.141	-65.366	18.494	1.44	1.52	1.47	1.46	1.51	1.45	-0.02	32.5	62.43	51.2
3sy1	MES	A	301	2011	2011	2011	1.47	0.762	0.191	0.164	0.165	0.09	1	0.97	Yes	None	MES-301-A-3sy1.pdb	3sy1	A	301	MES	-29.028	22.718	4.76	1.153	No	chair	-51.294	47.124	-46.759	1.43	1.52	1.46	1.46	1.53	1.43	-0.01	11.25	20.89	15.7
3sy8	HEPES	D	3380	2011	2012	2017	2.5	0.013	0.285	0.216	0.22	0.15	1	0.94	No	None	EPE-3380-D-3sy8.pdb	3sy8	D	3380	HEPES	-23.845	12.77	1.78	-1.301	No	chair	46.989	-37.465	26.606	1.5	1.52	1.47	1.47	1.53	1.47	0	56.49	70.72	63.3
3t4h	HEPES	B	1	2011	2012	2017	1.65	0.435	0.187	0.159	0.16	0.12	1	0.92	No	None	EPE-1-B-3t4h.pdb	3t4h	B	1	HEPES	34.342	-18.616	5.6	2.521	No	chair	50.532	-36.352	39.143	1.47	1.53	1.46	1.45	1.52	1.46	-0.01	28.4	45.47	35.1
3t90	HEPES	A	150	2011	2012	2012	1.5	0.667	0.201	0.165	0.167	0.13	0.9	0.92	No	None	EPE-150-A-3t90.pdb	3t90	A	150	HEPES	33.032	-19.851	5.4	2.321	No	chair	-36.876	40.884	-55.481	1.48	1.56	1.48	1.42	1.53	1.46	-0.01	22.98	35.27	29
3tay	HEPES	A	2691	2011	2012	2020	1.85	0.576	0.225	0.187	0.189	0.13	1	0.94	No	None	EPE-2691-A-3tay.pdb	3tay	A	2691	HEPES	30.619	-16.354	5.03	1.948	No	chair	43.708	-32.679	35.897	1.47	1.53	1.46	1.46	1.53	1.48	-0.01	20.23	29.91	24.1
3tgt	HEPES	A	1	2011	2012	2020	1.9	0.352	0.231	0.189	0.191	0.12	1	0.99	No	None	EPE-1-A-3tgt.pdb	3tgt	A	1	HEPES	30.911	-19.82	2.82	-0.257	No	chair	50.48	-40.232	40.414	1.48	1.53	1.46	1.46	1.53	1.47	-0.01	29.55	37.94	33.6
3thq	HEPES	B	3380	2011	2012	2012	1.5	0.692	0.192	0.169	0.17	0.16	0.6	0.82	No	None	EPE-3380-B-3thq.pdb	3thq	B	3380	HEPES	-28.973	22.134	2.52	-0.558	No	chair	-53.151	46.619	-44.75	1.47	1.52	1.46	1.46	1.53	1.47	-0.01	10.8	32.69	19
3tkf	HEPES	A	323	2011	2011	2017	1.5	0.67	0.159	0.144	0.145	0.2	0.6	0.76	Yes	None	EPE-323-A-3tkf.pdb	3tkf	A	323	HEPES	-30.604	27.55	1.73	-1.35	No	chair	62.382	-59.672	55.634	1.47	1.52	1.45	1.45	1.53	1.47	-0.01	19.72	46.33	30.4
3tkf	HEPES	A	324	2011	2011	2017	1.5	0.67	0.159	0.144	0.145	0.23	1	0.93	Yes	None	EPE-324-A-3tkf.pdb	3tkf	A	324	HEPES	19.641	-32.289	7.33	4.248	No	chair	55.963	-66.626	62.72	1.48	1.53	1.45	1.45	1.53	1.48	-0.01	36.69	58.92	49.3
3tkf	HEPES	B	323	2011	2011	2017	1.5	0.67	0.159	0.144	0.145	0.18	1	0.9	Yes	None	EPE-323-B-3tkf.pdb	3tkf	B	323	HEPES	-30.604	27.197	2.22	-0.862	No	chair	62.492	-58.284	55.03	1.48	1.53	1.46	1.46	1.53	1.48	0	29.71	41.04	35.9
3tkf	HEPES	B	324	2011	2011	2017	1.5	0.67	0.159	0.144	0.145	0.3	1	0.83	Yes	None	EPE-324-B-3tkf.pdb	3tkf	B	324	HEPES	-25.618	28.802	2.12	-0.956	No	chair	51.594	-56.464	59.378	1.48	1.53	1.45	1.46	1.52	1.48	-0.01	41.81	61.06	52.4
3tt2	MES	A	343	2011	2011	2011	2.73	0.147	0.25	0.197	0.202	0.21	1	0.77	Yes	None	MES-343-A-3tt2.pdb	3tt2	A	343	MES	27.081	28.488	6.7	-16.16	Yes	boat	46.008	-58.541	11.791	1.43	1.53	1.46	1.46	1.53	1.43	-0.02	121.58	166.29	140.9
3tt2	MES	A	344	2011	2011	2011	2.73	0.147	0.25	0.197	0.202	0.38	1	0.87	Yes	None	MES-344-A-3tt2.pdb	3tt2	A	344	MES	25.183	31.007	20.94	-1.922	No	boat	39.578	-71.426	32.459	1.44	1.52	1.45	1.46	1.53	1.43	-0.02	106.08	161.38	127.4
3tt4	MES	A	243	2011	2012	2020	1.88	0.168	0.258	0.191	0.194	0.16	1	0.87	No	None	MES-243-A-3tt4.pdb	3tt4	A	243	MES	-32.072	16.876	9.12	5.515	No	chair	-53.112	36.785	-33.795	1.43	1.53	1.47	1.46	1.54	1.41	-0.01	43.89	62.01	52
3tv3	HEPES	H	313	2011	2011	2021	1.29	0.701	0.184	0.159	0.159	0.1	1	0.96	No	None	EPE-313-H-3tv3.pdb	3tv3	H	313	HEPES	31.426	-21.631	3.14	0.056	No	chair	53.969	-44.53	43.945	1.48	1.52	1.45	1.46	1.53	1.47	-0.01	13.44	23.69	20.4
3tvy	HEPES	A	600	2011	2013	2013	2	0.369	0.251	0.21	0.212	0.13	1	0.95	No	None	EPE-600-A-3tvy.pdb	3tvy	A	600	HEPES	-21.747	16.386	1.45	-1.633	No	chair	32.371	-32.775	36.709	1.47	1.52	1.46	1.46	1.53	1.48	-0.01	25.83	44.66	35.9
3u02	MES	A	258	2011	2011	2011	2.4	0.084	0.242	0.179	0.182	0.16	1	0.93	Yes	None	MES-258-A-3u02.pdb	3u02	A	258	MES	25.697	19.717	17.72	-5.136	No	boat	49.712	-28.765	-23.06	1.39	1.49	1.42	1.38	1.5	1.4	-0.06	26.8	70.98	53.4
3u0s	HEPES	A	338	2011	2012	2017	2.6	0.779	0.198	0.171	0.172	0.36	1	0.69	No	None	EPE-338-A-3u0s.pdb	3u0s	A	338	HEPES	-21.855	-16.323	14.91	-6.07	No	boat	-22.594	41.547	-11.804	1.48	1.53	1.47	1.46	1.53	1.48	-0.01	102.9	99.05	99.9
3u0s	HEPES	B	338	2011	2012	2017	2.6	0.779	0.198	0.171	0.172	0.38	1	0.62	No	None	EPE-338-B-3u0s.pdb	3u0s	B	338	HEPES	-30.084	18.677	3.08	-0.001	No	chair	-47.937	39.333	-39.774	1.48	1.53	1.47	1.46	1.53	1.49	0	100.58	98.83	104.3
3u52	HEPES	B	517	2011	2011	2012	1.95	0.21	0.228	0.183	0.185	0.28	1	0.62	No	None	EPE-517-B-3u52.pdb	3u52	B	517	HEPES	-32.665	-19.416	4.19	-16.792	Yes	boat	-13.635	-40.526	40.611	1.48	1.53	1.46	1.46	1.53	1.48	-0.02	47.45	82.62	69.1
3u79	MES	E	112	2011	2012	2012	1.62	0.71	0.223	0.169	0.169	0.28	1	0.63	No	None	MES-112-E-3u79.pdb	3u79	E	112	MES	31.015	-27.809	3.92	0.313	No	chair	-56.314	53.044	-55.497	1.35	1.51	1.45	1.46	1.52	1.37	-0.04	36.36	61.34	49.5
3uag	HEPES	A	452	1999	2000	2019	1.77	0.668	0.222	0.178	None	0.15	1	0.88	No	None	EPE-452-A-3uag.pdb	3uag	A	452	HEPES	22.675	-17.825	2.95	-0.134	No	chair	-47.258	41.363	-35.601	1.49	1.51	1.51	1.54	1.54	1.53	0.03	21.45	37.53	30.9
3udf	MES	A	740	2011	2011	2013	1.7	0.474	0.199	0.177	0.178	0.16	1	0.94	No	None	MES-740-A-3udf.pdb	3udf	A	740	MES	30.954	-18.473	8.43	4.822	No	chair	45.882	-38.066	41.094	1.42	1.53	1.47	1.46	1.53	1.43	-0.01	33.49	53.02	44.9
3udf	MES	B	740	2011	2011	2013	1.7	0.474	0.199	0.177	0.178	0.17	1	0.92	No	None	MES-740-B-3udf.pdb	3udf	B	740	MES	-28.716	22.81	7.94	4.34	No	chair	52.399	-43.107	39.739	1.42	1.52	1.47	1.47	1.54	1.44	-0.01	22.94	36.92	30.9
3udf	MES	B	741	2011	2011	2013	1.7	0.474	0.199	0.177	0.178	0.33	1	0.92	No	None	MES-741-B-3udf.pdb	3udf	B	741	MES	-29.37	29.428	1.85	-1.758	No	chair	52.804	-56.176	57.608	1.43	1.53	1.46	1.46	1.53	1.43	-0.01	45.05	73.27	62.9
3udf	MES	B	742	2011	2011	2013	1.7	0.474	0.199	0.177	0.178	0.25	1	0.73	No	None	MES-742-B-3udf.pdb	3udf	B	742	MES	26.895	-26.088	3.46	-0.14	No	chair	52.862	-59.511	59.397	1.43	1.53	1.45	1.46	1.53	1.43	-0.01	67.25	73.89	70.5
3ug1	MES	A	10	2011	2012	2014	2.75	0.167	0.243	0.196	0.198	0.21	0.6	0.97	No	None	MES-10-A-3ug1.pdb	3ug1	A	10	MES	30.641	-14.403	8.76	5.153	No	chair	42.712	-31.465	33.609	1.43	1.53	1.48	1.47	1.53	1.43	-0.01	51.99	55.07	53.2
3ug2	MES	A	1023	2011	2012	2014	2.5	0.205	0.249	0.186	None	0.21	0.6	0.97	No	None	MES-1023-A-3ug2.pdb	3ug2	A	1023	MES	25.479	18.507	21.32	-1.534	No	boat	-62.432	27.768	22.686	1.44	1.54	1.46	1.48	1.55	1.45	-0.01	40.03	45.94	42.7
3ujm	HEPES	A	201	2011	2012	2017	2.74	0.452	0.242	0.197	0.199	0.23	1	0.88	No	None	EPE-201-A-3ujm.pdb	3ujm	A	201	HEPES	27.29	15.943	22.26	1.245	No	boat	-11.929	46.025	-21.092	1.47	1.53	1.45	1.45	1.52	1.47	-0.02	75.25	91.77	85.2
3ujm	HEPES	B	201	2011	2012	2017	2.74	0.452	0.242	0.197	0.199	0.28	1	0.85	No	None	EPE-201-B-3ujm.pdb	3ujm	B	201	HEPES	-28.275	-21.137	14.47	-6.508	No	boat	45.345	10.579	-50.344	1.47	1.52	1.45	1.45	1.53	1.48	-0.02	80.09	98.93	90.1
3ut1	HEPES	A	552	2011	2011	2017	2.05	0.511	0.267	0.222	0.224	0.14	1	0.96	Yes	None	EPE-552-A-3ut1.pdb	3ut1	A	552	HEPES	-30.204	26.34	1.77	-1.315	No	chair	-56.45	51.908	-51.034	1.47	1.48	1.47	1.48	1.51	1.48	-0.01	25.44	42.97	33.6
3uze	HEPES	B	254	2011	2012	2012	2.04	0.399	0.234	0.218	0.219	0.26	1	0.9	No	None	EPE-254-B-3uze.pdb	3uze	B	254	HEPES	20.697	26.52	21.03	0.021	No	boat	-28.922	63.554	-39.58	1.49	1.54	1.48	1.49	1.55	1.49	0	48.59	55.37	51.1
3uzq	MES	A	308	2011	2012	2012	1.6	0.616	0.188	0.176	0.177	0.15	0.5	0.97	No	None	MES-308-A-3uzq.pdb	3uzq	A	308	MES	-29.107	-25.001	31.63	8.773	No	boat	41.423	28.054	-68.827	1.42	1.54	1.46	1.47	1.53	1.42	-0.02	23.29	33.23	29.7
3v09	MES	A	585	2011	2012	2018	2.27	0.305	0.243	0.193	0.195	0.12	1	0.95	Yes	None	MES-585-A-3v09.pdb	3v09	A	585	MES	22.831	-30.501	6.3	2.695	No	chair	-42.431	47.108	-55.871	1.41	1.52	1.48	1.45	1.54	1.41	-0.01	39.61	57.47	47
3v09	MES	A	588	2011	2012	2018	2.27	0.305	0.243	0.193	0.195	0.17	0.8	0.92	Yes	None	MES-588-A-3v09.pdb	3v09	A	588	MES	-22.115	33.593	4.29	0.688	No	chair	-58.552	67.563	-66.584	1.44	1.53	1.48	1.47	1.53	1.42	-0.01	52.06	64.84	56
3v0a	MES	B	1202	2011	2012	2012	2.7	0.383	0.224	0.176	0.178	0.21	1	0.84	No	None	MES-1202-B-3v0a.pdb	3v0a	B	1202	MES	-24.219	26.278	1.14	-2.467	No	chair	-51.307	53.859	-53.22	1.39	1.49	1.42	1.39	1.49	1.4	-0.05	187.55	98.58	124.8
3v0a	MES	B	1203	2011	2012	2012	2.7	0.383	0.224	0.176	0.178	0.17	1	0.96	No	None	MES-1203-B-3v0a.pdb	3v0a	B	1203	MES	-24.819	-24.276	20.03	-2.831	No	boat	-35.724	60.017	-22.124	1.39	1.48	1.42	1.38	1.49	1.4	-0.06	101.06	80.06	88.1
3v0a	MES	B	1204	2011	2012	2012	2.7	0.383	0.224	0.176	0.178	0.22	1	0.83	No	None	MES-1204-B-3v0a.pdb	3v0a	B	1204	MES	25.656	-26.626	0.59	-3.017	No	chair	-51.044	51.879	-52.952	1.39	1.49	1.42	1.38	1.5	1.4	-0.05	100.14	99.82	123.4
3v0a	MES	B	1205	2011	2012	2012	2.7	0.383	0.224	0.176	0.178	0.28	1	0.85	No	None	MES-1205-B-3v0a.pdb	3v0a	B	1205	MES	25.638	-27.114	0.68	-2.923	No	chair	-53.621	54.557	-53.117	1.39	1.49	1.42	1.38	1.49	1.4	-0.06	105.19	150.66	126
3v5f	HEPES	A	395	2011	2012	2012	2	0.709	0.218	0.194	0.195	0.2	1	0.85	No	None	EPE-395-A-3v5f.pdb	3v5f	A	395	HEPES	27.478	26.127	2.3	-18.677	Yes	boat	-54.526	1.619	50.634	1.47	1.53	1.45	1.45	1.52	1.47	-0.02	46.75	80.66	64.8
3v71	HEPES	B	13	2011	2012	2012	2.9	0.238	0.241	0.207	0.209	0.34	1	0.92	No	None	EPE-13-B-3v71.pdb	3v71	B	13	HEPES	-29.434	-21.257	1.15	-19.825	Yes	boat	-41.267	41.81	7.422	1.47	1.53	1.45	1.45	1.53	1.48	-0.02	72.73	97.31	84.4
3v8i	HEPES	A	301	2011	2012	2017	1.8	0.517	0.224	0.18	0.184	0.13	1	0.96	No	None	EPE-301-A-3v8i.pdb	3v8i	A	301	HEPES	31.595	-23.621	2.8	-0.283	No	chair	56.489	-48.76	48.363	1.48	1.52	1.45	1.45	1.52	1.47	-0.01	15.4	39.85	23.5
3v8i	HEPES	B	301	2011	2012	2017	1.8	0.517	0.224	0.18	0.184	0.13	1	0.96	No	None	EPE-301-B-3v8i.pdb	3v8i	B	301	HEPES	29.799	-23.923	2.56	-0.525	No	chair	51.613	-49.384	51.501	1.48	1.53	1.45	1.44	1.52	1.47	-0.01	16.97	37.65	23.7
3vf0	HEPES	A	2001	2012	2012	2012	2.54	0.751	0.205	0.168	0.17	0.39	1	0.66	No	None	EPE-2001-A-3vf0.pdb	3vf0	A	2001	HEPES	27.691	28.53	6.98	-14.002	Yes	boat	53.233	-61.308	8.894	1.47	1.52	1.47	1.47	1.53	1.48	-0.01	132.98	139.35	137.2
3vfl	MES	A	406	2012	2013	2013	1.91	0.595	0.212	0.165	0.168	0.1	1	0.96	No	None	MES-406-A-3vfl.pdb	3vfl	A	406	MES	-1.859	-32.915	8.22	-14.641	Yes	boat	2.74	33.289	-65.311	1.45	1.55	1.5	1.48	1.52	1.49	0.01	28.58	46.71	35.3
3vfl	MES	B	404	2012	2013	2013	1.91	0.595	0.212	0.165	0.168	0.12	1	0.92	No	None	MES-404-B-3vfl.pdb	3vfl	B	404	MES	-23.737	30.662	2.14	-1.459	No	chair	-55.981	68.773	-65.786	1.45	1.54	1.49	1.48	1.52	1.44	0.01	33.55	52.38	42.8
3vha	MES	A	1	2011	2012	2012	1.39	0.5	0.216	0.187	0.189	0.18	1	0.91	No	None	MES-1-A-3vha.pdb	3vha	A	1	MES	29.032	-28.228	2.75	-0.851	No	chair	-57.715	53.939	-53.756	1.43	1.51	1.5	1.5	1.51	1.43	0	23.92	37.58	32.2
3vif	HEPES	A	508	2011	2012	2020	1	0.835	0.142	0.122	0.123	0.22	1	0.74	No	None	EPE-508-A-3vif.pdb	3vif	A	508	HEPES	-29.104	24.667	1.22	-1.857	No	chair	-52.782	49.906	-50.638	1.47	1.53	1.45	1.45	1.53	1.48	-0.01	15.74	25.1	19.3
3vig	HEPES	A	508	2011	2012	2013	0.99	0.835	0.146	0.13	0.131	0.23	1	0.72	No	None	EPE-508-A-3vig.pdb	3vig	A	508	HEPES	28.021	-20.171	4.24	1.156	No	chair	44.228	-39.37	43.242	1.48	1.53	1.46	1.45	1.53	1.47	-0.01	14.39	24.53	19.3
3vog	HEPES	A	501	2012	2012	2012	1.45	0.713	0.198	0.17	0.171	0.17	1	0.9	No	None	EPE-501-A-3vog.pdb	3vog	A	501	HEPES	-22.296	17.75	1.41	-1.667	No	chair	40.045	-38.564	34.573	1.47	1.53	1.46	1.47	1.53	1.46	-0.01	17.92	24.16	21.8
3vqi	HEPES	A	301	2012	2012	2012	2.5	0.043	0.268	0.238	0.238	0.47	1	0.56	No	None	EPE-301-A-3vqi.pdb	3vqi	A	301	HEPES	-29.159	32.203	0.79	-2.288	No	chair	58	-62.05	65.124	1.47	1.53	1.46	1.49	1.55	1.49	0	100.56	118.73	108.2
3vqi	HEPES	B	301	2012	2012	2012	2.5	0.043	0.268	0.238	0.238	0.41	1	0.64	No	None	EPE-301-B-3vqi.pdb	3vqi	B	301	HEPES	-30.74	32.211	1.52	-1.562	No	chair	64.771	-61.603	63.117	1.48	1.53	1.47	1.52	1.56	1.52	0.02	100.55	99.55	103.6
3vqi	HEPES	E	301	2012	2012	2012	2.5	0.043	0.268	0.238	0.238	0.34	1	0.67	No	None	EPE-301-E-3vqi.pdb	3vqi	E	301	HEPES	-30.163	32.324	0.98	-2.105	No	chair	61.717	-61.745	64.245	1.47	1.52	1.46	1.5	1.55	1.5	0.01	104.96	98.74	97
3vu0	MES	A	601	2012	2013	2013	1.94	0.621	0.219	0.188	0.188	0.2	1	0.76	No	None	MES-601-A-3vu0.pdb	3vu0	A	601	MES	29.805	-30.217	0.59	-3.009	No	chair	-60.092	59.279	-59.217	1.45	1.54	1.48	1.5	1.54	1.44	0.01	37.18	52.64	44.4
3vu0	MES	B	601	2012	2013	2013	1.94	0.621	0.219	0.188	0.188	0.23	1	0.77	No	None	MES-601-B-3vu0.pdb	3vu0	B	601	MES	30.435	-29.28	1.17	-2.43	No	chair	-57.773	57.131	-58.643	1.45	1.55	1.49	1.49	1.54	1.45	0.01	39.16	51.13	44.5
3vu0	MES	C	601	2012	2013	2013	1.94	0.621	0.219	0.188	0.188	0.19	1	0.81	No	None	MES-601-C-3vu0.pdb	3vu0	C	601	MES	30.64	-29.603	1.26	-2.338	No	chair	-58.876	57.878	-59.02	1.45	1.55	1.49	1.5	1.54	1.45	0.01	28.91	49.82	39
3vw9	HEPES	A	202	2012	2012	2012	1.47	0.727	0.193	0.164	0.166	0.2	1	0.88	No	None	EPE-202-A-3vw9.pdb	3vw9	A	202	HEPES	-29.335	28.537	0.62	-2.459	No	chair	57.738	-56.815	57.627	1.47	1.53	1.47	1.47	1.52	1.47	-0.01	33.11	64.08	52.1
3vwl	MES	A	406	2012	2013	2013	1.6	0.652	0.209	0.19	None	0.18	1	0.9	No	None	MES-406-A-3vwl.pdb	3vwl	A	406	MES	28.04	-26.39	4.52	0.919	No	chair	-51.139	49.148	-49.967	1.46	1.55	1.55	1.56	1.54	1.46	0.04	22.53	35.84	31.7
3vwl	MES	A	407	2012	2013	2013	1.6	0.652	0.209	0.19	None	0.12	1	0.91	No	None	MES-407-A-3vwl.pdb	3vwl	A	407	MES	-26.574	24.529	4.29	0.688	No	chair	-51.041	48.797	-49.049	1.47	1.55	1.56	1.56	1.55	1.46	0.04	27.32	51.87	33.5
3vwl	MES	A	408	2012	2013	2013	1.6	0.652	0.209	0.19	None	0.22	1	0.92	No	None	MES-408-A-3vwl.pdb	3vwl	A	408	MES	-26.553	24.469	4.4	0.795	No	chair	-52.466	49.572	-48.499	1.46	1.55	1.56	1.56	1.55	1.47	0.04	43.9	67.26	59
3vwm	MES	A	406	2012	2013	2013	1.6	0.608	0.218	0.193	None	0.15	1	0.92	No	None	MES-406-A-3vwm.pdb	3vwm	A	406	MES	-27.053	24.63	4.7	1.101	No	chair	-50.594	48.756	-50.017	1.46	1.55	1.56	1.56	1.53	1.46	0.04	22.85	33.72	29.3
3vwm	MES	A	407	2012	2013	2013	1.6	0.608	0.218	0.193	None	0.15	1	0.89	No	None	MES-407-A-3vwm.pdb	3vwm	A	407	MES	27.509	-25.893	4.06	0.46	No	chair	-50.863	49.227	-49.655	1.47	1.55	1.56	1.56	1.55	1.46	0.04	29.43	50.06	35.8
3vwm	MES	A	408	2012	2013	2013	1.6	0.608	0.218	0.193	None	0.22	1	0.88	No	None	MES-408-A-3vwm.pdb	3vwm	A	408	MES	26.213	23.98	11.11	-11.748	Yes	boat	12.78	41.816	-53.565	1.46	1.55	1.57	1.56	1.55	1.47	0.04	36.26	62.73	56.2
3vwn	MES	X	406	2012	2013	2013	1.2	0.729	0.146	0.13	0.13	0.2	1	0.9	No	None	MES-406-X-3vwn.pdb	3vwn	X	406	MES	-40.329	25.117	9.32	5.719	No	chair	-69.024	53.104	-52.173	1.47	1.63	1.48	1.46	1.49	1.53	0.03	19.94	28.58	23.7
3vwn	MES	X	407	2012	2013	2013	1.2	0.729	0.146	0.13	0.13	0.13	1	0.91	No	None	MES-407-X-3vwn.pdb	3vwn	X	407	MES	24.479	-27.128	5.96	2.356	No	chair	-51.948	47.747	-46.298	1.51	1.51	1.5	1.41	1.51	1.41	-0.01	23.78	43.97	30.5
3vwn	MES	X	408	2012	2013	2013	1.2	0.729	0.146	0.13	0.13	0.27	1	0.93	No	None	MES-408-X-3vwn.pdb	3vwn	X	408	MES	27.647	13.251	13.6	-9.263	No	boat	-57.037	26.559	16.811	1.43	1.53	1.45	1.46	1.54	1.45	-0.01	31.57	65.89	50.9
3vwo	HEPES	A	401	2012	2013	2013	1.8	0.254	0.235	0.199	0.2	0.1	1	0.97	No	None	EPE-401-A-3vwo.pdb	3vwo	A	401	HEPES	30.941	-21.102	4.99	1.909	No	chair	48.203	-42.161	45.903	1.47	1.53	1.45	1.45	1.52	1.47	-0.01	29.8	50.51	39.3
3vwp	MES	A	508	2012	2013	2013	1.55	0.374	0.219	0.198	None	0.16	1	0.85	No	None	MES-508-A-3vwp.pdb	3vwp	A	508	MES	-26.387	24.638	4.19	0.585	No	chair	-51.099	49.136	-49.293	1.47	1.55	1.56	1.56	1.55	1.46	0.04	35.39	52.58	39.9
3vwp	MES	A	509	2012	2013	2013	1.55	0.374	0.219	0.198	None	0.28	1	0.92	No	None	MES-509-A-3vwp.pdb	3vwp	A	509	MES	27.586	-25.966	3.51	-0.096	No	chair	-51.601	50.417	-50.441	1.47	1.55	1.56	1.56	1.55	1.47	0.04	44.87	67.94	60.3
3vwq	MES	A	607	2012	2013	2013	1.7	0.437	0.208	0.189	None	0.17	1	0.85	No	None	MES-607-A-3vwq.pdb	3vwq	A	607	MES	-26.524	24.475	4.36	0.759	No	chair	-50.826	48.511	-48.882	1.47	1.55	1.56	1.56	1.55	1.46	0.04	29.86	50.1	36.9
3vwq	MES	A	608	2012	2013	2013	1.7	0.437	0.208	0.189	None	0.27	1	0.9	No	None	MES-608-A-3vwq.pdb	3vwq	A	608	MES	25.705	23.477	10.31	-12.553	Yes	boat	12.074	41.283	-52.255	1.46	1.56	1.57	1.56	1.55	1.47	0.04	49.15	64.74	61
3vwr	MES	A	607	2012	2013	2013	1.65	0.606	0.202	0.189	None	0.15	1	0.9	No	None	MES-607-A-3vwr.pdb	3vwr	A	607	MES	-26.489	24.681	4.32	0.721	No	chair	-50.629	48.827	-49.626	1.46	1.55	1.56	1.56	1.55	1.46	0.04	29.06	50.87	35.6
3vwr	MES	A	608	2012	2013	2013	1.65	0.606	0.202	0.189	None	0.23	1	0.91	No	None	MES-608-A-3vwr.pdb	3vwr	A	608	MES	28.346	-25.331	4.19	0.588	No	chair	-52.447	49.839	-48.964	1.46	1.56	1.56	1.56	1.55	1.47	0.04	40.23	61.36	54.1
3w04	HEPES	B	401	2012	2013	2013	1.45	0.694	0.194	0.16	0.162	0.16	1	0.93	No	None	EPE-401-B-3w04.pdb	3w04	B	401	HEPES	-29.743	20.744	2.84	-0.245	No	chair	58.023	-51.753	42.925	1.49	1.52	1.45	1.49	1.56	1.53	0.01	21.78	32.49	26.2
3w0t	HEPES	B	202	2012	2013	2013	1.35	0.639	0.197	0.175	0.176	0.18	1	0.93	No	None	EPE-202-B-3w0t.pdb	3w0t	B	202	HEPES	28.303	-29.976	1.11	-1.973	No	chair	57.729	-59.393	59.935	1.48	1.52	1.47	1.46	1.51	1.47	-0.01	30.01	52.75	39.4
3w0t	HEPES	B	203	2012	2013	2013	1.35	0.639	0.197	0.175	0.176	0.21	1	0.95	No	None	EPE-203-B-3w0t.pdb	3w0t	B	203	HEPES	29.296	-28.737	0.34	-2.743	No	chair	58.14	-57.088	56.945	1.47	1.52	1.47	1.47	1.52	1.47	-0.01	29.49	58.35	45.4
3w0t	HEPES	D	202	2012	2013	2013	1.35	0.639	0.197	0.175	0.176	0.16	1	0.95	No	None	EPE-202-D-3w0t.pdb	3w0t	D	202	HEPES	28.038	-29.807	0.91	-2.168	No	chair	57.747	-59.22	59.347	1.48	1.52	1.47	1.47	1.52	1.47	-0.01	25.14	50.09	37.7
3w1v	HEPES	A	408	2012	2013	2017	2.1	0.52	0.207	0.164	0.166	0.18	1	0.88	No	None	EPE-408-A-3w1v.pdb	3w1v	A	408	HEPES	32.856	-27.37	2.87	-0.207	No	chair	61.748	-57.601	53.961	1.47	1.53	1.47	1.45	1.52	1.48	-0.01	40.96	67.15	56.5
3w2q	MES	A	1102	2012	2013	2019	2.2	0.667	0.2	0.175	0.177	0.18	1	0.98	No	None	MES-1102-A-3w2q.pdb	3w2q	A	1102	MES	28.077	-29.572	0.96	-2.643	No	chair	-57.716	57.616	-56.184	1.44	1.53	1.48	1.49	1.53	1.44	0	46.88	61.42	51.7
3w5f	HEPES	A	804	2013	2014	2020	1.65	0.74	0.176	0.129	0.131	0.25	1	0.65	No	None	EPE-804-A-3w5f.pdb	3w5f	A	804	HEPES	-30.043	30.022	0.02	-3.058	No	chair	60.001	-60.041	59.999	1.47	1.52	1.47	1.47	1.52	1.47	-0.01	22.3	89.39	44.4
3w5f	HEPES	A	805	2013	2014	2020	1.65	0.74	0.176	0.129	0.131	0.19	1	0.9	No	None	EPE-805-A-3w5f.pdb	3w5f	A	805	HEPES	30.009	-29.958	0.04	-3.045	No	chair	59.985	-59.934	59.916	1.47	1.52	1.47	1.47	1.52	1.47	-0.01	23.74	44.76	30.3
3w5f	HEPES	B	805	2013	2014	2020	1.65	0.74	0.176	0.129	0.131	0.15	1	0.92	No	None	EPE-805-B-3w5f.pdb	3w5f	B	805	HEPES	29.976	-29.98	0.03	-3.049	No	chair	59.99	-59.975	59.916	1.47	1.52	1.47	1.47	1.52	1.47	-0.01	18.45	39.18	25.8
3w5f	HEPES	B	806	2013	2014	2020	1.65	0.74	0.176	0.129	0.131	0.11	1	0.95	No	None	EPE-806-B-3w5f.pdb	3w5f	B	806	HEPES	30.041	-29.966	0.04	-3.043	No	chair	59.977	-59.952	59.95	1.47	1.52	1.47	1.47	1.52	1.47	-0.01	18.6	29.86	23.1
3w6e	HEPES	A	301	2013	2013	2017	2.15	0.757	0.219	0.187	0.189	0.13	1	0.95	No	None	EPE-301-A-3w6e.pdb	3w6e	A	301	HEPES	29.911	-17.284	3.4	0.319	No	chair	47.55	-37.263	37.049	1.47	1.52	1.45	1.46	1.52	1.47	-0.01	25.25	29.11	26.7
3w6e	HEPES	C	301	2013	2013	2017	2.15	0.757	0.219	0.187	0.189	0.1	1	0.96	No	None	EPE-301-C-3w6e.pdb	3w6e	C	301	HEPES	29.332	-18.53	3.49	0.411	No	chair	50.218	-39.901	37.737	1.48	1.52	1.46	1.47	1.53	1.48	-0.01	24.36	33.41	29.4
3w6e	HEPES	D	301	2013	2013	2017	2.15	0.757	0.219	0.187	0.189	0.11	1	0.96	No	None	EPE-301-D-3w6e.pdb	3w6e	D	301	HEPES	26.7	-21.583	3.56	0.478	No	chair	44.706	-43.123	47.103	1.48	1.53	1.46	1.45	1.52	1.47	-0.01	17.26	25.26	20.3
3wiw	HEPES	A	501	2013	2014	2014	1.35	0.853	0.16	0.132	0.133	0.25	1	0.81	No	None	EPE-501-A-3wiw.pdb	3wiw	A	501	HEPES	-30.262	22.654	2	-1.075	No	chair	-53.739	47.297	-45.577	1.47	1.53	1.46	1.46	1.53	1.46	-0.01	15.56	44.87	30.1
3wnl	MES	A	811	2013	2014	2020	2.6	0.284	0.247	0.187	0.19	0.13	1	0.98	No	None	MES-811-A-3wnl.pdb	3wnl	A	811	MES	-17.28	-30.902	12.56	-10.299	Yes	boat	27.895	26.353	-69.124	1.46	1.54	1.48	1.48	1.53	1.42	-0.01	58.37	71.92	65.4
3wnm	MES	A	811	2013	2014	2020	2.25	0.645	0.205	0.172	0.174	0.1	1	0.98	No	None	MES-811-A-3wnm.pdb	3wnm	A	811	MES	-30.416	26.877	3.52	-0.086	No	chair	-55.236	50.463	-53.411	1.44	1.53	1.48	1.48	1.53	1.43	0	41.46	48.38	45.3
3wnn	MES	A	809	2013	2014	2020	2.25	0.488	0.244	0.202	0.204	0.11	1	0.99	No	None	MES-809-A-3wnn.pdb	3wnn	A	809	MES	26.944	-27.76	2.39	-1.216	No	chair	-53.54	51.864	-57.601	1.44	1.54	1.48	1.49	1.52	1.43	0	44.23	51.3	47.3
3wnn	MES	B	808	2013	2014	2020	2.25	0.488	0.244	0.202	0.204	0.09	1	0.97	No	None	MES-808-B-3wnn.pdb	3wnn	B	808	MES	-31.299	23.608	4.5	0.899	No	chair	-54.705	45.583	-46.264	1.43	1.54	1.49	1.48	1.54	1.42	0	43.99	53	49.6
3wno	MES	A	815	2013	2014	2020	1.9	0.656	0.195	0.17	0.171	0.12	1	0.96	No	None	MES-815-A-3wno.pdb	3wno	A	815	MES	-30.916	24.539	4.7	1.095	No	chair	-56.988	49.17	-47.456	1.43	1.52	1.48	1.48	1.52	1.42	-0.01	28.57	31.81	30.1
3wno	MES	B	821	2013	2014	2020	1.9	0.656	0.195	0.17	0.171	0.11	1	0.96	No	None	MES-821-B-3wno.pdb	3wno	B	821	MES	32.953	-25.13	5.98	2.379	No	chair	-51.35	48.294	-55.042	1.43	1.54	1.48	1.48	1.52	1.42	-0.01	26.06	30.01	27.2
3wnp	MES	A	809	2013	2014	2020	2.8	0.455	0.243	0.187	0.19	0.17	1	0.97	No	None	MES-809-A-3wnp.pdb	3wnp	A	809	MES	30.815	-27.81	3.26	-0.348	No	chair	-54.099	52.404	-56.561	1.43	1.53	1.47	1.49	1.52	1.42	0	60.63	76.1	67.3
3wnp	MES	B	809	2013	2014	2020	2.8	0.455	0.243	0.187	0.19	0.21	1	0.96	No	None	MES-809-B-3wnp.pdb	3wnp	B	809	MES	28.6	-29.214	1.87	-1.733	No	chair	-56.282	56.54	-57.69	1.43	1.52	1.48	1.48	1.53	1.43	-0.01	57.71	84.92	70.2
3wqv	HEPES	A	508	2014	2014	2020	2.04	0.844	0.168	0.15	0.151	0.19	1	0.83	No	None	EPE-508-A-3wqv.pdb	3wqv	A	508	HEPES	-32.226	18.378	5.36	2.277	No	chair	-47.212	36.443	-39.573	1.47	1.53	1.45	1.45	1.52	1.47	-0.01	35.5	88.7	52.6
3wqw	HEPES	A	508	2014	2014	2020	2	0.836	0.157	0.13	0.131	0.17	1	0.85	No	None	EPE-508-A-3wqw.pdb	3wqw	A	508	HEPES	30.801	-22.001	5.94	2.863	No	chair	-43.934	44.01	-49.345	1.45	1.55	1.47	1.48	1.51	1.48	-0.01	33.09	72.35	45.9
3x0v	HEPES	A	602	2014	2015	2015	1.9	0.8	0.188	0.159	0.16	0.12	1	0.89	No	None	EPE-602-A-3x0v.pdb	3x0v	A	602	HEPES	-35.615	9.451	7.33	4.245	No	chair	-46.825	20.393	-18.563	1.46	1.52	1.46	1.46	1.53	1.47	-0.01	23	55.32	32.8
3x0v	HEPES	A	603	2014	2015	2015	1.9	0.8	0.188	0.159	0.16	0.29	1	0.95	No	None	EPE-603-A-3x0v.pdb	3x0v	A	603	HEPES	-30.122	20.985	2.87	-0.21	No	chair	-50.084	43.421	-44.393	1.47	1.53	1.45	1.45	1.52	1.48	-0.01	27	54.63	37.9
3x0v	HEPES	B	602	2014	2015	2015	1.9	0.8	0.188	0.159	0.16	0.15	1	0.88	No	None	EPE-602-B-3x0v.pdb	3x0v	B	602	HEPES	-26.155	-20.16	4.46	-16.517	Yes	boat	-36.716	43.602	-0.281	1.47	1.53	1.45	1.45	1.53	1.48	-0.02	22.56	53.47	31.3
3x0v	HEPES	B	603	2014	2015	2015	1.9	0.8	0.188	0.159	0.16	0.29	1	0.95	No	None	EPE-603-B-3x0v.pdb	3x0v	B	603	HEPES	-27.967	22.619	1.69	-1.393	No	chair	-51.308	49.031	-48.051	1.47	1.52	1.45	1.45	1.53	1.48	-0.01	26.39	55.45	40.8
3x32	HEPES	A	104	2015	2015	2019	0.83	0.654	0.127	0.106	0.107	0.14	0.5	0.95	No	None	EPE-104-A-3x32.pdb	3x32	A	104	HEPES	27.105	-29.289	1.06	-2.024	No	chair	-60.113	59.011	-55.581	1.46	1.54	1.47	1.47	1.53	1.47	-0.01	10.19	8.89	12.6
3zcg	HEPES	A	1252	2012	2012	2019	1.49	0.673	0.172	0.138	0.14	0.17	1	0.83	No	None
3zch	HEPES	A	1251	2012	2012	2013	2	0.539	0.199	0.153	0.155	0.18	1	0.84	No	None
[truncated: 3,292 more rows]

## Sheet: hepes_chair_t4_t5
File	PDBbid	chain	res_num	Ligand	Conformation	t1	t2	t3	t4	t5
[truncated: 1,415 more rows]
